# Supplementary material for: hnRNP R negatively regulates transcription by modulating the association of P‐TEFb with 7SK and BRD4
Source: EMBO Rep. 2022 Jul 20;23(9):e55432. doi: 10.15252/embr.202255432 (PMC9442301; doi:10.15252/embr.202255432)
Supplement: Supplementary file 2 — Dataset EV1 [file EMBR-23-e55432-s007.xlsx]

## Sheet: Legend
Dataset EV1. TPM count table

## Sheet: Dataset EV1
Chr	Start	End	Strand	Combined_exon_length	ID	gene	gene_biotype	GeneID	description	hnRNPR_KO1	hnRNPR_KO2	hnRNPR_KO3	hnRNPR_KO4	hnRNPR_WT1	hnRNPR_WT2	hnRNPR_WT3	hnRNPR_WT4	RN7SK_KO2	RN7SK_KO3	RN7SK_KO4	RN7SK_WT1	RN7SK_WT2	RN7SK_WT3	RN7SK_WT4
NC_000001.11	11874	14409	+	1652	gene-DDX11L1	DDX11L1	transcribed_pseudogene	100287102	DEAD/H-box helicase 11 like 1 %28pseudogene%29	0.121856	0.122074	0.110824	0.128054	0.180184	0.118113	0.177655	0.196469	0.110499	0.0643892	0.127962	0.184692	0.119837	0.13708	0.132875
NC_000001.11	14362	29370	-	1769	gene-WASH7P	WASH7P	transcribed_pseudogene	653635	WASP family homolog 7%2C pseudogene	15.135	16.302	16.4556	15.845	23.9499	20.0196	23.0055	21.8947	16.3557	18.1594	17.0883	22.1345	22.4941	20.5462	20.04
NC_000001.11	17369	17436	-	68	gene-MIR6859-1	MIR6859-1	miRNA	102466751	microRNA 6859-1	7.40099	4.44853	12.1157	7.77741	20.4279	10.043	17.2639	11.1371	9.39565	7.8214	9.32615	13.4608	23.2906	16.6512	9.68424
NC_000001.11	29926	31295	+	538	gene-MIR1302-2HG	MIR1302-2HG	lncRNA	107985730		0	0	0.17015	0	0	0	0.181838	0	0	0	0	0	0	0	0.204005
NC_000001.11	30366	30503	+	138	gene-MIR1302-2	MIR1302-2	miRNA	100302278	microRNA 1302-2	0	0	0	0	0	0	0	0	0	0	0	0	0	0	0
NC_000001.11	34611	36081	-	1130	gene-FAM138A	FAM138A	lncRNA	645520	family with sequence similarity 138 member A	0	0	0	0	0	0	0	0	0	0	0	0	0.0875974	0	0
NC_000001.11	65419	71585	+	2618	gene-OR4F5	OR4F5	protein_coding	79501	olfactory receptor family 4 subfamily F member 5	0	0	0	0	0	0	0	0	0	0	0	0	0	0	0
NC_000001.11	89006	267354	-	4894	gene-LOC100996442	LOC100996442	lncRNA	100996442		0.411334	0.370862	0.448911	0.410642	0.425755	0.418631	0.43977	0.464235	0.540844	0.56511	0.647914	0.498751	0.546096	0.60154	0.740071
NC_000001.11	126642	129225	-	2584	gene-SEPTIN14P18	SEPTIN14P18	pseudogene	107126284	septin 14 pseudogene 18	0.0389526	0.0390222	0.106278	0.0818675	0.0767965	0.113267	0.0757189	0.125606	0.070644	0	0.0818083	0.0787179	0.114921	0.131457	0.0849495
NC_000001.11	134773	140566	-	5474	gene-LOC729737	LOC729737	lncRNA	729737	uncharacterized LOC729737	1.19519	1.43679	1.33782	1.41056	1.68571	1.31887	1.55482	1.20561	1.70072	1.59343	1.62194	1.43061	1.66361	1.50999	1.38346
NC_000001.11	182388	184878	+	1607	gene-DDX11L17	DDX11L17	transcribed_pseudogene	102725121	DEAD/H-box helicase 11 like 17 %28pseudogene%29	0.125269	0.125493	0.113927	0.19746	0.185229	0.12142	0.243507	0.673236	0.17039	0.0661923	0.131545	0.253151	0.184788	0.0704595	0.136596
NC_000001.11	184878	199860	-	1761	gene-WASH9P	WASH9P	transcribed_pseudogene	102723897		14.1178	13.914	14.0352	14.4154	17.5792	16.2325	19.0547	18.3694	14.8233	15.0405	15.7254	17.8458	18.3805	17.5533	17.7627
NC_000001.11	187891	187958	-	68	gene-MIR6859-2	MIR6859-2	miRNA	102465909	microRNA 6859-2	7.40099	5.93137	6.73092	6.22193	13.1322	8.60833	12.9479	11.1371	8.05341	7.8214	6.21743	13.4608	14.5566	14.9861	9.68424
NC_000001.11	200442	203983	+	2706	gene-LOC107985721	LOC107985721	lncRNA	107985721		0.0743928	0	0	0	0	0	0	0	0	0	0	0	0	0	0
NC_000001.11	258511	259036	-	526	gene-RPL23AP21	RPL23AP21	pseudogene	728481	ribosomal protein L23a pseudogene 21	3.0617	2.49208	2.61047	2.01089	4.5272	5.00789	4.27769	5.14206	4.68507	4.04453	3.61698	3.86706	4.8928	3.87474	3.54721
NC_000001.11	347969	348441	-	473	gene-RPL23AP24	RPL23AP24	pseudogene	728517	ribosomal protein L23a pseudogene 24	0.425596	0.213178	0.387063	0.223621	0.419539	0.41252	0.620479	0.228729	0.385928	0.449772	0.223459	0.645054	0.627812	0.478767	0.696119
NC_000001.11	350706	476822	-	6593	gene-LOC112268260	LOC112268260	protein_coding	112268260		0.213734	0.15294	0.166614	0.224605	0.120396	0.133179	0.178059	0.164097	0.429157	0.354946	0.256506	0.200538	0.210191	0.137392	0.166472
NC_000001.11	439764	440270	+	507	gene-WBP1LP7	WBP1LP7	pseudogene	106479030	WBP1L pseudogene 7	0	0	0	0	0	0	0	0	0	0	0	0	0	0	0
NC_000001.11	450740	451678	-	939	gene-OR4F29	OR4F29	protein_coding	729759	olfactory receptor family 4 subfamily F member 29	0	0	0	0	0	0	0.104184	0	0	0	0	0	0	0	0.116885
NC_000001.11	484833	485210	-	378	gene-SEPTIN14P13	SEPTIN14P13	pseudogene	106481733	septin 14 pseudogene 13	0	0.266755	0.242171	0.279822	0.26249	0.258098	0.517613	0.286214	0.24146	0	0.27962	0.538114	0.261865	0.599092	0.290356
NC_000001.11	490756	495445	-	4370	gene-LOC100132287	LOC100132287	lncRNA	100132287	uncharacterized LOC100132287	1.95779	2.14588	2.01096	1.98475	2.36133	2.00927	2.35058	1.93106	2.61076	2.45846	2.49124	2.35059	2.2198	2.28011	2.08459
NC_000001.11	586287	611297	-	2343	gene-LOC105378947	LOC105378947	protein_coding	105378947		0.171837	0.0860719	0.0390698	0.0902884	0.0423479	0.0416394	0.125261	0.138526	0.311642	0.226997	0.0902231	0.0868148	0.168989	0.144979	0.0936873
NC_000001.11	627380	629009	-	798	gene-LOC101928626	LOC101928626	lncRNA	101928626	uncharacterized LOC101928626	0	0	0	0	0	0	0	0	0	0	0	0	0	0	0
NC_000001.11	632615	632685	-	71	gene-MIR12136	MIR12136	miRNA	113219467	microRNA 12136	11.3412	15.6221	9.02512	5.95903	13.9748	15.1151	5.51148	6.09515	3.85656	5.99273	14.8868	5.72978	11.1532	7.97383	6.18336
NC_000001.11	674743	675246	+	504	gene-WBP1LP6	WBP1LP6	pseudogene	106481797	WBP1L pseudogene 6	0	0	0	0	0	0	0	0	0	0	0	0	0	0	0
NC_000001.11	683910	720115	-	5780	gene-OR4F16	OR4F16	protein_coding	81399	olfactory receptor family 4 subfamily F member 16	0.0174141	0	0.0158375	0.0182998	0.0343326	0.0337581	0.0677016	0.0374356	0.015791	0.0368066	0.0365731	0.0703831	0.0342509	0.0195897	0.0569661
NC_000001.11	717621	720202	-	2582	gene-SEPTIN14P14	SEPTIN14P14	pseudogene	107105354	septin 14 pseudogene 14	0.0779655	0.0390524	0.10636	0.204827	0.076856	0.113355	0.113666	0.125704	0.106048	0.0411971	0.204679	0.118168	0.153346	0.175412	0.170031
NC_000001.11	725759	778634	-	7117	gene-LOC100288069	LOC100288069	lncRNA	100288069	uncharacterized LOC100288069	3.26696	3.59866	3.22842	3.22505	3.51324	3.11175	3.64263	3.1011	3.96277	3.70662	3.98013	3.67259	3.58833	3.69102	3.77826
NC_000001.11	778742	809798	+	5138	gene-LINC01409	LINC01409	lncRNA	105378580		0.45057	0.647625	0.570124	0.617591	0.656582	0.30381	0.495046	0.357963	0.657272	0.807409	0.55543	0.31671	0.539428	0.506861	0.405866
NC_000001.11	817371	819834	+	1944	gene-FAM87B	FAM87B	lncRNA	400728	family with sequence similarity 87 member B	0	0.051869	0	0.16323	0	0.200743	0	0	0	0	0	0.15695	0	0	0.0564582
NC_000001.11	826206	827522	-	1317	gene-LINC00115	LINC00115	lncRNA	79854	long intergenic non-protein coding RNA 115	1.7578	3.44533	2.64126	2.48972	2.18482	2.14827	1.93132	2.30015	1.94048	1.61535	3.53124	1.39003	2.10447	1.89144	2.33343
NC_000001.11	827591	859446	+	9233	gene-LINC01128	LINC01128	lncRNA	643837	long intergenic non-protein coding RNA 1128	4.4151	4.43391	4.39212	4.65112	3.11644	2.58881	3.19986	3.59732	4.43855	4.58526	3.90365	3.02919	3.67723	3.56866	3.41163
NC_000001.11	860185	868202	+	2454	gene-LOC107984850	LOC107984850	lncRNA	107984850		0.0410161	0.0410894	0.0746051	0	0	0	0.119595	0	0	0	0	0	0	0	0.0447248
NC_000001.11	868071	876802	-	1706	gene-FAM41C	FAM41C	lncRNA	284593	family with sequence similarity 41 member C	0.176999	0.11821	0.107316	0.0620005	0.11632	0.114374	0.114688	0.19025	0.107001	0.0623511	0.185867	0.0596152	0.174065	0.199112	0.128669
NC_000001.11	873291	874514	+	1224	gene-TUBB8P11	TUBB8P11	pseudogene	388579	tubulin beta 8 class VIII pseudogene 11	0	0	0	0	0	0	0	0	0	0	0	0.0830911	0	0	0
NC_000001.11	905115	914782	+	3858	gene-LOC284600	LOC284600	lncRNA	284600		3.07857	4.02497	3.44048	2.96098	3.70343	3.08513	3.39789	3.39317	0.260236	0.606574	0.8219	3.26885	3.46371	3.40448	3.61297
NC_000001.11	916818	919692	-	1506	gene-LINC02593	LINC02593	lncRNA	100130417	long intergenic non-protein coding RNA 2593	4.34427	5.02158	4.1333	4.49499	10.6073	7.06119	9.28919	7.90225	0.303028	0.353157	2.45642	6.2805	8.80743	9.02218	7.65222
NC_000001.11	920243	925604	-	2736	gene-LOC107985728	LOC107985728	lncRNA	107985728	collagen alpha-1%28III%29 chain-like	2.75914	4.45937	4.21568	4.2139	7.54312	4.88518	7.0082	7.59221	0.200158	0.116635	1.66116	7.84337	8.82761	8.73216	8.5445
NC_000001.11	923923	944574	+	3586	gene-SAMD11	SAMD11	protein_coding	148398	sterile alpha motif domain containing 11	23.0161	19.7674	17.9711	18.376	48.8081	45.2165	55.1617	52.3145	1.57804	1.42382	23.7566	49.6039	52.17	54.3092	51.5106
NC_000001.11	944203	959256	-	2757	gene-NOC2L	NOC2L	protein_coding	26155	NOC2 like nucleolar associated transcriptional repressor	299.076	292.149	291.19	295.834	188.077	173.784	190.619	194.913	209.26	215.983	207.176	185.663	194.487	194.546	183.641
NC_000001.11	960103	965719	+	3277	gene-KLHL17	KLHL17	protein_coding	339451	kelch like family member 17	18.1833	17.2927	17.822	17.6557	22.3452	18.1308	24.7184	22.8461	16.5443	15.9053	21.0619	20.3593	24.044	21.6298	23.5117
NC_000001.11	965820	975865	+	4005	gene-PLEKHN1	PLEKHN1	protein_coding	84069	pleckstrin homology domain containing N1	4.64941	5.31231	5.11987	4.4105	3.12156	2.28982	3.2976	3.56578	1.64085	1.83261	3.14054	2.64099	2.81755	2.68582	2.68563
NC_000001.11	975198	982093	-	3615	gene-PERM1	PERM1	protein_coding	84808	PPARGC1 and ESRR induced regulator%2C muscle 1	0	0.0836791	0.0253224	0.0585188	0.0823411	0.350842	0.189433	0.0598556	0.0252481	0.0882747	0	0.309471	0	0.407184	0.121444
NC_000001.11	998962	1001052	-	1920	gene-HES4	HES4	protein_coding	57801	hes family bHLH transcription factor 4	17.7716	9.61067	8.53424	8.97967	10.5422	12.9573	17.4767	18.595	6.13234	7.036	12.1661	15.1496	19.7455	21.5252	13.6622
NC_000001.11	1008060	1008290	-	231	gene-RPL39P12	RPL39P12	pseudogene	100270829	ribosomal protein L39 pseudogene 12	0	0.436508	0	0	0	0	0	0	0	0	0	0	0	0	0
NC_000001.11	1013497	1014540	+	637	gene-ISG15	ISG15	protein_coding	9636	ISG15 ubiquitin like modifier	114.558	112.389	103.755	101.123	406.853	377.226	442.61	393.862	135.833	112.55	263.494	391.966	385.063	351.061	338.913
NC_000001.11	1020102	1056119	+	8127	gene-AGRN	AGRN	protein_coding	375790	agrin	143.308	141.343	134.343	140.393	141.195	137.176	177.324	174.937	106.512	109.591	145.428	163.437	187.374	179.978	175.551
NC_000001.11	1059734	1066453	+	974	gene-LOC100288175	LOC100288175	lncRNA	100288175	uncharacterized LOC100288175	14.4676	12.9406	11.654	11.294	3.76918	6.21025	4.82113	5.66493	4.59171	4.15	3.14702	5.84743	4.26835	5.23129	3.6059
NC_000001.11	1065635	1069337	-	1405	gene-LOC105378948	LOC105378948	lncRNA	105378948	uncharacterized LOC105378948	1.28951	1.36358	0.716687	1.12925	0.56496	0.624946	1.6711	0.385014	0.259849	0.0757089	0.526601	0.796256	0.915876	1.61179	1.17176
NC_000001.11	1070967	1074306	-	1900	gene-RNF223	RNF223	protein_coding	401934	ring finger protein 223	0.476779	0.477631	0.289075	0.556699	0.208886	0.102696	0.205955	0.113883	0.0960758	0.0559847	0.0556296	0.107056	0	0.297969	0.346594
NC_000001.11	1081823	1116089	-	2432	gene-C1orf159	C1orf159	protein_coding	54991	chromosome 1 open reading frame 159	26.198	24.5864	25.1059	25.5299	23.2957	23.3874	25.3422	25.1344	23.2684	24.1434	19.9919	23.795	23.6473	23.6048	21.3011
NC_000001.11	1137017	1144056	+	1620	gene-LINC01342	LINC01342	lncRNA	254099	long intergenic non-protein coding RNA 1342	0	0	0	0	0	0	0	0	0	0	0	0	0	0	0
NC_000001.11	1167104	1167198	+	95	gene-MIR200B	MIR200B	miRNA	406984	microRNA 200b	0	0	0	0	0	0	0	0	0	0	0	0	0	0	0
NC_000001.11	1167863	1167952	+	90	gene-MIR200A	MIR200A	miRNA	406983	microRNA 200a	0	0	0	0	0	0	0	0	0	0	0	0	0	0	0
NC_000001.11	1169005	1169087	+	83	gene-MIR429	MIR429	miRNA	554210	microRNA 429	0	0	0	0	0	0	0	0	0	0	0	0	0	0	0
NC_000001.11	1173055	1179648	-	4176	gene-TTLL10-AS1	TTLL10-AS1	misc_RNA	100506376		0	0	0	0	0	0	0	0	0	0	0	0	0	0	0
NC_000001.11	1173709	1197936	+	4296	gene-TTLL10	TTLL10	protein_coding	254173	tubulin tyrosine ligase like 10	0	0.0938857	0	0	0	0	0	0	0	0	0	0	0	0	0
NC_000001.11	1203508	1207901	-	2457	gene-TNFRSF18	TNFRSF18	protein_coding	8784	TNF receptor superfamily member 18	0.163864	0.328313	0.335313	0.0430496	0.040383	0.198537	0.159265	0.044033	0.0371477	0.129879	0	0.165574	0.0805739	0.092168	0.178681
NC_000001.11	1211326	1216812	-	3671	gene-TNFRSF4	TNFRSF4	protein_coding	7293	TNF receptor superfamily member 4	0.109674	0.0274675	0.0249361	0	0.0810851	0.0265761	0	0	0.049726	0	0	0	0	0.092532	0
NC_000001.11	1216908	1232005	-	4008	gene-SDF4	SDF4	protein_coding	51150	stromal cell derived factor 4	168.559	147.728	145.19	154.041	146.851	142.958	162.487	157.479	124.565	121.711	131.909	152.86	160.381	147.892	142.123
NC_000001.11	1232237	1235041	+	2805	gene-B3GALT6	B3GALT6	protein_coding	126792	beta-1%2C3-galactosyltransferase 6	50.237	45.2581	45.3949	43.3273	28.0154	27.8945	27.692	33.2088	33.7755	34.964	34.064	29.4415	32.5715	29.7502	26.0203
NC_000001.11	1242448	1247218	-	1309	gene-C1QTNF12	C1QTNF12	protein_coding	388581	C1q and TNF related 12	0.538254	0.616246	0.489521	0.323217	0	0.149062	0.523149	0.24795	0.348633	0	0.0807458	0.310782	0.453713	0.2595	0.167692
NC_000001.11	1253912	1273854	-	4337	gene-UBE2J2	UBE2J2	protein_coding	118424	ubiquitin conjugating enzyme E2 J2	42.6564	40.6867	40.694	41.2165	29.9013	30.4808	32.572	33.7514	36.8287	37.9914	35.5327	34.3311	35.6501	33.3654	32.7974
NC_000001.11	1274002	1279447	+	1671	gene-LINC01786	LINC01786	lncRNA	101928895		1.26494	1.02583	2.08171	1.39258	1.48446	1.05093	1.69781	1.48914	0.92856	2.03703	0.822293	0.973822	1.06627	1.5585	1.18228
NC_000001.11	1280436	1292025	+	3050	gene-SCNN1D	SCNN1D	protein_coding	6339	sodium channel epithelial 1 subunit delta	2.8051	3.23989	2.46109	2.80905	2.08202	2.43103	2.37355	2.62491	2.45387	3.20857	1.17825	1.93404	2.79105	2.19032	2.12312
NC_000001.11	1292384	1307930	-	6632	gene-ACAP3	ACAP3	protein_coding	116983	ArfGAP with coiled-coil%2C ankyrin repeat and PH domains 3	43.1632	39.6522	37.9854	40.526	29.9219	29.1565	36.4793	33.1157	32.548	33.5697	29.4362	33.0935	37.0149	33.8217	33.6612
NC_000001.11	1296110	1296170	-	61	gene-MIR6726	MIR6726	miRNA	102465434	microRNA 6726	0	0	3.00133	0	0	1.59936	0	1.77359	0	0	0	1.66727	0	1.8562	3.59852
NC_000001.11	1304729	1304812	-	84	gene-SNORD167	SNORD167	snoRNA	109623456	small nucleolar RNA%2C C/D box 167	21.5686	14.4048	13.0772	17.6288	9.44963	18.5831	12.8109	7.72778	7.606	7.59793	2.51658	12.1076	5.89197	5.39183	7.83962
NC_000001.11	1308563	1311677	+	1412	gene-PUSL1	PUSL1	protein_coding	126789	pseudouridine synthase like 1	61.0906	53.9158	54.3927	56.2574	48.5565	50.3697	57.0899	53.4815	41.8222	48.1382	37.4279	54.7413	57.0636	49.3169	47.493
NC_000001.11	1311597	1324660	-	2590	gene-INTS11	INTS11	protein_coding	54973	integrator complex subunit 11	91.4819	87.0514	84.4717	87.3136	83.859	75.3744	88.2348	88.8069	71.9604	72.4473	74.5587	83.3262	89.5834	78.6915	82.0406
NC_000001.11	1312502	1312566	-	65	gene-MIR6727	MIR6727	miRNA	102465435	microRNA 6727	3.09703	6.20512	2.81663	3.25455	0	6.00376	3.01012	4.99334	5.61674	4.90943	4.87829	9.38802	3.04569	3.48395	0
NC_000001.11	1324757	1328896	+	3041	gene-CPTP	CPTP	protein_coding	80772	ceramide-1-phosphate transfer protein	30.7488	28.6153	27.2725	28.6258	19.8703	22.1365	22.6476	22.4489	24.7614	23.6458	24.9556	20.4009	23.5338	22.1914	18.8398
NC_000001.11	1331280	1335320	+	3607	gene-TAS1R3	TAS1R3	protein_coding	83756	taste 1 receptor member 3	1.45106	1.31388	1.75112	1.17297	0.880253	0.784383	0.70517	0.869831	1.67007	1.32706	0.761881	1.04326	0.878159	1.0673	0.578137
NC_000001.11	1335278	1349418	-	3343	gene-DVL1	DVL1	protein_coding	1855	dishevelled segment polarity protein 1	113.45	110.877	101.124	108.462	89.7234	90.9947	99.0286	97.9947	87.3132	85.7205	94.8516	95.4973	101.443	92.7707	93.2406
NC_000001.11	1339650	1339708	-	59	gene-MIR6808	MIR6808	miRNA	102466740	microRNA 6808	6.82396	3.41808	6.20613	3.58552	1.68171	1.65358	3.31623	3.66742	0	0	3.58293	0	0	0	0
NC_000001.11	1352689	1363541	-	4842	gene-MXRA8	MXRA8	protein_coding	54587	matrix remodeling associated 8	0	0.0832989	0.0189055	0.0655346	0.204918	0.18134	0.282859	0.156407	0.0188501	0	0.0218291	0.147031	0.388417	0.187077	0.317341
NC_000001.11	1373730	1375516	-	1484	gene-AURKAIP1	AURKAIP1	protein_coding	54998	aurora kinase A interacting protein 1	210.056	183.932	187.029	183.606	151.172	166.59	180.43	165.2	183.59	168.23	158.402	160.163	169.955	163.662	147.917
NC_000001.11	1385711	1399336	-	5811	gene-CCNL2	CCNL2	protein_coding	81669	cyclin L2	60.0526	67.361	61.6099	63.0341	83.5977	79.3617	81.2126	88.9008	81.5652	85.851	108.734	90.2748	95.987	93.5873	97.9312
NC_000001.11	1399530	1402046	+	1748	gene-MRPL20-AS1	MRPL20-AS1	lncRNA	148413	MRPL20 antisense RNA 1	40.0771	34.7263	38.2815	38.8479	41.6638	41.19	40.6874	40.4161	38.2737	37.3029	38.9407	40.6116	39.2995	35.8859	41.6289
NC_000001.11	1401909	1407293	-	1045	gene-MRPL20	MRPL20	protein_coding	55052	mitochondrial ribosomal protein L20	227.795	217.684	220.048	237.255	190.277	191.948	179.649	166.994	174.596	167.343	163.753	177.324	166.712	168.271	172.247
NC_000001.11	1408201	1410684	+	2302	gene-MRPL20-DT	MRPL20-DT	lncRNA	116435301	MRPL20 divergent transcript	7.43314	8.49768	7.91336	8.86801	6.63773	5.50953	6.03462	6.4387	8.24699	7.71675	11.0196	6.22945	3.82696	6.7878	5.14922
NC_000001.11	1412295	1416247	-	3854	gene-LOC107984868	LOC107984868	lncRNA	107984868		0	0	0	0	0	0	0	0	0	0	0.0274251	0	0	0	0.0284781
NC_000001.11	1418420	1422471	-	3340	gene-ANKRD65	ANKRD65	protein_coding	441869	ankyrin repeat domain 65	0	0	0	0.0316685	0	0	0	0.0323919	0	0.0955428	0	0	0	0	0.0328607
NC_000001.11	1420245	1423287	+	1139	gene-LOC105378585	LOC105378585	lncRNA	105378585		0	0	0	0	0	0	0	0	0	0	0	0	0	0	0.0963606
NC_000001.11	1425871	1430255	+	3217	gene-TMEM88B	TMEM88B	protein_coding	643965	transmembrane protein 88B	0	0.0313439	0.0284552	0	0.0308427	0.0303267	0.0608199	0.0336304	0	0.0330653	0	0.126458	0	0	0.0682342
NC_000001.11	1430157	1434573	-	1194	gene-LINC01770	LINC01770	lncRNA	102724312	long intergenic non-protein coding RNA 1770	0	0	0	0	0	0	0	0	0	0	0	0	0	0	0
NC_000001.11	1433233	1435626	+	1463	gene-LOC107985729	LOC107985729	protein_coding	107985729		0	0	0	0	0	0	0	0	0	0	0	0	0	0	0
NC_000001.11	1435690	1442882	+	4492	gene-VWA1	VWA1	protein_coding	64856	von Willebrand factor A domain containing 1	0.112036	0.157131	0.0407571	0.0470939	0.220884	0.152032	0.152449	0.192678	0.0609564	0.0473602	0.117649	0.203769	0.176287	0.22686	0.171034
NC_000001.11	1449689	1470163	+	3864	gene-ATAD3C	ATAD3C	protein_coding	219293	ATPase family AAA domain containing 3C	5.02746	5.16692	4.80919	4.95468	3.00436	2.44913	2.60776	3.4999	3.42506	3.57873	3.3372	3.07953	3.33024	3.31129	2.64161
NC_000001.11	1471732	1509466	+	6268	gene-ATAD3B	ATAD3B	protein_coding	83858	ATPase family AAA domain containing 3B	50.1501	46.0088	44.6895	44.0945	25.7076	23.2696	25.737	27.2026	32.9674	32.6173	34.2653	25.6044	25.8991	25.4348	23.674
NC_000001.11	1512143	1534686	+	2884	gene-ATAD3A	ATAD3A	protein_coding	55210	ATPase family AAA domain containing 3A	135.17	129.573	125.408	132.363	90.4481	85.349	89.111	95.0217	107.159	105.596	101.518	93.3106	95.0723	84.3324	85.0942
NC_000001.11	1534778	1540624	-	1381	gene-TMEM240	TMEM240	protein_coding	339453	transmembrane protein 240	0.510191	0.146029	0.132571	0.0765915	0.0718473	0.423871	0.354196	0.235023	0.330456	0	0.0765361	0.294579	0.358382	0.655921	0.238424
NC_000001.11	1541673	1574863	-	1284	gene-SSU72	SSU72	protein_coding	29101	SSU72 homolog%2C RNA polymerase II CTD phosphatase	204.834	206.692	207.82	203.802	168.537	177.57	170.972	168.266	159.868	153.757	131.544	168.555	158.037	169.666	161.469
NC_000001.11	1598012	1600135	-	2124	gene-FNDC10	FNDC10	protein_coding	643988	fibronectin type III domain containing 10	50.3267	49.4672	45.7271	50.2471	29.1497	26.0898	28.6946	27.9641	35.4947	35.7575	22.244	25.4738	29.127	23.3494	22.2713
NC_000001.11	1599433	1607210	+	572	gene-LOC105378586	LOC105378586	lncRNA	105378586	uncharacterized LOC105378586	1.05581	1.05769	0.800179	0.73967	0.346927	0.852806	0.855147	0.756566	0.319133	0.55789	0.184784	1.42243	1.21136	1.78157	0.767516
NC_000001.11	1613730	1630605	+	9687	gene-MIB2	MIB2	protein_coding	142678	MIB E3 ubiquitin protein ligase 2	11.5543	10.0136	8.85449	8.96454	8.75751	9.40663	9.8465	11.3025	8.70603	8.77366	9.6891	10.1525	11.0256	9.5146	8.75817
NC_000001.11	1631681	1635638	+	2764	gene-MMP23B	MMP23B	protein_coding	8510	matrix metallopeptidase 23B	0.655485	0.510733	0.463664	0.459216	0.0717953	0.0705941	0.0707878	0.0782844	0.19813	0.34636	0.305923	0.147183	0.0716245	0.122896	0.158835
NC_000001.11	1635225	1659619	-	4363	gene-CDK11B	CDK11B	protein_coding	984	cyclin dependent kinase 11B	38.5035	40.19	38.6681	40.9709	45.0281	41.3902	47.6475	44.0641	46.5251	46.5906	47.1915	42.2852	43.3329	42.7948	42.8152
NC_000001.11	1659798	1692795	-	6908	gene-SLC35E2B	SLC35E2B	protein_coding	728661	solute carrier family 35 member E2B	30.1173	30.755	30.9552	31.8329	40.059	37.3975	40.9555	42.5677	41.0513	41.4059	42.8263	41.0613	47.902	46.583	46.552
NC_000001.11	1673283	1674435	+	535	gene-LOC100288379	LOC100288379	pseudogene	100288379	ribosomal protein S7 pseudogene	0	0	0	0	0	0	0	0	0	0.198824	0	0	0	0	0
NC_000001.11	1699939	1701808	+	906	gene-MMP23A	MMP23A	transcribed_pseudogene	8511	matrix metallopeptidase 23A %28pseudogene%29	1.11096	1.11295	0.707266	0.700482	0.219031	0.215367	0.215958	0.119414	0.402967	0.469629	0.699976	0.449022	0.21851	0.249952	0.242284
NC_000001.11	1702379	1724357	-	3050	gene-CDK11A	CDK11A	protein_coding	728642	cyclin dependent kinase 11A	31.7141	33.7213	32.3543	35.5813	36.6955	32.499	38.5221	36.6424	39.9203	40.2466	42.6597	36.1131	36.4135	38.609	37.0647
NC_000001.11	1724838	1746070	-	7368	gene-SLC35E2A	SLC35E2A	protein_coding	9906	solute carrier family 35 member E2A	13.374	16.3813	14.9337	15.7051	21.4252	20.9211	20.5536	22.2163	21.5669	22.2761	26.1515	21.5057	24.3432	24.0195	23.7593
NC_000001.11	1735819	1737291	+	538	gene-LOC100129381	LOC100129381	pseudogene	100129381	ribosomal protein S7 pseudogene	0	0	0.340299	0	0	0.18134	0	0	0	0.395431	0	0.18904	0	0	0
NC_000001.11	1745725	1751773	+	2032	gene-LOC112268218	LOC112268218	lncRNA	112268218		0.148602	0.198491	0	0.0520536	0	0.0480123	0	0.106485	0	0.0523479	0.104032	0.100102	0.0487131	0.111445	0.0540131
NC_000001.11	1751232	1780509	-	5092	gene-NADK	NADK	protein_coding	65220	NAD kinase	62.4834	63.5257	58.3364	60.3021	64.5755	58.2646	65.898	67.2675	57.7889	53.478	47.555	63.6746	68.0765	69.1778	65.6545
NC_000001.11	1785286	1891087	-	3463	gene-GNB1	GNB1	protein_coding	2782	G protein subunit beta 1	283.562	292.163	290.297	294.075	272.536	264.37	281.593	294.044	258.898	265.697	308.909	294.039	287.723	301.921	299.726
NC_000001.11	1891180	1892726	+	1031	gene-LOC105378949	LOC105378949	lncRNA	105378949	collagen alpha-2%28VIII%29 chain	1.65966	1.27142	0.710304	1.84666	0.962377	1.32479	1.5182	0.629616	0.708221	1.23807	0.205036	0.88781	1.72816	1.09824	2.02264
NC_000001.11	1913751	1917296	+	2245	gene-CALML6	CALML6	protein_coding	163688	calmodulin like 6	0.313841	0.449146	0.326202	0.0942297	0.397768	0	0.305034	0.192764	0.0406557	0.189525	0	0.362418	0.0881827	0.151307	0.195554
NC_000001.11	1917591	1919279	-	935	gene-TMEM52	TMEM52	protein_coding	339456	transmembrane protein 52	5.49019	2.69608	3.72036	4.07254	2.75909	5.00848	4.81297	3.35559	1.46426	2.27532	0.904353	4.67728	4.12879	2.5431	4.93016
NC_000001.11	1921957	2003837	-	7400	gene-CFAP74	CFAP74	protein_coding	85452	cilia and flagella associated protein 74	0.0136018	0.0272522	0	0.0428809	0	0.0131839	0	0.0438604	0	0	0	0.0137437	0.0267527	0	0
NC_000001.11	1955857	1958986	+	2799	gene-LOC107984872	LOC107984872	lncRNA	107984872		0	0	0	0	0	0	0	0	0	0	0	0	0	0	0
NC_000001.11	2013211	2018138	-	4748	gene-LOC105378589	LOC105378589	lncRNA	105378589		0	0	0	0	0	0	0	0	0	0	0	0	0	0	0
NC_000001.11	2019345	2030758	+	5126	gene-GABRD	GABRD	protein_coding	2563	gamma-aminobutyric acid type A receptor subunit delta	0	0	0	0	0	0	0	0	0	0	0	0	0	0	0
NC_000001.11	2034986	2047447	-	2225	gene-LOC105378590	LOC105378590	lncRNA	105378590		0	0	0	0	0	0	0	0	0	0	0	0	0	0	0
NC_000001.11	2049201	2050070	-	540	gene-LOC105378591	LOC105378591	lncRNA	105378591	uncharacterized LOC105378591	0	0.373457	0.678078	0	0	0	0	0.4007	0	0	0	0.37668	0	0	0
NC_000001.11	2050411	2185395	+	7171	gene-PRKCZ	PRKCZ	protein_coding	5590	protein kinase C zeta	6.94791	7.56496	6.5614	7.77329	5.03646	5.2379	5.26592	5.40115	6.0585	7.66892	5.43884	4.75118	4.98307	5.33694	5.26504
NC_000001.11	2181794	2183875	-	1253	gene-PRKCZ-AS1	PRKCZ-AS1	lncRNA	100506504	PRKCZ antisense RNA 1	0.803299	0.965682	0.365285	0.337663	0.316747	0.077862	0.156151	0	0.582742	0.169786	0.506128	0.40584	0.236995	0.271097	0.788342
NC_000001.11	2184457	2212720	-	7838	gene-FAAP20	FAAP20	protein_coding	199990	FA core complex associated protein 20	11.6089	10.266	10.336	9.41942	9.43094	10.1569	11.8947	12.2434	10.6899	10.7077	10.6937	11.1202	12.5783	11.5424	9.78803
NC_000001.11	2189798	2192458	+	2661	gene-LOC112268219	LOC112268219	lncRNA	112268219	uncharacterized LOC112268219	0.90781	1.0989	1.03202	1.19248	2.75925	2.56643	2.61024	2.60206	1.92079	2.11863	1.58882	1.911	2.71549	3.9147	2.80471
NC_000001.11	2207013	2208854	+	1031	gene-LOC105378593	LOC105378593	lncRNA	105378593		3.70983	2.64064	3.10758	3.69333	1.44357	1.41941	2.18241	1.4691	2.30172	0.928554	0.922664	0.986456	1.44013	0.988415	1.91618
NC_000001.11	2228319	2310213	+	11061	gene-SKI	SKI	protein_coding	6497	SKI proto-oncogene	19.5829	20.0828	19.432	19.6513	14.6576	15.4002	17.1583	18.3494	16.9902	17.6948	19.9333	18.4264	18.7392	20.1459	20.4308
NC_000001.11	2321253	2391554	-	6202	gene-MORN1	MORN1	protein_coding	79906	MORN repeat containing 1	3.92746	3.46299	3.61616	3.25743	3.91957	4.97086	4.3851	5.58215	3.23764	3.67033	3.05057	4.59158	5.39454	4.87455	4.47726
NC_000001.11	2350414	2352661	-	2248	gene-LOC100129534	LOC100129534	transcribed_pseudogene	100129534	small nuclear ribonucleoprotein polypeptide N pseudogene	0.850718	0.852238	0.773696	0.705779	1.4124	1.21517	1.87128	1.15504	0.85263	2.60249	0.893341	1.53822	1.01275	1.61179	1.65999
NC_000001.11	2391841	2405436	+	3028	gene-RER1	RER1	protein_coding	11079	retention in endoplasmic reticulum sorting receptor 1	116.21	114.12	111.282	110.524	121.536	128.814	132.043	137.63	106.253	111.394	107.965	132.033	140.142	134.842	131.213
NC_000001.11	2403974	2413827	-	3136	gene-PEX10	PEX10	protein_coding	5192	peroxisomal biogenesis factor 10	30.2345	32.2499	30.0951	33.6611	31.7976	27.3146	30.4467	28.8412	28.4061	26.4232	23.5592	29.35	30.5225	30.4373	26.9137
NC_000001.11	2412481	2505532	+	7938	gene-PLCH2	PLCH2	protein_coding	9651	phospholipase C eta 2	0.139479	0.114323	0.0461277	0.0266497	0	0.0245808	0	0.0817755	0.0689887	0.0134002	0.0532609	0	0	0.0855846	0.027653
NC_000001.11	2508537	2526622	-	4482	gene-PANK4	PANK4	protein_coding	55229	pantothenate kinase 4 %28inactive%29	18.0556	17.053	16.9519	17.3692	16.4262	16.1078	18.3347	18.7074	18.9794	18.7965	18.9602	17.8129	17.4251	16.3451	18.0965
NC_000001.11	2528745	2530554	-	1711	gene-HES5	HES5	protein_coding	388585	hes family bHLH transcription factor 5	0	0.117865	0	0.0618193	0	0	0	0	0	0	0	0	0	0	0
NC_000001.11	2549920	2557011	-	4619	gene-TNFRSF14-AS1	TNFRSF14-AS1	lncRNA	115110	TNFRSF14 antisense RNA 1	0	0.0218301	0	0	0.0214811	0	0.0635389	0.0468452	0	0	0	0.044037	0.10715	0.0735408	0
NC_000001.11	2556371	2563829	+	2965	gene-TNFRSF14	TNFRSF14	protein_coding	8764	TNF receptor superfamily member 14	0.882627	0.510118	0.740969	0.642128	3.24602	2.53363	3.20047	2.51772	0.769579	0.609884	1.14074	1.78367	2.87107	2.32949	2.81327
NC_000001.11	2566535	2584534	+	698	gene-LOC100996583	LOC100996583	lncRNA	100996583	uncharacterized LOC100996583	0	0	0	0	0	0	0	0	0	0	0	0	0	0	0
NC_000001.11	2586523	2591469	+	2891	gene-PRXL2B	PRXL2B	protein_coding	127281	peroxiredoxin like 2B	28.6885	29.5071	27.801	26.9646	21.6907	20.8891	25.5823	25.4474	18.8795	19.9423	18.6824	22.9018	24.07	21.8545	23.8416
NC_000001.11	2590639	2633042	-	3323	gene-MMEL1	MMEL1	protein_coding	79258	membrane metalloendopeptidase like 1	0	0	0	0.063661	0	0.0293593	0.353279	0.0325576	0	0	0	0.183636	0	0.136297	0.0330288
NC_000001.11	2633111	2636620	+	1050	gene-MMEL1-AS1	MMEL1-AS1	lncRNA	105378597		0	0	0	0	0	0	0	0	0	0	0	0	0	0	0
NC_000001.11	2636988	2800868	-	7080	gene-TTC34	TTC34	protein_coding	100287898	tetratricopeptide repeat domain 34	0.0426498	0.21363	0.129294	0.0597587	0.0980999	0.0964587	0.138176	0.0305619	0.0773492	0.135217	0.0298577	0.143649	0.0699047	0.0639708	0.201527
NC_000001.11	2700540	2702756	-	128	gene-LOC105378603	LOC105378603	lncRNA	105378603		0	0	0	0	0	0	0	0	0	0	0	0	0	0	0
NC_000001.11	2701377	2702276	+	777	gene-LOC105378602	LOC105378602	lncRNA	105378602		0	0	0	0	0	0	0	0	0	0	0	0	0	0	0
NC_000001.11	2762488	2763387	+	777	gene-LOC105378601	LOC105378601	lncRNA	105378601		0	0	0	0	0	0	0	0	0	0	0	0	0	0	0
NC_000001.11	2763419	2767518	+	996	gene-LOC112268220	LOC112268220	lncRNA	112268220		0	0	0	0	0	0	0	0	0	0	0	0	0	0	0
NC_000001.11	2764564	2765629	+	822	gene-LOC107985732	LOC107985732	lncRNA	107985732		0	0	0	0	0	0	0	0	0	0	0	0	0	0	0
NC_000001.11	2766073	2766972	+	777	gene-LOC105378600	LOC105378600	lncRNA	105378600		0	0	0	0	0	0	0	0	0	0	0	0	0	0	0
NC_000001.11	2767822	2784745	+	4691	gene-LOC105378598	LOC105378598	lncRNA	105378598		0	0	0	0	0	0	0	0	0	0	0	0	0	0	0
NC_000001.11	2771826	2772891	+	822	gene-LOC107984904	LOC107984904	lncRNA	107984904		0	0	0	0	0	0	0	0	0	0	0	0	0	0	0
NC_000001.11	2773495	2774394	+	777	gene-LOC105378599	LOC105378599	lncRNA	105378599		0	0	0	0	0	0	0	0	0	0	0	0	0	0	0
NC_000001.11	3021467	3022903	+	1437	gene-ACTRT2	ACTRT2	protein_coding	140625	actin related protein T2	0	0	0	0	0	0	0	0	0	0	0	0	0	0	0
NC_000001.11	3059617	3067725	-	3848	gene-PRDM16-DT	PRDM16-DT	lncRNA	440556	PRDM16 divergent transcript	0	0	0	0	0	0	0	0	0	0	0	0	0	0	0
NC_000001.11	3069203	3438621	+	8698	gene-PRDM16	PRDM16	protein_coding	63976	PR/SET domain 16	0	0.0115927	0.0105243	0	0	0	0	0	0	0	0	0	0	0	0
NC_000001.11	3127975	3128035	+	61	gene-MIR4251	MIR4251	miRNA	100422968	microRNA 4251	0	0	0	0	0	0	0	0	0	0	0	0	0	0	0
NC_000001.11	3159009	3167597	-	6179	gene-LOC105378606	LOC105378606	lncRNA	105378606		0	0	0	0	0	0	0	0	0	0	0	0	0	0	0
NC_000001.11	3191945	3195519	+	2459	gene-LOC107984909	LOC107984909	lncRNA	107984909		0	0	0	0	0	0	0	0	0	0	0	0	0	0	0
NC_000001.11	3210740	3214473	-	3292	gene-LOC105378605	LOC105378605	lncRNA	105378605		0	0	0	0	0	0	0	0	0	0	0	0	0	0	0
NC_000001.11	3306636	3327974	-	13518	gene-LOC105378604	LOC105378604	lncRNA	105378604		0	0	0	0.00782459	0	0.00721712	0	0	0	0	0	0	0.0146449	0	0.00811915
NC_000001.11	3454589	3481115	+	3971	gene-ARHGEF16	ARHGEF16	protein_coding	27237	Rho guanine nucleotide exchange factor 16	28.8704	27.7031	26.9481	28.9803	12.3933	11.4489	12.2194	12.0422	17.3994	18.6169	38.2753	12.8058	12.1893	12.6316	11.9677
NC_000001.11	3487951	3624770	-	8665	gene-MEGF6	MEGF6	protein_coding	1953	multiple EGF like domains 6	25.7413	26.916	24.3192	27.0139	23.8978	23.4304	23.7092	26.7445	37.7202	41.3945	33.7887	25.5286	28.993	26.9056	24.7122
NC_000001.11	3546965	3550776	+	3022	gene-LOC105378608	LOC105378608	lncRNA	105378608		0.0333069	0.36703	0.333205	0.175005	0.328329	0.161418	0.129489	0.107401	0.392633	0.105597	0.0699512	0.134618	0.262038	0.112404	0.181593
NC_000001.11	3560695	3560790	-	96	gene-MIR551A	MIR551A	miRNA	693135	microRNA 551a	0	0	0	0	0	0	0	0	0	0	0	0	0	0	0
NC_000001.11	3602895	3607681	+	990	gene-LOC105378607	LOC105378607	lncRNA	105378607		0	0	0	0	0	0	0	0	0	0	0	0	0	0	0
NC_000001.11	3625015	3630127	+	2401	gene-TPRG1L	TPRG1L	protein_coding	127262	tumor protein p63 regulated 1 like	45.1494	46.028	47.1618	48.7674	34.0517	33.8883	33.2072	37.2646	43.6023	43.5939	42.1289	34.3107	36.3206	35.7464	37.7582
NC_000001.11	3630767	3650103	-	1829	gene-WRAP73	WRAP73	protein_coding	49856	WD repeat containing%2C antisense to TP73	51.1247	48.239	48.548	50.1394	38.7337	37.2855	40.2227	43.2401	44.7128	44.898	37.3318	40.2032	41.6722	38.2587	39.9054
NC_000001.11	3652516	3736201	+	5571	gene-TP73	TP73	protein_coding	7161	tumor protein p73	2.05968	1.84617	2.25113	2.3543	3.13461	2.43421	3.59988	3.3014	1.47451	1.45112	1.72651	3.57815	4.12216	3.94297	2.95516
NC_000001.11	3658430	3665413	-	2164	gene-TP73-AS3	TP73-AS3	lncRNA	105378610		0.232563	0	0.211508	0.0488784	0	0	0.0452074	0	0.0843549	0.0491548	0	0.046998	0.182967	0	0.0507184
NC_000001.11	3674874	3677639	-	709	gene-LOC105378609	LOC105378609	lncRNA	105378609		0	0	0	0	0	0	0	0	0	0	0	0	0	0	0
NC_000001.11	3735984	3747373	-	6455	gene-TP73-AS1	TP73-AS1	lncRNA	57212	TP73 antisense RNA 1	11.4297	11.3252	11.6712	11.7489	12.2201	12.3179	14.0188	14.1459	11.835	12.6558	12.2971	14.3062	15.1966	13.6646	14.8607
NC_000001.11	3752398	3771645	+	3676	gene-CCDC27	CCDC27	protein_coding	148870	coiled-coil domain containing 27	0	0	0	0	0	0	0	0	0	0	0	0	0	0	0
NC_000001.11	3772749	3775956	+	559	gene-SMIM1	SMIM1	protein_coding	388588	small integral membrane protein 1 %28Vel blood group%29	1.62054	1.9842	1.96509	0.94609	2.83996	2.09433	3.67514	1.74186	0.979664	0.95144	0.189081	2.3652	1.4166	2.22811	1.57073
NC_000001.11	3778559	3796498	-	4303	gene-LRRC47	LRRC47	protein_coding	57470	leucine rich repeat containing 47	47.9525	47.7804	47.3977	48.892	39.361	39.4733	39.0588	41.9129	46.6435	44.5952	48.0706	41.9294	44.3972	39.7339	41.0911
NC_000001.11	3812086	3857233	-	6687	gene-CEP104	CEP104	protein_coding	9731	centrosomal protein 104	20.4107	20.5074	20.6435	19.8196	13.8438	14.2103	15.8586	17.5057	17.8122	18.9772	19.0623	17.232	17.1414	18.592	18.3991
NC_000001.11	3857286	3885429	+	5741	gene-DFFB	DFFB	protein_coding	1677	DNA fragmentation factor subunit beta	7.10062	8.00905	6.98393	6.54056	5.34041	5.08113	6.15158	5.52158	6.4229	6.33668	6.35172	6.07635	6.31049	5.75905	6.06031
NC_000001.11	3885495	3888787	-	2271	gene-LOC107984910	LOC107984910	lncRNA	107984910		0.177285	0.532805	0.362776	0.558905	0.087381	0.128879	0.258464	0	0.281332	0.0936777	0.27925	0.313485	0.479452	0.398867	0.289973
NC_000001.11	3889133	3900293	-	4276	gene-C1orf174	C1orf174	protein_coding	339448	chromosome 1 open reading frame 174	19.9141	19.596	20.5731	20.4075	17.1015	18.6406	19.4468	17.8881	21.1531	20.6722	18.1434	18.8851	17.5469	18.6419	18.4293
NC_000001.11	3900404	3915447	+	1952	gene-LINC01134	LINC01134	lncRNA	100133612	long intergenic non-protein coding RNA 1134	0.154693	0.309938	0.0468957	0.162561	0	0.14994	0.250586	0.387973	0.0467582	0.16348	0.108295	0.260511	0.253548	0.290032	0.0562268
NC_000001.11	3940612	3952583	+	568	gene-LINC01346	LINC01346	lncRNA	728716	long intergenic non-protein coding RNA 1346	0	0	0	0	0	0	0	0	0	0	0	0	0	0	0
NC_000001.11	3947149	3948980	-	937	gene-LINC01345	LINC01345	lncRNA	105376672	long intergenic non-protein coding RNA 1345	0	0	0	0	0	0	0	0	0	0	0	0	0	0	0
NC_000001.11	3972916	4011584	+	3030	gene-LINC02780	LINC02780	lncRNA	105376673		0	0	0	0	0	0	0	0	0	0	0.0348833	0	0	0	0
NC_000001.11	4412051	4424684	+	2074	gene-LINC01777	LINC01777	lncRNA	284661	long intergenic non-protein coding RNA 1777	0	0	0	0	0	0	0	0	0	0	0	0	0	0	0
NC_000001.11	4432146	4443634	+	1175	gene-LOC105376674	LOC105376674	lncRNA	105376674		0	0	0	0	0	0	0	0	0	0	0	0	0	0	0
NC_000001.11	4571487	4583706	+	1028	gene-LINC01646	LINC01646	lncRNA	105376679	long intergenic non-protein coding RNA 1646	0	0	0	0	0	0	0	0	0	0	0	0	0	0	0
NC_000001.11	4603688	4617555	+	557	gene-LOC107985376	LOC107985376	lncRNA	107985376		0	0	0	0	0	0	0	0	0	0	0	0	0	0	0
NC_000001.11	4654609	4792534	+	13063	gene-AJAP1	AJAP1	protein_coding	55966	adherens junctions associated protein 1	0	0	0.00700762	0	0	0	0	0	0	0	0	0	0	0	0
NC_000001.11	4973391	4983958	+	1968	gene-LINC02781	LINC02781	lncRNA	105376680		0	0	0	0	0	0	0	0	0	0	0	0	0	0	0
NC_000001.11	4997369	5004349	+	1051	gene-LOC102724429	LOC102724429	lncRNA	102724429		0	0	0	0	0	0	0	0	0	0	0	0	0	0	0
NC_000001.11	5090580	5098548	-	465	gene-LINC02782	LINC02782	lncRNA	105376681		0	0	0	0	0	0	0	0	0	0	0	0	0	0	0
NC_000001.11	5131856	5135311	+	434	gene-LOC105376682	LOC105376682	lncRNA	105376682		0	0	0	0	0	0	0	0	0	0	0	0	0	0	0
NC_000001.11	5470329	5481317	-	2970	gene-LOC107984911	LOC107984911	lncRNA	107984911		0	0	0	0	0	0	0	0	0	0	0	0	0	0	0
NC_000001.11	5490842	5494668	-	2774	gene-LOC105376686	LOC105376686	lncRNA	105376686		0	0	0	0	0	0	0	0	0	0	0	0	0	0	0
NC_000001.11	5862672	5862741	-	70	gene-MIR4689	MIR4689	miRNA	100616421	microRNA 4689	0	0	0	0	0	0	0	0	0	0	0	0	0	0	0
NC_000001.11	5862810	5992425	-	8356	gene-NPHP4	NPHP4	protein_coding	261734	nephrocystin 4	6.32396	6.11805	5.98146	6.1646	7.01767	6.12967	8.01971	8.06627	6.7176	7.67613	6.43842	7.66793	8.94372	8.61815	8.38003
NC_000001.11	5992639	6101186	+	5360	gene-KCNAB2	KCNAB2	protein_coding	8514	potassium voltage-gated channel subfamily A regulatory beta subunit 2	40.8998	42.6284	39.7245	40.0792	16.4937	15.7263	17.1565	16.3898	32.0474	31.8915	26.6016	17.6274	18.1719	17.5757	18.2242
NC_000001.11	6101787	6180321	-	9850	gene-CHD5	CHD5	protein_coding	26038	chromodomain helicase DNA binding protein 5	0.0715304	0	0.0557607	0.107384	0.0201464	0.0198093	0.0198637	0.0109837	0.0185324	0.0539954	0.0214612	0.0103252	0	0.0459811	0.0445704
NC_000001.11	6113471	6114989	-	327	gene-LOC112268285	LOC112268285	pseudogene	112268285		0	0	0	0	0	0	0	0	0	0	0	0	0	0	0
NC_000001.11	6131763	6132692	+	322	gene-LOC105376687	LOC105376687	lncRNA	105376687		0	0	0	0	0	0	0	0	0	0	0	0	0	0	0
NC_000001.11	6185020	6199595	-	2061	gene-RPL22	RPL22	protein_coding	6146	ribosomal protein L22	360.809	402.991	398.408	387.423	454.799	468.681	401.568	428.976	439.045	406.336	564.585	449.006	426.246	461.539	467.669
NC_000001.11	6200492	6209339	-	523	gene-LOC107985733	LOC107985733	lncRNA	107985733		0.384908	1.15679	0.350059	0.202242	0.569146	0.746165	1.49643	0.827449	0.698065	1.4237	1.01048	0.583386	1.13558	0	0.419712
NC_000001.11	6204840	6205780	-	378	gene-RNF207-AS1	RNF207-AS1	lncRNA	102724450	RNF207 antisense RNA 1	1.06512	1.60053	0.726512	1.11929	0.787469	2.06478	0.517613	0.858643	1.44876	2.53264	1.3981	1.8834	1.04746	1.79728	2.32285
NC_000001.11	6206004	6221299	+	5078	gene-RNF207	RNF207	protein_coding	388591	ring finger protein 207	10.7036	11.7553	12.4746	11.7062	13.0132	11.6428	13.3701	13.7633	11.1798	11.8562	12.6552	13.3789	15.029	13.0442	12.9466
NC_000001.11	6221193	6235964	-	4852	gene-ICMT	ICMT	protein_coding	23463	isoprenylcysteine carboxyl methyltransferase	110.549	115.027	121.331	111.855	111.941	114.491	110.975	123.262	97.1976	104.31	117.024	117.55	122.691	127.977	130.498
NC_000001.11	6236240	6239444	+	1642	gene-LINC00337	LINC00337	lncRNA	148645	long intergenic non-protein coding RNA 337	1.96158	1.53522	1.56098	1.03067	0.664697	0.89124	1.19158	1.64721	1.1673	0.906939	0.643705	0.805205	0.904248	1.03436	0.735263
NC_000001.11	6244179	6245578	+	710	gene-HES3	HES3	protein_coding	390992	hes family bHLH transcription factor 3	0	0	0	0	0	0	0	0	0	0	0	0	0	0	0
NC_000001.11	6247353	6261098	-	4871	gene-GPR153	GPR153	protein_coding	387509	G protein-coupled receptor 153	6.42645	5.83761	5.80702	5.45042	5.9276	5.86848	6.76828	6.84094	5.45271	6.46393	5.14269	6.2847	6.74667	6.18328	6.93994
NC_000001.11	6264272	6393767	-	2330	gene-ACOT7	ACOT7	protein_coding	11332	acyl-CoA thioesterase 7	80.8683	79.6713	73.9003	75.993	54.2948	48.9061	52.7352	55.1624	59.0722	55.2399	45.091	54.1692	51.6591	51.7546	52.3808
NC_000001.11	6415232	6419919	-	4262	gene-HES2	HES2	protein_coding	54626	hes family bHLH transcription factor 2	2.05463	2.67343	2.34113	2.23359	0.675132	0.480709	0.757473	0.659998	0.128492	0.049916	0	0.548846	0.5574	0.451638	0.54079
NC_000001.11	6424776	6461367	+	8757	gene-ESPN	ESPN	protein_coding	83715	espin	0.356316	0.379981	0.42859	0.519382	0.192618	0.133691	0.212258	0.234737	0.156341	0.157911	0	0.127754	0.237374	0.284461	0.225601
NC_000001.11	6429834	6429896	-	63	gene-MIR4252	MIR4252	miRNA	100422975	microRNA 4252	0	0	0	0	0	0	0	0	0	0	0	0	0	0	0
NC_000001.11	6460786	6466173	-	2259	gene-TNFRSF25	TNFRSF25	protein_coding	8718	TNF receptor superfamily member 25	4.99034	4.5529	5.30846	5.80603	5.88562	4.66427	6.49594	4.07086	1.61615	1.60098	1.54404	4.50215	6.04689	3.659	4.90714
NC_000001.11	6466092	6520092	-	6102	gene-PLEKHG5	PLEKHG5	protein_coding	57449	pleckstrin homology and RhoGEF domain containing G5	6.68054	7.53523	6.75077	6.44829	6.04888	6.13953	6.92593	6.38283	3.17104	3.15522	2.68485	7.13358	7.65666	6.30902	6.36728
NC_000001.11	6521347	6554535	-	7898	gene-NOL9	NOL9	protein_coding	79707	nucleolar protein 9	21.1553	22.623	22.5664	23.3697	16.4698	16.8984	13.5509	17.1091	20.6512	23.4345	22.4829	16.354	17.1952	18.0925	16.0922
NC_000001.11	6555307	6579755	+	4256	gene-TAS1R1	TAS1R1	protein_coding	80835	taste 1 receptor member 1	0	0	0	0.0497053	0.0932529	0.0229232	0	0.076261	0	0	0.0248347	0	0	0	0
NC_000001.11	6567548	6579433	-	446	gene-LOC107984912	LOC107984912	lncRNA	107984912		0	0	0	0	0	0	0	0	0	0	0	0	0	0	0
NC_000001.11	6579994	6589280	+	3005	gene-ZBTB48	ZBTB48	protein_coding	3104	zinc finger and BTB domain containing 48	13.5991	13.1872	12.5506	11.6157	14.0329	12.8242	15.3661	12.9611	13.0606	11.3982	11.9238	11.6764	15.3501	14.017	13.7696
NC_000001.11	6590724	6602869	-	4939	gene-KLHL21	KLHL21	protein_coding	9903	kelch like family member 21	33.1368	32.216	30.9521	33.3445	23.2634	21.4125	23.7689	23.526	22.8965	24.789	24.3964	25.2869	24.8114	24.0716	26.3554
NC_000001.11	6603447	6613461	-	1971	gene-LOC107984913	LOC107984913	lncRNA	107984913		0.255336	0.102317	0.232218	0.107329	0.151021	0.247491	0.148902	0.109781	0.18523	0.053968	0.107251	0.258	0.100441	0.344683	0.0556848
NC_000001.11	6613731	6624030	+	3844	gene-PHF13	PHF13	protein_coding	148479	PHD finger protein 13	24.7968	23.7131	24.4092	26.0305	28.4706	26.8267	30.7178	28.7641	25.0499	24.5174	26.4791	29.712	30.6431	31.9302	34.3769
NC_000001.11	6624616	6635586	+	3740	gene-THAP3	THAP3	protein_coding	90326	THAP domain containing 3	10.9535	9.86764	10.3289	9.27633	11.4078	10.3822	10.3583	10.8478	9.46886	9.78386	8.42179	10.6598	9.31624	9.38524	8.56908
NC_000001.11	6634168	6701833	-	3220	gene-DNAJC11	DNAJC11	protein_coding	55735	DnaJ heat shock protein family %28Hsp40%29 member C11	118.19	121.47	121.902	123.61	83.7216	75.625	79.1745	86.148	108.563	111.458	104.744	80.1626	86.5965	85.5191	82.0434
NC_000001.11	6724745	6730012	+	485	gene-LINC01672	LINC01672	lncRNA	100505887	long intergenic non-protein coding RNA 1672	0	0	0	0	0	0	0	0	0	0	0	0	0	0	0
NC_000001.11	6783892	6784980	-	552	gene-CAMTA1-DT	CAMTA1-DT	lncRNA	110841581	CAMTA1 divergent transcript	1.45875	1.46135	2.65335	1.34132	1.25824	1.06045	1.24058	1.56796	1.98417	2.50511	0.765915	1.28972	1.79321	2.25636	1.19299
NC_000001.11	6785452	7769706	+	22278	gene-CAMTA1	CAMTA1	protein_coding	23261	calmodulin binding transcription activator 1	3.89005	4.3994	4.23639	3.96921	3.72335	3.77492	3.23198	3.85591	3.28986	3.16086	3.71489	3.7526	3.63896	3.87796	3.65061
NC_000001.11	6834282	6834637	-	356	gene-RPL37P9	RPL37P9	pseudogene	100270828	ribosomal protein L37 pseudogene 9	1.13094	0.849719	0.771409	0.297115	0.278711	0.548096	0.8244	1.82341	0	0	0	0.285684	1.11219	0.318057	0.6166
NC_000001.11	7235640	7240139	-	2326	gene-LOC105376692	LOC105376692	lncRNA	105376692		0	0	0	0	0	0	0	0	0	0	0	0	0	0	0
NC_000001.11	7382487	7389754	-	744	gene-CAMTA1-AS2	CAMTA1-AS2	lncRNA	102725193	CAMTA1 antisense RNA 2	0	0	0	0.568671	0	0	0	0	0.122677	0	0	0	0	0	0
NC_000001.11	7440567	7442144	-	1480	gene-CAMTA1-AS1	CAMTA1-AS1	lncRNA	101928836		0	0	0.0618517	0	0	0	0	0	0	0	0	0	0	0	0
NC_000001.11	7503370	7508625	+	307	gene-LOC105376691	LOC105376691	lncRNA	105376691		0	0	0	0	0	0	0	0	0	0	0	0	0	0	0.357507
NC_000001.11	7693159	7704032	-	5969	gene-LOC105376689	LOC105376689	lncRNA	105376689		0.0674508	0.152035	0.0920159	0.141763	0	0	0.032779	0.0181251	0	0	0	0.0170386	0.0165832	0	0.0367749
NC_000001.11	7771275	7781432	+	2631	gene-VAMP3	VAMP3	protein_coding	9341	vesicle associated membrane protein 3	89.6737	104.627	103.996	98.0941	82.7408	90.9606	77.0434	83.8454	77.1875	78.5148	100.072	86.8984	84.0865	98.0796	108.42
NC_000001.11	7784285	7845181	+	8404	gene-PER3	PER3	protein_coding	8863	period circadian regulator 3	11.881	13.606	14.0404	12.6112	8.51242	8.03335	10.6629	10.1958	7.47206	9.89792	12.7907	11.1216	11.319	12.4896	14.0393
NC_000001.11	7846345	7913615	-	1702	gene-UTS2	UTS2	protein_coding	10911	urotensin 2	0	0	0	0	0.17489	0.114643	0	0.127132	0	0	0	0.179266	0.174474	0.133053	0.0644857
NC_000001.11	7915871	7941607	-	6870	gene-TNFRSF9	TNFRSF9	protein_coding	3604	TNF receptor superfamily member 9	0.0732558	0.132096	0.119922	0.338719	0.187755	0.0994072	0.09968	0.110236	0.278997	0.278701	0.215393	0.0888241	0.0576332	0.0824078	0
NC_000001.11	7961711	7985505	+	1287	gene-PARK7	PARK7	protein_coding	11315	Parkinsonism associated deglycase	565.599	556.267	550.096	542.342	592.551	554.135	543.265	532.959	505.081	501.026	468.776	526.614	520.383	498.662	512.274
NC_000001.11	8011725	8026309	-	6826	gene-ERRFI1	ERRFI1	protein_coding	54206	ERBB receptor feedback inhibitor 1	5.10198	5.33267	5.77995	6.2912	7.61674	8.37544	8.04013	8.5112	8.07622	8.61752	11.9384	7.67321	9.25175	8.59248	9.88854
NC_000001.11	8057181	8058487	-	891	gene-RPL7AP18	RPL7AP18	pseudogene	390993	ribosomal protein L7a pseudogene 18	0.564834	0.679012	0.616434	0.593562	1.11359	0.875969	0.878373	0.971394	1.12682	1.07445	2.01665	0.570727	1.22204	0.635401	0.985452
NC_000001.11	8129155	8147644	-	1086	gene-LOC107984915	LOC107984915	lncRNA	107984915		0	0	0	0	0	0	0	0.199243	0	0	0.0973263	0	0	0	0
NC_000001.11	8208672	8215210	+	497	gene-LINC01714	LINC01714	lncRNA	102724539	long intergenic non-protein coding RNA 1714	0	0	0	0	0	0	0	0	0.183646	0.214026	0	0	0	0	0.220834
NC_000001.11	8240090	8248644	+	176	gene-LOC105376695	LOC105376695	lncRNA	105376695		0	0	0	0	0	0	0	0	0	0	0	0	0	0	0
NC_000001.11	8318114	8344167	+	2522	gene-SLC45A1	SLC45A1	protein_coding	50651	solute carrier family 45 member 1	0.159641	0.27987	0.290374	0.2097	0.0786844	0.19342	0.349112	0.171592	0.108571	0.126532	0	0.282286	0.0392486	0.0897925	0.39167
NC_000001.11	8352404	8817640	-	8466	gene-RERE	RERE	protein_coding	473	arginine-glutamic acid dipeptide repeats	11.2233	13.1729	11.6237	12.5938	10.923	10.4637	13.543	13.316	12.7863	15.4166	14.0953	13.7431	15.2815	15.3807	14.0532
NC_000001.11	8424645	8435016	+	694	gene-RERE-AS1	RERE-AS1	lncRNA	102724552	RERE antisense RNA 1	0	0.145293	0	0	0	0.140578	0	0	0	0	0	0.439641	0	0.163153	0.158148
NC_000001.11	8494800	8494913	-	114	gene-SNORD128	SNORD128	snoRNA	106632271	small nucleolar RNA%2C C/D box 128	0	0	0.802987	0	0	0	0	0	0	0	0	0	0	0	0
NC_000001.11	8831113	8831432	+	320	gene-RPL23AP19	RPL23AP19	pseudogene	100131143	ribosomal protein L23a pseudogene 19	0	0	0	0	0	0	0	0	0	0	0.660602	0	0	0	0
NC_000001.11	8861000	8878686	-	3161	gene-ENO1	ENO1	protein_coding	2023	enolase 1	3537.61	3614.21	3514.54	3694.72	3095.41	3250.16	3271.34	3254.4	3633.61	3684.25	3248.87	3239.2	3193.76	3146.43	3048.79
NC_000001.11	8866502	8866590	-	89	gene-MIR6728	MIR6728	miRNA	102465436	microRNA 6728	151.546	126.891	124.454	149.746	86.9578	103.042	109.92	109.405	142.548	145.812	129.448	115.416	126.79	133.584	110.988
NC_000001.11	8878835	8879885	+	447	gene-ENO1-AS1	ENO1-AS1	lncRNA	100505975	ENO1 antisense RNA 1	0.450351	1.57904	1.22873	1.6564	2.44168	2.18257	3.93941	3.6305	3.4712	2.1417	1.18229	2.27525	1.77154	3.03969	3.19197
NC_000001.11	8893411	8894603	+	1193	gene-HMGN2P17	HMGN2P17	pseudogene	100113373	high mobility group nucleosomal binding domain 2 pseudogene 17	25.4797	26.8776	28.9277	28.4602	18.7131	21.344	16.3185	19.4976	23.1049	24.8764	25.3388	21.1421	18.9175	21.7345	20.6078
NC_000001.11	8905607	8927330	-	6171	gene-LOC112268261	LOC112268261	lncRNA	112268261		0	0.0326797	0.0890039	0.0514209	0.128629	0.0632384	0.0951179	0.0350637	0.0591619	0.068949	0.0685116	0.0988853	0.0962421	0.146788	0
NC_000001.11	8945868	8975092	+	1614	gene-CA6	CA6	protein_coding	765	carbonic anhydrase 6	0	0.124948	0	0.0655346	0	0	0	0	0	0	0.0654872	0	0.061329	0	0
NC_000001.11	8979576	8979874	-	299	gene-RN7SL451P	RN7SL451P	pseudogene	106480377	RNA%2C 7SL%2C cytoplasmic 451%2C pseudogene	0	0	0	0	0.331843	0	0	0	0	0	0	0	0	0	0
NC_000001.11	8992534	9026423	-	2444	gene-SLC2A7	SLC2A7	protein_coding	155184	solute carrier family 2 member 7	0	0	0	0	0	0	0	0	0.0373453	0	0	0	0	0.185316	0.0449078
NC_000001.11	9035106	9072259	-	5891	gene-SLC2A5	SLC2A5	protein_coding	6518	solute carrier family 2 member 5	1.19602	2.61882	1.84915	1.7955	2.1222	1.9542	1.85993	2.27728	2.40149	1.60703	1.43536	1.96812	2.01633	2.0566	1.93762
NC_000001.11	9100305	9129124	-	5219	gene-GPR157	GPR157	protein_coding	80045	G protein-coupled receptor 157	11.4944	12.1719	11.9271	11.5724	10.1141	8.97285	9.44735	11.588	10.0034	10.15	13.0424	8.47692	10.3935	10.5874	9.88402
NC_000001.11	9148011	9182338	-	4157	gene-MIR34AHG	MIR34AHG	lncRNA	106614088	MIR34A host gene	3.82565	4.24485	4.66841	3.38412	3.86669	4.7877	5.15384	4.84079	3.95212	3.88944	5.97513	5.26011	5.28619	5.6655	4.75243
NC_000001.11	9151668	9151777	-	110	gene-MIR34A	MIR34A	miRNA	407040	microRNA 34a	0	0	0	0	0	0	0	0	0	0	1.92175	0	0.899864	0	0
NC_000001.11	9182204	9192086	+	982	gene-LNCTAM34A	LNCTAM34A	lncRNA	102724571	long non coding transcriptional activator of miR34a	0.922486	1.84827	2.05081	2.15423	1.71768	2.18569	2.39093	2.53396	0.836505	0.866566	0.753436	2.8999	2.41919	2.30608	2.45886
NC_000001.11	9234767	9271337	+	14647	gene-H6PD	H6PD	protein_coding	9563	hexose-6-phosphate dehydrogenase/glucose 1-dehydrogenase	6.47338	6.91865	6.41852	6.75207	8.92156	7.23365	8.95	7.39381	6.53679	6.9355	16.7778	8.67261	8.97468	8.68133	8.82714
NC_000001.11	9292894	9369532	+	3106	gene-SPSB1	SPSB1	protein_coding	80176	splA/ryanodine receptor domain and SOCS box containing 1	30.8182	28.1788	29.4721	30.4446	26.0671	25.4425	25.3864	26.3332	23.9494	21.1646	26.7133	27.1777	28.5546	27.9972	27.633
NC_000001.11	9425094	9428996	-	2438	gene-LINC02606	LINC02606	lncRNA	100506022	long intergenic non-protein coding RNA 2606	0.78442	0.496308	0.7134	0.347081	0.854652	0.400168	0.922913	0.754394	0.374373	0.523565	0.173415	0.542308	1.01502	1.02175	0.54022
NC_000001.11	9539465	9585173	+	4007	gene-SLC25A33	SLC25A33	protein_coding	84275	solute carrier family 25 member 33	13.1123	12.1292	12.1079	13.6737	6.78477	8.47298	7.61732	7.56	8.83792	9.13193	9.60156	6.87838	8.9672	9.12722	9.01156
NC_000001.11	9588843	9614877	+	7153	gene-TMEM201	TMEM201	protein_coding	199953	transmembrane protein 201	20.1082	19.3265	18.4284	19.0311	15.0919	13.6801	15.8102	15.73	15.0568	15.1385	16.2689	14.9292	16.2461	16.7951	16.8783
NC_000001.11	9628447	9629428	-	442	gene-LOC105376712	LOC105376712	lncRNA	105376712		0	0	0	0	0	0	0	0	0	0	0	0	0	0	0
NC_000001.11	9629889	9729114	+	6330	gene-PIK3CD	PIK3CD	protein_coding	5293	phosphatidylinositol-4%2C5-bisphosphate 3-kinase catalytic subunit delta	3.24381	3.21774	3.41288	3.35866	3.47979	3.46781	4.66735	3.62339	7.33925	6.50325	2.68833	3.69539	4.36285	4.13203	4.49075
NC_000001.11	9652610	9654586	-	1823	gene-PIK3CD-AS1	PIK3CD-AS1	lncRNA	644997	PIK3CD antisense RNA 1	0	0	0	0	0	0	0	0	0	0	0	0	0	0	0
NC_000001.11	9672426	9687574	-	958	gene-PIK3CD-AS2	PIK3CD-AS2	lncRNA	101929074	PIK3CD antisense RNA 2	2.10132	2.42084	2.19774	2.2082	9.63211	7.33235	8.47577	5.75954	12.0045	9.43793	4.52354	6.90056	5.47621	5.20047	7.79052
NC_000001.11	9728926	9824526	-	5321	gene-CLSTN1	CLSTN1	protein_coding	22883	calsyntenin 1	131.184	137.445	134.67	132.609	125.364	116.556	147.249	142.449	103.708	109.35	97.4329	141.097	148.561	152.489	150.08
NC_000001.11	9780822	9781440	+	447	gene-MZT1P1	MZT1P1	pseudogene	106480302	mitotic spindle organizing protein 1 pseudogene 1	0	0	0	0	0	0	0	0	0.408376	0	0	0	0	0	0.245536
NC_000001.11	9848276	9910322	-	3500	gene-CTNNBIP1	CTNNBIP1	protein_coding	56998	catenin beta interacting protein 1	7.0745	7.66333	7.89864	6.64858	10.2056	9.8676	10.6494	9.02605	5.81533	5.65286	4.25805	10.2285	10.2662	9.76999	11.1323
NC_000001.11	9850773	9855490	+	485	gene-LOC105376717	LOC105376717	lncRNA	105376717		0	0	0	0	0	0	0	0	0	0	0	0	0	0	0
NC_000001.11	9922118	9943402	-	5241	gene-LZIC	LZIC	protein_coding	84328	leucine zipper and CTNNBIP1 domain containing	22.9884	26.5118	27.2473	26.4785	21.3739	22.3007	21.1673	22.2117	25.1124	25.6947	28.3349	21.734	22.7207	24.629	24.7739
NC_000001.11	9942923	9996884	+	4763	gene-NMNAT1	NMNAT1	protein_coding	64802	nicotinamide nucleotide adenylyltransferase 1	5.19856	4.69977	5.65041	4.75234	10.145	10.6102	7.64063	8.40435	11.2294	12.082	9.71971	8.84007	8.70769	9.48522	9.07902
NC_000001.11	9950572	9960787	-	444	gene-TMEM274P	TMEM274P	transcribed_pseudogene	113391335	transmembrane protein 274%2C pseudogene	0	0	0	0	0	0	0	0	0	0	0	0	0	0	0
NC_000001.11	9967381	9967458	+	78	gene-MIR5697	MIR5697	miRNA	100847055	microRNA 5697	0	0	0	2.71212	3.8162	0	0	0	0	2.72746	0	1.30389	2.53808	1.45165	0
NC_000001.11	9997228	10016021	+	840	gene-RBP7	RBP7	protein_coding	116362	retinol binding protein 7	0	0	0	0	1.06308	0.58072	1.04817	0.257593	0.108657	0.253264	0.125829	0.121076	0.353518	0.134796	0.653302
NC_000001.11	10032958	10181239	+	7007	gene-UBE4B	UBE4B	protein_coding	10277	ubiquitination factor E4B	54.04	59.1732	56.62	59.5057	43.0048	41.2967	47.3716	50.3657	57.5612	62.8632	57.5922	50.4091	53.5963	57.2202	55.3081
NC_000001.11	10210570	10381603	+	16647	gene-KIF1B	KIF1B	protein_coding	23095	kinesin family member 1B	17.4981	20.6549	20.0436	20.6183	14.1319	13.1394	15.4027	17.6383	17.7697	20.1023	17.9303	16.9353	18.7303	21.371	21.5659
NC_000001.11	10298966	10299070	+	105	gene-RNU6-37P	RNU6-37P	pseudogene	106478920	RNA%2C U6 small nuclear 37%2C pseudogene	0	0	0.871814	1.00736	0	0	0	0	0	0	0	0	1.88543	0	0
NC_000001.11	10357983	10366610	-	1449	gene-LOC105376725	LOC105376725	lncRNA	105376725		0.0694641	0	0	0	0	0.0673299	0	0	0	0	0.0729443	0	0.341563	0.0781424	0
NC_000001.11	10399064	10420511	+	2473	gene-PGD	PGD	protein_coding	5226	phosphogluconate dehydrogenase	338.062	343.314	331.293	343.665	352.911	356.948	381.505	363.021	285.184	284.273	334.912	361.946	357.195	358.228	365.967
NC_000001.11	10430433	10452153	+	1967	gene-CENPS-CORT	CENPS-CORT	protein_coding	100526739	CENPS-CORT readthrough	13.765	13.3795	13.9149	13.6585	10.9461	9.96938	10.693	11.2204	10.9508	11.9512	9.8872	10.858	11.5743	10.0737	9.48566
NC_000001.11	10430433	10442808	+	1557	gene-CENPS	CENPS	protein_coding	378708	centromere protein S	23.0785	21.8893	23.5759	21.6029	18.8628	18.9232	17.7185	17.4409	18.2896	20.5637	17.3106	17.2445	18.5637	16.7988	16.4244
NC_000001.11	10450031	10451998	+	914	gene-CORT	CORT	protein_coding	1325	cortistatin	0.770869	1.32385	1.00154	0.462901	0.217114	0.640444	0.535168	0.828581	0.59916	0.465519	0.346924	0.890184	0.324896	0.371647	0.480327
NC_000001.11	10456522	10472529	-	7390	gene-DFFA	DFFA	protein_coding	1676	DNA fragmentation factor subunit alpha	45.9955	50.5258	49.9942	49.437	38.3189	38.602	38.4167	41.431	42.079	41.9439	39.6754	39.3327	39.4869	39.7602	40.7236
NC_000001.11	10474946	10630758	+	6014	gene-PEX14	PEX14	protein_coding	5195	peroxisomal biogenesis factor 14	13.088	12.1557	12.588	11.9245	12.0273	12.6696	13.046	11.1715	13.1581	12.9471	11.828	12.2098	12.5912	11.3906	10.8587
NC_000001.11	10616836	10617115	+	280	gene-RN7SL614P	RN7SL614P	pseudogene	106481089	RNA%2C 7SL%2C cytoplasmic 614%2C pseudogene	0.359477	0	0	0	0	0	0	0	0	1.13969	0	0	0.353518	0	0.391981
NC_000001.11	10636604	10796650	-	9164	gene-CASZ1	CASZ1	protein_coding	54897	castor zinc finger 1	0.516228	0.506147	0.4595	0.507857	1.02859	0.57489	0.918079	0.850022	0.388434	0.533944	1.17645	0.743577	0.950533	1.11202	1.00604
NC_000001.11	10809018	10815658	-	2605	gene-LOC105376733	LOC105376733	lncRNA	105376733		0	0	0	0	0	0	0	0	0	0	0	0	0	0	0
NC_000001.11	10913618	10918697	-	708	gene-LOC105376735	LOC105376735	lncRNA	105376735		0	0	0	0	0	0	0	0	0	0	0	0	0	0	0
NC_000001.11	10946473	10982037	-	2919	gene-C1orf127	C1orf127	protein_coding	148345	chromosome 1 open reading frame 127	0.0689643	0	0	0.072472	0	0	0	0.0370637	0	0	0	0	0	0	0
NC_000001.11	10989810	10991829	-	1027	gene-CFL1P6	CFL1P6	pseudogene	390996	cofilin 1 pseudogene 6	0	0	0	0	0	0	0	0	0	0	0	0	0	0	0
NC_000001.11	11012654	11030528	+	5200	gene-TARDBP	TARDBP	protein_coding	23435	TAR DNA binding protein	113.158	127.108	128.421	126.195	95.7102	95.3659	91.7709	104.132	118.355	125.129	133.767	98.7503	101.726	108.46	114.272
NC_000001.11	11026523	11047239	-	2687	gene-MASP2	MASP2	protein_coding	10747	MBL associated serine protease 2	0.0749188	0	0.0681358	0.157459	0	0	0	0	0	0	0.0393362	0.0378502	0	0	0.0408466
NC_000001.11	11054589	11060053	-	1484	gene-SRM	SRM	protein_coding	6723	spermidine synthase	394.271	389.676	385.038	382.963	211.48	196.831	219.983	203.766	242.326	218.405	199	199.432	210.043	198.684	180.089
NC_000001.11	11066613	11099869	-	3822	gene-EXOSC10	EXOSC10	protein_coding	5394	exosome component 10	98.5729	104.368	102.342	108.347	96.7289	95.6466	97.4705	104.198	113.409	116.168	111.614	97.7121	102.43	103.245	98.9573
NC_000001.11	11099675	11102105	+	607	gene-EXOSC10-AS1	EXOSC10-AS1	lncRNA	105376736	EXOSC10 antisense RNA 1	5.14045	6.31246	7.5404	7.84148	3.43269	2.4109	1.28934	2.13883	5.11244	5.43246	2.26368	4.02123	3.75067	0.932688	3.25467
NC_000001.11	11106535	11273497	-	9582	gene-MTOR	MTOR	protein_coding	2475	mechanistic target of rapamycin kinase	50.4948	54.6996	53.4989	54.2662	39.4213	32.5102	43.0949	48.4942	51.3131	57.3706	49.7154	46.7548	50.0194	52.112	52.2887
NC_000001.11	11143898	11149538	+	706	gene-MTOR-AS1	MTOR-AS1	lncRNA	100873935	MTOR antisense RNA 1	0	0	0	0	0	0	0	0	0	0	0	0	0	0	0
NC_000001.11	11152350	11152413	+	64	gene-RNU6-537P	RNU6-537P	pseudogene	106479804	RNA%2C U6 small nuclear 537%2C pseudogene	0	0	0	0	0	0	0	0	0	0	0	0	0	0	0
NC_000001.11	11189324	11195981	+	2502	gene-ANGPTL7	ANGPTL7	protein_coding	10218	angiopoietin like 7	0	0	0	0	0	0	0	0	0	0	0	0	0	0	0
NC_000001.11	11232910	11233313	+	404	gene-RPL39P6	RPL39P6	pseudogene	100270891	ribosomal protein L39 pseudogene 6	0	0	0	0	0	0	0	0	0	0	0	0	0.245012	0	0
NC_000001.11	11273198	11299574	+	8516	gene-UBIAD1	UBIAD1	protein_coding	29914	UbiA prenyltransferase domain containing 1	13.805	13.8533	13.5333	14.0476	9.68209	9.09623	9.60367	10.3793	12.2503	12.4408	11.8654	9.39886	10.1472	10.4506	10.1687
NC_000001.11	11278414	11279275	-	559	gene-UBE2V2P3	UBE2V2P3	pseudogene	100421341	ubiquitin conjugating enzyme E2 V2 pseudogene 3	0.36012	0.360763	0.327515	0.378436	0.354995	0.349056	0	0.38708	0.653109	0.380576	1.89081	0.363877	0.35415	0.40511	0.392682
NC_000001.11	11311439	11316855	-	1953	gene-LOC105376737	LOC105376737	lncRNA	105376737		0	0	0	0	0	0	0	0	0	0	0	0	0	0	0
NC_000001.11	11357945	11364461	+	683	gene-LOC105376739	LOC105376739	lncRNA	105376739		0	0	0	0	0	0	0	0	0	0	0	0	0	0	0
NC_000001.11	11371689	11377536	+	943	gene-LOC105376740	LOC105376740	lncRNA	105376740		0	0.106928	0	0	0	0	0	0	0	0	0	0	0	0	0
NC_000001.11	11479155	11537583	+	7508	gene-DISP3	DISP3	protein_coding	57540	dispatched RND transporter family member 3	0.0134062	0.0805807	0.0365772	0.028176	0.0528615	0.0649714	0.0651497	0.0576393	0.0486265	0.0425031	0.0140778	0.0812762	0.0659197	0.0603241	0.131565
NC_000001.11	11495407	11501633	-	3663	gene-LOC112268221	LOC112268221	lncRNA	112268221		0	0	0	0	0	0	0	0	0	0	0	0	0	0	0
NC_000001.11	11609531	11613355	+	1285	gene-LINC01647	LINC01647	lncRNA	101929181	long intergenic non-protein coding RNA 1647	0.234989	0	0	0.24694	0	0	0	0	0.142058	0	0.0822539	0	0.0770312	0	0
NC_000001.11	11648387	11654429	-	1287	gene-FBXO2	FBXO2	protein_coding	26232	F-box protein 2	12.9043	11.5954	10.6691	11.4238	11.1017	13.7207	17.9391	12.021	22.4811	22.5635	13.3044	11.7745	11.4598	11.5252	14.1564
NC_000001.11	11654375	11663327	+	3634	gene-FBXO44	FBXO44	protein_coding	93611	F-box protein 44	8.3924	8.8236	9.14397	9.31406	9.50163	9.71852	8.88374	7.74054	8.13763	8.98621	9.10373	8.396	8.77083	7.91415	9.30227
NC_000001.11	11664200	11674354	+	1928	gene-FBXO6	FBXO6	protein_coding	26270	F-box protein 6	0.522061	0.993689	1.04455	0.274307	0.514632	0.657829	1.01482	0.785605	0.284042	0.0551717	0.657861	0.527508	1.1295	0.704741	1.13853
NC_000001.11	11674480	11691559	-	2205	gene-MAD2L2	MAD2L2	protein_coding	10459	mitotic arrest deficient 2 like 2	88.8306	88.715	83.9433	84.6662	62.8175	65.3062	72.939	61.8223	75.9979	76.2205	69.2179	62.6826	65.3615	61.0047	61.9704
NC_000001.11	11686635	11725857	+	9003	gene-DRAXIN	DRAXIN	protein_coding	374946	dorsal inhibitory axon guidance protein	0.03354	0.0112	0.0406711	0.0939889	0.0220418	0	0	0	0	0	0	0	0.0219893	0	0
NC_000001.11	11736121	11750771	+	1280	gene-AGTRAP	AGTRAP	protein_coding	57085	angiotensin II receptor associated protein	123.458	119.582	120.862	123.126	105.345	100	119.229	104.132	85.4962	82.022	122.294	106.63	101.537	98.3672	99.551
NC_000001.11	11761379	11762321	-	664	gene-LOC101060126	LOC101060126	pseudogene	101060126		0	0	0	0	0	0	0	0	0	0	0	0	0	0	0
NC_000001.11	11762188	11790223	+	6667	gene-C1orf167	C1orf167	protein_coding	284498	chromosome 1 open reading frame 167	0.135875	0.0756212	0.123573	0.0951908	0.0744121	0.292668	0.220104	0.340778	0.136901	0.0638194	0.0317073	0.0915286	0.341481	0.135867	0.263398
NC_000001.11	11777077	11779619	-	1868	gene-C1orf167-AS1	C1orf167-AS1	lncRNA	102724659	C1orf167 antisense RNA 1	0	0	0	0	0	0	0	0	0	0	0	0	0	0	0
NC_000001.11	11785723	11806103	-	8806	gene-MTHFR	MTHFR	protein_coding	4524	methylenetetrahydrofolate reductase	6.89235	6.88176	6.64256	7.43509	10.0393	8.69696	9.92064	9.23894	9.05879	9.73598	9.23012	9.59751	10.6786	10.7751	11.4167
NC_000001.11	11806191	11843130	+	5599	gene-CLCN6	CLCN6	protein_coding	1185	chloride voltage-gated channel 6	13.6446	14.4974	14.1259	14.0363	11.82	10.176	14.2401	13.1009	15.3886	15.1416	17.7828	12.8242	14.7797	13.9741	14.4667
NC_000001.11	11840319	11847616	+	1662	gene-NPPA-AS1	NPPA-AS1	antisense_RNA	100379251	NPPA antisense RNA 1	5.02661	6.06698	6.93989	6.55511	4.95508	4.34387	6.12166	5.9237	7.68838	8.38424	8.26746	5.26264	5.00285	5.51835	6.4717
NC_000001.11	11845709	11847783	-	855	gene-NPPA	NPPA	protein_coding	4878	natriuretic peptide A	0	0	0	0	0	0	0	0	0	0	0	0	0	0	0
NC_000001.11	11857464	11858945	-	708	gene-NPPB	NPPB	protein_coding	4879	natriuretic peptide B	0	0	0	0	0	0	0	0	0	0	0	0	0	0	0
NC_000001.11	11877769	11880758	+	2990	gene-SBF1P2	SBF1P2	pseudogene	390997	SBF1 pseudogene 2	0	0	0	0.070751	0.0331843	0.0652582	0.0327187	0	0.0305258	0.0355756	0	0	0	0	0
NC_000001.11	11908154	11908272	+	119	gene-RNU5E-1	RNU5E-1	snRNA	26829	RNA%2C U5E small nuclear 1	1.69165	0.847338	0	0	1.66758	0	0	2.72745	0	0	2.66461	0	0	0.951499	0
NC_000001.11	11919591	11926427	-	2819	gene-KIAA2013	KIAA2013	protein_coding	90231	KIAA2013	85.4786	78.1914	77.9994	78.4948	64.9389	65.6867	68.2268	69.5418	53.5523	58.7889	53.1294	65.6978	67.418	65.6315	65.0975
NC_000001.11	11934717	11975537	+	3117	gene-PLOD1	PLOD1	protein_coding	5351	procollagen-lysine%2C2-oxoglutarate 5-dioxygenase 1	381.107	378.715	371.771	391.295	353.401	366.988	397.341	376.18	155.751	156.434	181.925	378.427	395.051	358.538	369.089
NC_000001.11	11980215	12013508	+	4864	gene-MFN2	MFN2	protein_coding	9927	mitofusin 2	109.572	110.286	113.391	114.058	88.634	86.2685	91.4731	95.1102	101.705	108.427	96.2219	93.3607	99.7991	98.9352	100.029
NC_000001.11	12019466	12032045	+	1931	gene-MIIP	MIIP	protein_coding	60672	migration and invasion inhibitory protein	36.0184	35.195	33.0892	35.1663	31.3438	28.6974	32.5252	28.4619	30.5343	35.861	29.8862	26.3344	32.2432	28.1458	28.3623
NC_000001.11	12029158	12029222	+	65	gene-MIR6729	MIR6729	miRNA	102466982	microRNA 6729	3.09703	0	0	0	3.05296	0	0	0	0	1.63648	3.25219	0	3.04569	0	0
NC_000001.11	12063303	12144213	+	4216	gene-TNFRSF8	TNFRSF8	protein_coding	943	TNF receptor superfamily member 8	0	0.0478336	0.0217126	0.0250884	0.164741	0	0.0464083	0.153969	0	0.0756909	0	0.217109	0.187827	0.161141	0.234296
NC_000001.11	12080250	12080546	-	297	gene-RPL23AP89	RPL23AP89	pseudogene	106480336	ribosomal protein L23a pseudogene 89	0	0	0	0	0	0	0	0	0	0	0.35588	0	0	0	0
NC_000001.11	12166943	12167038	+	96	gene-MIR7846	MIR7846	miRNA	102465836	microRNA 7846	0	0	0	0	0	0	0	0	0	0	0	0	0	0	0
NC_000001.11	12166948	12209222	+	5168	gene-TNFRSF1B	TNFRSF1B	protein_coding	7133	TNF receptor superfamily member 1B	1.18805	1.20969	0.850221	1.14615	4.4734	5.02152	5.48962	4.68931	2.68447	3.02565	5.23573	4.27045	4.36699	4.86391	4.16252
NC_000001.11	12191713	12191773	+	61	gene-MIR4632	MIR4632	miRNA	100616438	microRNA 4632	0	0	0	0	0	0	0	0	0	0	0	0	0	0	0
NC_000001.11	12214240	12227610	+	2381	gene-LOC107984917	LOC107984917	lncRNA	107984917		0	0	0	0	0	0	0	0	0	0	0.133175	0	0	0	0
NC_000001.11	12220727	12221109	-	383	gene-RPL10P17	RPL10P17	pseudogene	390998	ribosomal protein L10 pseudogene 17	0	0	0	0	0	0	0	0	0	0	0	0	0	0	0
NC_000001.11	12230030	12512047	+	16357	gene-VPS13D	VPS13D	protein_coding	55187	vacuolar protein sorting 13 homolog D	10.3133	10.6277	10.538	11.4587	8.91091	8.06398	10.7416	12.0114	11.0317	12.8891	12.9366	13.5422	14.1546	15.7552	16.1173
NC_000001.11	12507246	12507397	+	152	gene-SNORA59A	SNORA59A	snoRNA	677885	small nucleolar RNA%2C H/ACA box 59A	0.662194	3.98026	3.61344	1.39175	2.61108	3.20924	1.28722	2.84708	3.60284	5.59847	4.17222	2.67641	1.95365	2.97969	3.61035
NC_000001.11	12525256	12531132	+	4148	gene-LINC02766	LINC02766	lncRNA	105376744		0.0242655	0	0	0	0.0239202	0.02352	0	0	0.0440077	0	0	0	0	0	0
NC_000001.11	12567910	12618210	-	2939	gene-DHRS3	DHRS3	protein_coding	9249	dehydrogenase/reductase 3	0.582208	0.686174	0.529496	0.647809	24.4086	24.5977	26.6291	21.1298	6.21109	5.97183	4.06386	22.2163	23.6096	24.7338	23.6762
NC_000001.11	12578957	12579023	-	67	gene-MIR6730	MIR6730	miRNA	102466722	microRNA 6730	0	0	0	1.5787	0	0	2.92026	0	0	0	3.15511	1.51796	1.47739	0	0
NC_000001.11	12644085	12667076	+	2531	gene-AADACL4	AADACL4	protein_coding	343066	arylacetamide deacetylase like 4	0	0	0	0	0	0	0	0	0	0	0	0	0	0	0
NC_000001.11	12716110	12728760	+	4055	gene-AADACL3	AADACL3	protein_coding	126767	arylacetamide deacetylase like 3	0	0	0	0	0	0	0	0	0	0	0	0	0	0	0
NC_000001.11	12746200	12763699	+	3564	gene-C1orf158	C1orf158	protein_coding	93190	chromosome 1 open reading frame 158	0	0	0	0	0	0	0	0	0	0	0	0	0	0	0
NC_000001.11	12773738	12777906	+	2889	gene-PRAMEF12	PRAMEF12	protein_coding	390999	PRAME family member 12	0	0	0	0	0	0	0	0	0	0	0	0	0	0	0
NC_000001.11	12791397	12796628	+	2439	gene-PRAMEF1	PRAMEF1	protein_coding	65121	PRAME family member 1	0	0	0	0	0	0	0	0	0	0	0	0	0	0	0
NC_000001.11	12822686	12823223	-	442	gene-LINC01784	LINC01784	lncRNA	105376745	long intergenic non-protein coding RNA 1784	0	0	0	0	0	0	0	0	0	0	0	0	0	0	0
NC_000001.11	12824380	12831410	-	2311	gene-PRAMEF11	PRAMEF11	protein_coding	440560	PRAME family member 11	0	0	0	0	0	0	0	0	0	0	0	0	0	0	0
NC_000001.11	12838470	12841383	-	1377	gene-PRAMEF30P	PRAMEF30P	pseudogene	441870	PRAME family member 30%2C pseudogene	0	0	0	0	0	0	0	0	0	0	0	0	0	0	0
NC_000001.11	12847377	12848720	-	1134	gene-HNRNPCL1	HNRNPCL1	protein_coding	343069	heterogeneous nuclear ribonucleoprotein C like 1	11.8938	10.6702	11.1398	11.1929	11.8995	10.9261	9.31703	9.54047	11.5096	12.3818	10.2527	9.05825	7.07036	8.68683	7.93641
NC_000001.11	12857086	12861909	+	1936	gene-PRAMEF2	PRAMEF2	protein_coding	65122	PRAME family member 2	0	0	0	0	0	0	0	0	0	0	0	0	0	0	0
NC_000001.11	12879212	12886201	-	1840	gene-PRAMEF4	PRAMEF4	protein_coding	400735	PRAME family member 4	0	0	0	0	0	0	0	0	0	0	0	0	0	0	0
NC_000001.11	12892896	12898270	-	1525	gene-PRAMEF10	PRAMEF10	protein_coding	343071	PRAME family member 10	0	0	0	0	0	0	0	0	0	0	0	0	0	0	0
NC_000001.11	12916647	12920480	+	1558	gene-PRAMEF7	PRAMEF7	protein_coding	441871	PRAME family member 7	0	0	0	0	0	0	0	0	0	0	0	0	0	0	0
NC_000001.11	12922554	12922659	+	106	gene-RNU6-1072P	RNU6-1072P	pseudogene	106480037	RNA%2C U6 small nuclear 1072%2C pseudogene	0	0	0	0	0	0	0	0	0	0	0	0	0	0	0
NC_000001.11	12938472	12947580	-	1720	gene-PRAMEF6	PRAMEF6	protein_coding	440561	PRAME family member 6	0	0	0	0	0	0	0	0	0	0	0	0	0	0	0
NC_000001.11	13029364	13032130	+	1425	gene-PRAMEF28P	PRAMEF28P	pseudogene	102724742		0	0	0	0	0	0	0	0	0	0	0	0	0	0	0
NC_000001.11	13049476	13056575	-	1947	gene-PRAMEF27	PRAMEF27	protein_coding	101929983	PRAME family member 27	0	0	0	0	0	0	0	0	0	0	0	0	0	0	0
NC_000001.11	13060769	13062878	+	1897	gene-HNRNPCL3	HNRNPCL3	protein_coding	649330	heterogeneous nuclear ribonucleoprotein C like 3	0.424474	0.26577	0.386043	0.334548	0.366129	0.411433	0.309422	0.399221	0.192455	0.448586	0.334306	0.268064	0.156539	0.238753	0.231428
NC_000001.11	13070774	13078038	+	2073	gene-PRAMEF25	PRAMEF25	protein_coding	441873	PRAME family member 25	0	0	0	0	0	0	0	0	0	0	0	0	0	0	0
NC_000001.11	13094515	13099717	-	2214	gene-PRAMEF34P	PRAMEF34P	transcribed_pseudogene	649324	PRAME family member 34%2C pseudogene	0	0	0	0	0	0	0	0	0	0	0	0	0	0	0
NC_000001.11	13104375	13105689	-	920	gene-PRAMEF35P	PRAMEF35P	pseudogene	100419649	PRAME family member 35%2C pseudogene	0	0	0	0	0	0	0	0	0	0	0	0	0	0	0
NC_000001.11	13115488	13116854	-	1156	gene-HNRNPCL2	HNRNPCL2	protein_coding	440563	heterogeneous nuclear ribonucleoprotein C like 2	0.609493	0.43613	0.633498	0.457495	0.772482	0.843954	0.338508	0.467945	0.552685	0.736132	0.182866	0.439894	0.342509	0.489742	0.569661
NC_000001.11	13127069	13132274	+	2214	gene-PRAMEF36P	PRAMEF36P	transcribed_pseudogene	645354	PRAME family member 36%2C pseudogene	0	0	0	0	0	0	0	0	0	0	0	0	0	0	0
NC_000001.11	13148907	13156009	-	1909	gene-PRAMEF26	PRAMEF26	protein_coding	645359	PRAME family member 26	0	0	0	0	0	0	0	0	0	0	0	0	0	0	0
NC_000001.11	13163914	13165631	-	1718	gene-HNRNPCL4	HNRNPCL4	protein_coding	101060301	heterogeneous nuclear ribonucleoprotein C like 4	0.4687	0.352153	0.479549	0.369404	0.404277	0.454301	0.512491	0.50379	0.212508	0.495325	0.369137	0.295994	0.172849	0.329535	0.319426
NC_000001.11	13171848	13179459	+	2465	gene-PRAMEF9	PRAMEF9	protein_coding	343070	PRAME family member 9	0	0	0	0	0	0	0	0	0	0	0	0	0	0	0
NC_000001.11	13196188	13201409	-	2456	gene-PRAMEF13	PRAMEF13	protein_coding	400736	PRAME family member 13	0	0	0	0	0	0	0	0	0	0	0	0	0	0	0
NC_000001.11	13222695	13226154	-	2125	gene-PRAMEF18	PRAMEF18	protein_coding	391003	PRAME family member 18	0	0	0	0	0	0	0	0	0	0	0	0	0	0	0
NC_000001.11	13254197	13263435	+	1856	gene-PRAMEF5	PRAMEF5	protein_coding	343068	PRAME family member 5	0	0	0	0	0	0	0	0	0	0	0	0	0	0	0
NC_000001.11	13279126	13279231	-	106	gene-RNU6-771P	RNU6-771P	pseudogene	106479907	RNA%2C U6 small nuclear 771%2C pseudogene	0	0	0	0	0	0	0	0	0	0	0	0	0	0	0
NC_000001.11	13281223	13285137	-	1676	gene-PRAMEF8	PRAMEF8	protein_coding	391002	PRAME family member 8	0	0	0	0	0	0	0	0	0	0	0	0	0	0	0
NC_000001.11	13303539	13308907	+	1518	gene-PRAMEF33	PRAMEF33	protein_coding	645382	PRAME family member 33	0	0	0	0	0	0	0	0	0	0	0	0	0	0	0
NC_000001.11	13315581	13322598	+	1865	gene-PRAMEF15	PRAMEF15	protein_coding	653619	PRAME family member 15	0.107939	0	0	0	0	0	0	0	0	0	0	0	0	0	0
NC_000001.11	13341892	13347134	-	2458	gene-PRAMEF14	PRAMEF14	protein_coding	729528	PRAME family member 14	0	0	0	0	0	0	0	0	0	0	0	0	0	0	0
NC_000001.11	13368441	13372469	-	2635	gene-PRAMEF19	PRAMEF19	protein_coding	645414	PRAME family member 19	0	0	0	0	0	0	0	0	0	0	0	0	0	0	0
NC_000001.11	13389632	13392629	+	1578	gene-PRAMEF17	PRAMEF17	protein_coding	391004	PRAME family member 17	0	0	0	0	0	0	0	0	0	0	0	0	0	0	0
NC_000001.11	13410450	13421328	+	1597	gene-PRAMEF20	PRAMEF20	protein_coding	645425	PRAME family member 20	0	0	0	0	0	0	0	0	0	0	0	0	0	0	0
NC_000001.11	13474973	13514003	-	2168	gene-LRRC38	LRRC38	protein_coding	126755	leucine rich repeat containing 38	0	0	0	0	0	0	0	0.0499027	0	0	0	0.0469112	0	0	0.0506249
NC_000001.11	13486844	13493726	+	2792	gene-LOC102724856	LOC102724856	lncRNA	102724856		0	0	0	0	0	0	0	0	0	0	0	0	0	0	0
NC_000001.11	13513220	13517054	+	1261	gene-LOC107984918	LOC107984918	lncRNA	107984918		0	0	0	0	0	0	0	0	0	0	0	0	0	0	0
NC_000001.11	13583757	13617957	+	3142	gene-PDPN	PDPN	protein_coding	10630	podoplanin	0	0	0	0	0	0.0621012	0	0	0	0	0	0.0323691	0.0315038	0	0.104794
NC_000001.11	13623126	13642847	+	2123	gene-LOC107984919	LOC107984919	lncRNA	107984919		0	0	0	0	0	0	0	0	0	0	0	0	0	0	0
NC_000001.11	13670194	13674718	+	1123	gene-LOC105378612	LOC105378612	lncRNA	105378612		0	0	0	0	0	0	0	0	0	0	0	0	0	0	0
NC_000001.11	13687103	13691892	-	443	gene-LOC105376756	LOC105376756	lncRNA	105376756		0	0	0	0	0	0	0	0	0	0	0	0	0	0	0
NC_000001.11	13698874	13825079	+	12003	gene-PRDM2	PRDM2	protein_coding	7799	PR/SET domain 2	4.99787	5.32603	5.43004	5.84249	3.57107	3.43817	3.85512	4.48872	3.80965	4.00564	4.30605	4.38063	4.67587	4.99967	4.49882
NC_000001.11	13893386	15118043	+	16172	gene-KAZN	KAZN	protein_coding	23254	kazrin%2C periplakin interacting protein	0.0746872	0.0498804	0.0452834	0.0915669	1.41113	1.08589	1.12516	1.3246	0.00564383	0.0328874	0.00653576	1.30808	1.34657	1.4003	1.24876
NC_000001.11	14214243	14221488	+	4235	gene-LOC107985467	LOC107985467	lncRNA	107985467		0	0	0	0	0	0.0230368	0.0693002	0	0	0	0	0	0	0.0267363	0.0518322
NC_000001.11	14222028	14254889	-	415	gene-LOC107985468	LOC107985468	lncRNA	107985468		0	0	0	0	0	0	0	0	0	0	0	0	0	0	0
NC_000001.11	14348955	14419973	-	1247	gene-KAZN-AS1	KAZN-AS1	lncRNA	105376762	KAZN antisense RNA 1	0	0	0	0	0	0	0.156903	0	0	0	0	0	0	0.0908006	0
NC_000001.11	14801092	14818118	-	5401	gene-LOC105376759	LOC105376759	lncRNA	105376759		0	0	0	0	0	0	0.0543393	0	0	0	0	0	0	0.062893	0
NC_000001.11	14886750	14911575	-	2311	gene-LOC107985469	LOC107985469	lncRNA	107985469		0	0	0	0	0	0	0	0	0	0	0	0	0	0	0
NC_000001.11	15111815	15152464	-	6979	gene-TMEM51-AS1	TMEM51-AS1	lncRNA	200197	TMEM51 antisense RNA 1	0.0288447	0	0.118049	0.0606235	0.0853025	0	0.0420528	0	0.0392343	0.0152416	0	0.0145728	0.0141833	0	0
NC_000001.11	15152418	15220478	+	2808	gene-TMEM51	TMEM51	protein_coding	55092	transmembrane protein 51	8.78208	7.32549	8.01957	8.43772	2.89748	2.50157	1.91616	2.77408	1.56021	2.19712	0.865746	2.71644	2.00931	2.50006	2.69696
NC_000001.11	15164192	15171624	-	723	gene-TMEM51-AS2	TMEM51-AS2	lncRNA	727684	TMEM51 antisense RNA 2	0	0.27893	0	0	0	0	0	0	0	0	0	0	0	0	0
NC_000001.11	15191757	15193125	-	1034	gene-MFFP1	MFFP1	pseudogene	100420251	MFF pseudogene 1	0.0973437	0	0	0.102295	0	0	0	0	0	0	0	0	0.0957302	0	0
NC_000001.11	15236560	15400283	+	7958	gene-FHAD1	FHAD1	protein_coding	114827	forkhead associated phosphopeptide binding domain 1	0.126481	0.126707	0.0805207	0.0664569	0.0249362	0	0.0368794	0.05438	0.0344076	0.0668328	0	0.0511202	0.0248769	0	0.055167
NC_000001.11	15326680	15343883	-	3112	gene-FHAD1-AS1	FHAD1-AS1	lncRNA	101927417	FHAD1 antisense RNA 1	0	0	0.0294153	0	0	0	0	0	0	0	0	0	0	0	0
NC_000001.11	15388358	15413823	-	7078	gene-LOC101927441	LOC101927441	lncRNA	101927441		0.0853236	0.042738	0.116398	0.0896633	0	0.0275674	0.0414646	0.0152852	0.0128952	0.0601136	0.0447992	0.0431069	0.0279698	0	0.0620258
NC_000001.11	15409888	15430339	+	2422	gene-EFHD2	EFHD2	protein_coding	79180	EF-hand domain family member D2	91.386	89.6342	87.6854	90.7934	39.6966	38.4283	43.5019	39.8897	47.068	42.3815	35.3485	40.9838	40.7465	43.6645	40.1497
NC_000001.11	15438442	15449247	+	3488	gene-CTRC	CTRC	protein_coding	11330	chymotrypsin C	0	0.0578172	0.104978	0.121299	0.0284464	0.0839114	0.0280472	0.062035	0.0261674	0	0	0.0583163	0	0.0649245	0.0314664
NC_000001.11	15456732	15472091	+	916	gene-CELA2A	CELA2A	protein_coding	63036	chymotrypsin like elastase 2A	0	0	0	0	0	0	0	0	0	0	0	0	0	0	0
NC_000001.11	15463533	15467379	-	1247	gene-LOC105376767	LOC105376767	lncRNA	105376767		0	0.0808607	0.0734086	0	0	0	0.235354	0	0	0.170603	0	0	0	0	0
NC_000001.11	15476104	15491395	+	915	gene-CELA2B	CELA2B	protein_coding	51032	chymotrypsin like elastase 2B	0	0	0	0	0	0	0	0	0	0	0	0	0	0	0
NC_000001.11	15491401	15524912	-	3997	gene-CASP9	CASP9	protein_coding	842	caspase 9	16.2677	16.2716	16.9019	15.2427	25.519	26.0439	30.2028	27.2299	23.9312	24.191	29.7758	26.9717	28.8263	28.6966	28.3654
NC_000001.11	15526694	15571987	+	7766	gene-DNAJC16	DNAJC16	protein_coding	23341	DnaJ heat shock protein family %28Hsp40%29 member C16	7.271	7.36189	7.27279	8.60783	6.45205	7.00992	6.81501	8.16363	7.98013	8.2593	9.5407	7.88379	8.28487	8.47099	8.49377
NC_000001.11	15542166	15542304	+	139	gene-SCARNA21B	SCARNA21B	guide_RNA	107397391	small Cajal body-specific RNA 21B	0	0	0	0	0	0	0	0	0	0	0	0	0.712123	0	0
NC_000001.11	15571699	15585051	-	3095	gene-AGMAT	AGMAT	protein_coding	79814	agmatinase	27.9033	29.9405	26.4122	27.1011	11.1884	12.3252	12.2009	12.1297	17.1043	17.3562	17.8949	13.1442	11.5776	12.6216	11.0641
NC_000001.11	15609982	15614946	-	1464	gene-CD24P1	CD24P1	pseudogene	935	CD24 molecule pseudogene 1	0.137505	0	0	0	0	0	0	0	0.0623443	0	0	0	0	0	0
NC_000001.11	15617458	15669044	+	10667	gene-DDI2	DDI2	protein_coding	84301	DNA damage inducible 1 homolog 2	20.5704	21.3067	22.441	21.0415	12.6782	12.3655	12.6837	15.5179	15.1193	17.4908	19.0247	15.2551	16.9723	17.9921	18.7263
NC_000001.11	15659713	15662033	+	2321	gene-RSC1A1	RSC1A1	protein_coding	6248	regulator of solute carriers 1	17.4767	17.2038	17.1564	17.682	8.72085	7.9024	8.68278	11.4668	11.3254	13.199	13.5707	11.3929	13.5193	14.7329	13.6189
NC_000001.11	15681506	15734769	+	4486	gene-PLEKHM2	PLEKHM2	protein_coding	23207	pleckstrin homology and RUN domain containing M2	51.6954	51.2033	47.9333	53.7117	43.6829	40.5163	50.9861	45.4124	39.695	39.1244	38.3108	46.2495	48.5437	42.732	47.195
NC_000001.11	15735088	15741392	+	4420	gene-SLC25A34	SLC25A34	protein_coding	284723	solute carrier family 25 member 34	0.20495	0.410633	0.331368	0.430749	0.0448964	0.110363	0.154932	0.195817	0.103249	0.144395	0.143479	0.276118	0.246343	0.28179	0.124157
NC_000001.11	15740051	15749890	-	633	gene-SLC25A34-AS1	SLC25A34-AS1	lncRNA	110806303	SLC25A34 and TMEM82 antisense RNA 1	0	0	0.144614	0	0	0	0	0	0	0	0	0	0	0	0
NC_000001.11	15742499	15747982	+	1443	gene-TMEM82	TMEM82	protein_coding	388595	transmembrane protein 82	0	0	0	0	0.137521	0	0	0	0.126503	0	0	0	0	0	0
NC_000001.11	15756170	15786590	+	5000	gene-FBLIM1	FBLIM1	protein_coding	54751	filamin binding LIM protein 1	3.78457	4.03333	3.86301	3.9559	3.7704	3.02439	4.38273	3.59187	2.37307	2.44653	1.64886	3.88508	4.09798	3.71389	4.93896
NC_000001.11	15792727	15793339	+	613	gene-RPL12P14	RPL12P14	pseudogene	729500	ribosomal protein L12 pseudogene 14	0.656792	0.657966	0.597328	0.690198	0.485584	0.795767	0.797951	0.352982	0.595576	1.21468	0.517274	0.829556	1.13033	0.738848	0.895226
NC_000001.11	15807162	15807699	-	538	gene-UQCRHL	UQCRHL	protein_coding	440567	ubiquinol-cytochrome c reductase hinge protein like	103.086	120.513	114.17	121.108	149.2	123.674	123.286	126.891	120.113	116.652	117.877	125.145	121.983	124.593	117.507
NC_000001.11	15828212	15828733	+	522	gene-RPS16P1	RPS16P1	pseudogene	441876	ribosomal protein S16 pseudogene 1	1.15694	1.93167	1.75365	1.01315	2.28094	1.49519	2.06153	2.4871	1.3988	2.03776	2.63228	1.75351	1.70664	1.51839	1.68206
NC_000001.11	15834215	15848147	-	2732	gene-FLJ37453	FLJ37453	lncRNA	729614	uncharacterized LOC729614	3.31582	3.80155	3.58522	4.22007	3.63181	4.82092	6.01583	4.27687	6.34761	6.46325	4.87472	4.65335	5.61592	4.22741	4.09772
NC_000001.11	15847707	15940456	+	12385	gene-SPEN	SPEN	protein_coding	23013	spen family transcriptional repressor	24.3486	26.0611	26.9411	28.5676	17.0162	14.7385	23.2072	24.0837	20.0968	22.8889	22.3085	22.5908	24.4246	27.4729	27.3213
NC_000001.11	15939933	15976132	-	4730	gene-ZBTB17	ZBTB17	protein_coding	7709	zinc finger and BTB domain containing 17	11.0229	12.0446	12.2893	12.724	12.5023	11.6124	14.271	12.6945	12.4076	13.9654	13.3852	12.3635	12.5144	12.3043	12.9246
NC_000001.11	16004236	16008807	+	3039	gene-SRARP	SRARP	protein_coding	149563	steroid receptor associated and regulated protein	0	0	0	0	0	0	0	0	0	0	0	0	0	0	0
NC_000001.11	16014029	16019594	-	2620	gene-HSPB7	HSPB7	protein_coding	27129	heat shock protein family B %28small%29 member 7	0.0768347	0.076972	0.0698782	0.0807426	0	0.0744741	0.0373392	0.0412935	0.0348366	0	0	0	0.0377805	0	0.167564
NC_000001.11	16022036	16034050	+	2491	gene-CLCNKA	CLCNKA	protein_coding	1187	chloride voltage-gated channel Ka	0.484882	0.809581	0.47773	0.594468	0.278823	0.156662	0.392729	0.390887	0.476329	0.427021	0.0848626	0.122485	0.476845	0.136365	0.176242
NC_000001.11	16034510	16040031	-	1374	gene-LOC440568	LOC440568	pseudogene	440568	family with sequence similarity 131 member C pseudogene	8.20465	8.73301	8.99415	8.77591	3.2496	3.55026	4.1296	2.51968	7.17422	5.88369	0.76926	4.29316	4.53862	2.30742	4.7129
NC_000001.11	16043782	16057326	+	2938	gene-CLCNKB	CLCNKB	protein_coding	1188	chloride voltage-gated channel Kb	0.274073	0.549126	0.560833	0.720033	0.878063	0.531306	0.466169	0.515536	0.217462	0.217231	0.0719512	0.484632	0.471678	0.809325	0.522997
NC_000001.11	16057769	16073651	-	1720	gene-FAM131C	FAM131C	protein_coding	348487	family with sequence similarity 131 member C	16.2684	18.5252	17.5098	18.3258	7.61464	6.80658	9.21411	6.03845	12.3111	10.5134	1.22903	6.97734	8.34467	6.58305	8.55066
NC_000001.11	16124337	16156104	-	4270	gene-EPHA2	EPHA2	protein_coding	1969	EPH receptor A2	46.2487	46.9689	45.0628	46.6193	35.2037	32.9011	39.3148	39.2977	28.087	28.922	21.7086	39.3	39.4086	36.3816	39.3523
NC_000001.11	16154996	16168216	+	5244	gene-LOC101927479	LOC101927479	lncRNA	101927479		1.34358	1.96129	1.90273	2.0372	0.700072	0.986029	1.13798	1.03155	1.53164	2.069	1.55199	1.16366	1.11368	1.16597	0.920902
NC_000001.11	16197854	16212700	-	3444	gene-ARHGEF19	ARHGEF19	protein_coding	128272	Rho guanine nucleotide exchange factor 19	16.6587	16.1322	17.2768	18.8266	12.7051	12.8042	12.7541	11.2461	13.9664	14.9797	11.3553	13.2297	15.3191	14.0714	12.7155
NC_000001.11	16215438	16227316	-	4652	gene-ANO7L1	ANO7L1	transcribed_pseudogene	101927546		0.411095	0.520206	0.491942	0.363793	0.341259	0.629155	0.525735	0.558155	0.549359	0.731701	0.159044	0.480971	1.0639	0.949249	0.613418
NC_000001.11	16231692	16237445	-	1847	gene-CPLANE2	CPLANE2	protein_coding	79363	ciliogenesis and planar polarity effector 2	8.7738	9.06244	6.93864	8.87644	5.31829	3.90878	6.03816	5.5061	6.77004	5.52876	4.12027	6.82796	7.34215	5.33344	5.76405
NC_000001.11	16241080	16241440	-	361	gene-MT1XP1	MT1XP1	pseudogene	645652	metallothionein 1X pseudogene 1	1.67291	3.63111	1.52145	3.80899	1.6491	0	0.541988	2.09785	1.51699	2.65191	0.878363	0.845182	0.274197	1.88191	3.0403
NC_000001.11	16246840	16352480	-	6552	gene-FBXO42	FBXO42	protein_coding	54455	F-box protein 42	13.6109	14.5894	14.2508	14.5777	13.6444	14.0564	14.9909	15.7198	12.7603	13.5724	12.6474	16.2055	16.1802	16.9532	16.3996
NC_000001.11	16367242	16398145	+	3551	gene-SZRD1	SZRD1	protein_coding	26099	SUZ RNA binding domain containing 1	190.819	191.728	189.577	196.831	154.685	148.224	168.521	160.836	163.01	171.104	159.78	159.1	168.032	154.776	160.073
NC_000001.11	16369093	16369551	-	459	gene-RPL22P3	RPL22P3	pseudogene	729662	ribosomal protein L22 pseudogene 3	5.04364	3.07552	5.98304	4.60884	4.10719	4.88868	4.68896	5.42123	4.37469	5.79363	5.98715	6.64729	4.96003	3.94696	4.30411
NC_000001.11	16395606	16437842	-	7442	gene-SPATA21	SPATA21	protein_coding	374955	spermatogenesis associated 21	0.0270501	0	0.024601	0	0	0.0131095	0.0131455	0	0.0122644	0	0.0142027	0	0.0399026	0	0.014748
NC_000001.11	16440724	16460078	+	3214	gene-NECAP2	NECAP2	protein_coding	55707	NECAP endocytosis associated 2	38.3009	37.836	37.9378	38.1098	37.6015	37.6099	41.0613	40.3605	29.3354	28.8598	29.3674	37.8461	38.898	37.9777	40.3299
NC_000001.11	16460948	16468481	+	3245	gene-LINC01772	LINC01772	lncRNA	107984921	long intergenic non-protein coding RNA 1772	0.279162	0.310734	0.169258	0.228169	0.366919	0.210455	0.24118	0.366742	0.196889	0.19668	0.0325721	0.0313416	0.366046	0.66297	0.338227
NC_000001.11	16467436	16492701	-	5368	gene-CROCCP3	CROCCP3	transcribed_pseudogene	114819	CROCC pseudogene 3	1.96882	1.85963	1.96109	1.65516	2.25502	2.59896	1.87712	1.75344	1.37724	1.46637	1.94932	2.08409	3.02413	2.21479	2.49443
NC_000001.11	16514122	16514285	-	164	gene-RNU1-1	RNU1-1	snRNA	26871	RNA%2C U1 small nuclear 1	0	0	0	0	0.605007	0	0	0.659689	0	0	0	0	0	0	0
NC_000001.11	16520585	16520658	-	74	gene-TRN-GTT5-1	TRN-GTT5-1	tRNA	107985757		0	0	0	0	0	0	0	0	0	0	0	0	0	0	0
NC_000001.11	16533891	16535652	-	1546	gene-LINC01783	LINC01783	lncRNA	100132147	long intergenic non-protein coding RNA 1783	0.130211	0.130444	0.0592112	0	0.128358	0.126211	0.0632787	0.0699799	0	0	0.0683676	0.197355	0.128053	0.292958	0.141985
NC_000001.11	16535279	16535350	-	72	gene-TRE-TTC4-1	TRE-TTC4-1	tRNA	107985758		0	0	0	0	0	0	0	0	0	0	0	0	0	0	0
NC_000001.11	16545939	16546009	-	71	gene-TRG-CCC1-1	TRG-CCC1-1	tRNA	7195		0	0	0	0	0	0	0	0	0	0	0	0	0	0	0
NC_000001.11	16562323	16613564	-	5954	gene-NBPF1	NBPF1	protein_coding	55672	NBPF member 1	10.7686	11.6685	11.5617	11.6894	7.91569	6.75095	7.54172	8.81284	9.70359	10.9515	8.59204	8.797	9.09386	9.41351	8.70074
NC_000001.11	16613598	16624540	+	7512	gene-LOC105376794	LOC105376794	lncRNA	105376794		0	0.0268459	0.0121859	0	0	0	0	0	0	0	0	0	0	0	0
NC_000001.11	16618256	16630906	-	1765	gene-CROCCP2	CROCCP2	transcribed_pseudogene	84809	CROCC pseudogene 2	19.0472	19.9953	18.0488	18.8773	14.054	14.1505	14.1339	12.6272	17.6856	14.5243	18.9235	13.9446	15.03	15.7814	13.8048
NC_000001.11	16645574	16650420	+	2636	gene-MST1P2	MST1P2	transcribed_pseudogene	11209	macrophage stimulating 1 pseudogene 2	2.10013	2.14213	2.1878	2.00631	2.48429	2.3687	2.70922	2.70883	1.55813	2.38084	1.4836	2.39212	2.77879	2.62023	2.58148
NC_000001.11	16654157	16667145	-	2799	gene-LOC107985736	LOC107985736	lncRNA	107985736		0.071921	0.144099	0.196228	0.075579	0.141795	0.209134	0.139805	0.0773054	0.163044	0.11401	0.264335	0.181678	0.0353644	0.0809063	0.196061
NC_000001.11	16666785	16666948	-	164	gene-RNU1-3	RNU1-3	snRNA	26869	RNA%2C U1 small nuclear 3	0	0	0	0	0	0	0	0.659689	0	0	0.64449	0.620144	0	0	0
NC_000001.11	16678271	16678341	-	71	gene-TRG-CCC4-1	TRG-CCC4-1	tRNA	107985759		0	0	0	0	0	0	0	0	0	0	0	0	0	0	0
NC_000001.11	16683091	16686249	-	3159	gene-EIF1AXP1	EIF1AXP1	pseudogene	280661	EIF1AX pseudogene 1	59.6465	67.1264	74.6755	66.9325	35.7435	36.844	28.7076	35.5493	41.1721	45.7271	61.9991	39.986	35.8778	42.5816	46.3478
NC_000001.11	16691218	16720157	-	2015	gene-ESPNP	ESPNP	transcribed_pseudogene	284729	espin pseudogene	0.0499521	0	0.090859	0.0524927	0.0492412	0.145252	0	0.161075	0.0905926	0.105579	0	0.100946	0	0	0
NC_000001.11	16727285	16727355	+	71	gene-TRG-CCC5-1	TRG-CCC5-1	tRNA	100189045		0	0	0	0	0	0	0	0	0	0	0	0	0	0	0
NC_000001.11	16740516	16740679	+	164	gene-RNU1-4	RNU1-4	snRNA	6060	RNA%2C U1 small nuclear 4	0	0	0	0	0	0	0	0.659689	0	0	0.64449	0.620144	0	0	0
NC_000001.11	16750235	16750964	+	496	gene-CROCCP4	CROCCP4	pseudogene	100421113	CROCC pseudogene 4	0	0.406586	0.369115	0	0	0.196696	0	0.436246	0	0.214458	0.426195	0.205048	0	0	0.22128
NC_000001.11	16757120	16770380	-	2566	gene-MST1L	MST1L	transcribed_pseudogene	11223		1.41213	1.80761	1.31995	1.60761	1.70137	1.55885	2.135	1.6865	1.24494	1.0778	1.07097	2.10066	2.00593	1.85331	2.13863
NC_000001.11	16858949	16859021	-	73	gene-MIR3675	MIR3675	miRNA	100500876	microRNA 3675	0	0	0	0	0	0	0	0	0	0	0	0	0	0	0
NC_000001.11	16861921	16861991	+	71	gene-TRG-CCC1-2	TRG-CCC1-2	tRNA	100189298		0	0	0	0	0	0	0	0	0	0	0	0	0	0	0
NC_000001.11	16872226	16874096	+	1292	gene-LOC112267871	LOC112267871	lncRNA	112267871	uncharacterized LOC112267871	0	0.0780443	0.0708518	0	0	0	0.0757189	0	0.070644	0	0	0.0787179	0	0.0876381	0
NC_000001.11	16872583	16872654	+	72	gene-TRE-TTC3-1	TRE-TTC3-1	tRNA	7193		0	0	0	0	0	0	0	0	0	0	0	0	0	0	0
NC_000001.11	16875463	16875536	+	74	gene-TRN-GTT13-1	TRN-GTT13-1	tRNA	100189183		0	0	0	0	0	0	0	0	0	0	0	0	0	0	0
NC_000001.11	16887335	16890135	+	1169	gene-LOC107985101	LOC107985101	pseudogene	107985101		0	0	0	0	0	0	0	0	0	0	0	0	0	0	0.0938877
NC_000001.11	16888538	16889666	-	630	gene-LOC105376805	LOC105376805	lncRNA	105376805	uncharacterized LOC105376805	25.403	26.2487	25.5732	24.6803	28.1914	35.1529	33.6966	31.4263	24.0495	24.3134	18.1194	30.8339	32.2094	22.6457	30.139
NC_000001.11	16889677	16889750	+	74	gene-TRN-GTT4-1	TRN-GTT4-1	tRNA	791226		0	0	0	0	0	0	0	0	0	0	0	0	0	0	0
NC_000001.11	16895980	16896143	+	164	gene-RNU1-2	RNU1-2	snRNA	26870	RNA%2C U1 small nuclear 2	0	0	0	0	1.21001	0	0	0	0	0	0	0.620144	0	0	0
NC_000001.11	16914082	16972979	+	8147	gene-CROCC	CROCC	protein_coding	9696	ciliary rootlet coiled-coil%2C rootletin	6.44913	6.90622	5.28097	5.84237	5.84585	5.83187	7.52899	6.66636	5.59037	5.69262	5.21541	6.49145	7.26563	7.94975	6.43952
NC_000001.11	16974502	16981583	-	1115	gene-MFAP2	MFAP2	protein_coding	4237	microfibril associated protein 2	131.256	123.442	123.149	118.39	203.247	205.447	230.578	206.772	73.0176	67.734	75.8359	198.664	210.31	185.634	194.704
NC_000001.11	16976293	16977795	+	397	gene-LOC105376806	LOC105376806	lncRNA	105376806		0	0	0	0	0.749781	0	0	0	0.229904	0	0	0	0	0	0.27646
NC_000001.11	16985958	17011972	-	4040	gene-ATP13A2	ATP13A2	protein_coding	23400	ATPase cation transporting 13A2	37.5706	39.1852	37.7491	38.6437	40.7199	38.638	54.1691	46.1678	29.3697	28.0409	25.1421	44.8352	48.2675	44.5346	46.5643
NC_000001.11	17018722	17054032	-	1015	gene-SDHB	SDHB	protein_coding	6390	succinate dehydrogenase complex iron sulfur subunit B	439.107	448.832	436.508	445.288	338.036	346.798	340.425	326.912	455.91	463.421	376.55	343.788	326.992	329.757	326.02
NC_000001.11	17066761	17119453	-	4591	gene-PADI2	PADI2	protein_coding	11240	peptidyl arginine deiminase 2	0.153469	0.087853	0.179452	0.0691175	0.259345	0.212505	0.213088	0.188524	0.0795226	0.0231695	0	0.15507	0.32341	0.221968	0.191252
NC_000001.11	17135665	17138955	+	823	gene-LOC105376808	LOC105376808	lncRNA	105376808		0	0	0	0	0	0	0	0	0	0	0	0	0	0	0
NC_000001.11	17189789	17196387	+	590	gene-LINC02783	LINC02783	lncRNA	400743	long intergenic non-protein coding RNA 2783	0.852995	0.341808	0.155153	0.537828	0	0.661431	1.82393	0.550113	1.54698	0.54087	0	0.172379	0.503314	0.191913	0.558075
NC_000001.11	17205125	17246007	+	5857	gene-PADI1	PADI1	protein_coding	29943	peptidyl arginine deiminase 1	0.120296	0.327101	0.234439	0.45148	0.28799	0.0666287	0.0167029	0.0369435	0.467502	0.217936	0.0721846	0.0520933	0.0845015	0.0193321	0.149913
NC_000001.11	17249079	17284233	+	5148	gene-PADI3	PADI3	protein_coding	51702	peptidyl arginine deiminase 3	1.44684	1.42984	1.08469	0.945134	0	0.0189513	0.152026	0.126094	0.0177296	0.0413252	0.0410631	0	0.0769114	0.0219946	0.0639596
NC_000001.11	17277889	17277975	+	87	gene-MIR3972	MIR3972	miRNA	100616188	microRNA 3972	0	1.159	0	0	0	0	0	0	0	0	0	0	0	0	0
NC_000001.11	17308195	17364004	+	3014	gene-PADI4	PADI4	protein_coding	23569	peptidyl arginine deiminase 4	0.133581	0.100365	0.242974	0.175469	0	0	0.129833	0	0	0	0.0350685	0	0.0656835	0.0375675	0
NC_000001.11	17372196	17401699	+	2396	gene-PADI6	PADI6	protein_coding	353238	peptidyl arginine deiminase 6	0	0	0	0	0	0	0	0	0	0	0	0	0	0	0
NC_000001.11	17406760	17439677	-	4054	gene-RCC2	RCC2	protein_coding	55920	regulator of chromosome condensation 2	285.574	286.084	290.337	297.254	202.652	202.318	216.097	226.893	239.279	244.806	224.846	217.004	223.241	237.713	236.214
NC_000001.11	17406761	17407382	+	310	gene-RCC2-AS1	RCC2-AS1	antisense_RNA	114515514	RCC2 antisense RNA 1	0.324688	0.975806	0.295292	0	0.320068	0	0	0	0	0	0	0	0	1.09576	0
NC_000001.11	17513442	17697875	+	10025	gene-ARHGEF10L	ARHGEF10L	protein_coding	55160	Rho guanine nucleotide exchange factor 10 like	4.79924	4.38537	5.30524	4.44193	5.55242	5.34274	6.31374	5.78447	4.57043	4.6156	4.02753	6.20874	6.04278	6.44922	5.90103
NC_000001.11	17717573	17722353	+	1422	gene-LINC02810	LINC02810	lncRNA	107984028		0	0	0	0	0	0	0	0	0	0	0	0	0	0	0
NC_000001.11	17755333	17827063	+	1960	gene-ACTL8	ACTL8	protein_coding	81569	actin like 8	8.31931	9.77465	9.80791	9.87573	1.26557	1.49328	1.29773	0.662381	1.53672	1.46531	1.45602	1.60858	1.11106	0.577696	1.00795
NC_000001.11	18000470	18010489	-	1516	gene-LOC105376809	LOC105376809	lncRNA	105376809		0	0	0	0	0	0	0	0	0	0	0	0	0	0	0
NC_000001.11	18043754	18052755	+	1678	gene-LOC105376812	LOC105376812	lncRNA	105376812		0	0	0	0	0	0	0	0	0	0	0	0	0	0	0
NC_000001.11	18065657	18074412	+	2471	gene-LINC01654	LINC01654	lncRNA	101927876	long intergenic non-protein coding RNA 1654	0	0	0	0	0	0	0	0	0	0	0	0	0	0	0
NC_000001.11	18107746	18378483	+	2333	gene-IGSF21	IGSF21	protein_coding	84966	immunoglobin superfamily member 21	0	0	0	0	0	0	0	0	0	0	0	0	0	0	0
NC_000001.11	18159959	18176775	-	3466	gene-IGSF21-AS1	IGSF21-AS1	lncRNA	105376814		0	0	0	0	0	0	0	0	0	0	0	0	0	0	0
NC_000001.11	18480930	18485974	+	5045	gene-KLHDC7A	KLHDC7A	protein_coding	127707	kelch domain containing 7A	0.0798045	0.0799471	0.0725792	0.0419317	0.0393344	0.0580145	0.0387825	0.0643344	0.0542747	0.0632533	0.0838028	0.0403186	0.0784817	0.0448874	0.0217551
NC_000001.11	18513008	18513395	+	388	gene-DYNLL1P3	DYNLL1P3	pseudogene	391012	dynein light chain LC8-type 1 pseudogene 3	0	0	0	0	0	0	0	0	0	0	0	0.262123	0	0	0
NC_000001.11	18630846	18748866	+	6473	gene-PAX7	PAX7	protein_coding	5081	paired box 7	0	0	0	0	0	0	0	0	0	0	0	0	0	0	0
NC_000001.11	18839599	18859660	-	2520	gene-TAS1R2	TAS1R2	protein_coding	80834	taste 1 receptor member 2	0	0.0800264	0	0	0	0	0	0	0	0	0	0	0	0	0
NC_000001.11	18871430	18902580	-	3362	gene-ALDH4A1	ALDH4A1	protein_coding	8659	aldehyde dehydrogenase 4 family member A1	12.7239	13.1365	10.6189	10.1305	9.73913	10.2146	12.5705	11.9066	9.12177	8.22619	6.60209	9.8618	10.1282	10.3394	10.8057
NC_000001.11	18883202	18883275	-	74	gene-MIR4695	MIR4695	miRNA	100616120	microRNA 4695	0	0	0	0	0	0	0	0	0	0	0	0	0	0	0
NC_000001.11	18897071	18897148	-	78	gene-MIR1290	MIR1290	miRNA	100302276	microRNA 1290	0	0	0	0	0	0	0	0	0	0	0	0	0	0	0
NC_000001.11	18904280	18956676	-	6179	gene-IFFO2	IFFO2	protein_coding	126917	intermediate filament family orphan 2	8.12851	8.76314	8.39998	9.20954	4.65676	5.05252	5.57303	5.72549	6.05624	6.18016	4.63565	6.05711	5.62288	5.88223	5.09785
NC_000001.11	18970478	19051428	-	3221	gene-LOC105376815	LOC105376815	lncRNA	105376815		0	0	0	0	0	0	0	0	0	0	0	0	0	0	0
NC_000001.11	19074508	19214332	-	20113	gene-UBR4	UBR4	protein_coding	23352	ubiquitin protein ligase E3 component n-recognin 4	35.8865	37.5148	37.1296	38.1535	27.6455	22.6865	35.2442	38.9659	35.1737	43.4993	40.7955	37.5099	41.9898	46.4837	46.1763
NC_000001.11	19210386	19240704	+	939	gene-EMC1-AS1	EMC1-AS1	lncRNA	101927895	EMC1 antisense RNA 1	2.35823	1.82552	2.24221	2.36553	4.121	3.94816	3.75062	1.49782	2.23563	3.85156	1.91356	2.49114	2.52997	3.85869	2.68835
NC_000001.11	19215660	19251524	-	6649	gene-EMC1	EMC1	protein_coding	23065	ER membrane protein complex subunit 1	82.2455	86.7297	83.0734	86.9058	66.9283	63.5343	70.668	73.6121	61.8547	63.8642	72.695	70.0254	72.8282	74.1459	77.6817
NC_000001.11	19251799	19260128	+	2440	gene-MRTO4	MRTO4	protein_coding	51154	MRT4 homolog%2C ribosome maturation factor	170.121	165.796	169.988	175.305	104.589	105.158	102.961	109.031	122.656	119.275	118.908	106.414	99.7153	97.3114	96.89
NC_000001.11	19265982	19274122	-	2362	gene-AKR7L	AKR7L	transcribed_pseudogene	246181	aldo-keto reductase family 7 like %28gene/pseudogene%29	1.66193	1.87835	2.13155	2.41818	1.26022	1.61087	1.44962	1.92377	2.00938	2.38682	1.43196	1.42092	1.38294	1.58194	1.53341
NC_000001.11	19274229	19289362	-	2255	gene-AKR7A3	AKR7A3	protein_coding	22977	aldo-keto reductase family 7 member A3	1.60688	2.23577	2.15151	1.68861	1.32001	1.51425	1.51841	1.58325	1.86187	1.7925	1.21867	1.57855	1.53635	1.45615	1.31414
NC_000001.11	19293247	19295736	-	2490	gene-LOC100506730	LOC100506730	lncRNA	100506730	uncharacterized LOC100506730	5.82092	7.7346	6.13946	7.22144	6.97337	5.95553	4.32175	5.43117	6.0848	6.62149	6.70683	5.71827	5.64493	6.73004	6.12687
NC_000001.11	19302708	19312146	-	2619	gene-AKR7A2	AKR7A2	protein_coding	8574	aldo-keto reductase family 7 member A2	64.6042	63.7571	62.2853	61.3878	55.4259	56.0259	58.9438	57.2546	51.8219	49.4286	47.9851	54.6768	58.3554	56.0738	52.0067
NC_000001.11	19305077	19305181	-	105	gene-RNU6-1099P	RNU6-1099P	pseudogene	106481526	RNA%2C U6 small nuclear 1099%2C pseudogene	1.91721	2.88095	2.61544	3.02208	1.88993	0	0.931703	1.03037	5.21554	0	0	2.90582	0.942715	2.15673	2.09057
NC_000001.11	19312302	19332611	+	6511	gene-SLC66A1	SLC66A1	protein_coding	54896	solute carrier family 66 member 1	5.22514	5.93137	5.79246	5.53963	4.80028	5.24441	6.28052	6.53022	4.86429	5.48927	5.09732	5.99818	5.65542	5.11275	5.02333
NC_000001.11	19338775	19485539	-	3845	gene-CAPZB	CAPZB	protein_coding	832	capping actin protein of muscle Z-line subunit beta	145.156	142.478	141.656	149.21	143.632	138.539	148.206	146.906	130.843	137.632	137.969	136.169	139.557	142.677	140.526
NC_000001.11	19424384	19424599	+	216	gene-RN7SL277P	RN7SL277P	pseudogene	106479323	RNA%2C 7SL%2C cytoplasmic 277%2C pseudogene	0	0	0	0	0	0	0	0	0	0	0	0	0	0	0
NC_000001.11	19500221	19531797	+	850	gene-LOC105376819	LOC105376819	lncRNA	105376819		0	0	0	0	0	0.344333	0.230185	0	0.107379	0.250285	0	0.358954	0.116453	0	0
NC_000001.11	19509890	19512483	-	140	gene-LOC105376818	LOC105376818	lncRNA	105376818		0	0	0	0	0	0	0	0	0	0	0	0	0	0	0
NC_000001.11	19512540	19530730	-	1217	gene-LOC105376817	LOC105376817	lncRNA	105376817		0	0	0	0	0	0	0	0	0	0	0	0	0	0	0
NC_000001.11	19591802	19596832	-	207	gene-LOC105378614	LOC105378614	lncRNA	105378614	uncharacterized LOC105378614	0	0	0	0	0	0	0	0	0	0	0	0	0	0	0
NC_000001.11	19596979	19658452	+	2204	gene-MICOS10-NBL1	MICOS10-NBL1	protein_coding	100532736	MICOS10-NBL1 readthrough	35.8955	31.2473	31.6488	31.4823	51.5463	45.6819	53.1312	47.3204	32.7983	28.2819	25.6088	47.9446	45.7199	46.3394	45.7145
NC_000001.11	19596979	19629820	+	4228	gene-MICOS10	MICOS10	protein_coding	440574	mitochondrial contact site and cristae organizing system subunit 10	61.5633	59.4077	61.2074	58.9406	52.8725	53.9724	50.0945	48.6185	51.7237	49.8897	45.7234	49.8896	50.7802	51.0706	48.6472
NC_000001.11	19607807	19608644	+	838	gene-RPS14P3	RPS14P3	transcribed_pseudogene	644068	ribosomal protein S14 pseudogene 3	14.1732	9.62609	10.0498	10.9812	20.1284	14.2034	17.5111	12.6522	7.29741	7.86993	10.5949	9.58781	9.56777	6.75587	10.7397
NC_000001.11	19643229	19658452	+	3139	gene-NBL1	NBL1	protein_coding	4681	NBL1%2C DAN family BMP antagonist	21.7404	18.0209	18.8972	19.0384	32.9051	29.029	34.4691	30.7437	19.1034	17.079	14.9504	30.7152	29.9572	29.5786	29.9299
NC_000001.11	19664875	19680966	+	3800	gene-HTR6	HTR6	protein_coding	3362	5-hydroxytryptamine receptor 6	0.0264877	0.0796052	0.0722688	0.027835	0.130554	0	0	0.0569416	0	0	0.0278148	0.0267641	0.0260487	0.0297969	0.0577656
NC_000001.11	19682213	19800385	-	6397	gene-TMCO4	TMCO4	protein_coding	255104	transmembrane and coiled-coil domains 4	12.5404	12.6258	13.3511	12.0208	9.16674	8.61685	9.98628	10.0291	13.155	12.7373	12.3095	7.98111	9.74841	8.60231	9.16195
NC_000001.11	19814029	19815283	-	1255	gene-RNF186	RNF186	protein_coding	54546	ring finger protein 186	0	0	0	0	0	0	0	0	0	0	0	0	0	0	0
NC_000001.11	19860211	19889289	-	1231	gene-LOC105376823	LOC105376823	lncRNA	105376823		0	0	0	0	0	0	0	0	0	0	0	0	0	0	0
NC_000001.11	19881708	19912945	+	7202	gene-OTUD3	OTUD3	protein_coding	23252	OTU deubiquitinase 3	7.00186	9.33849	8.37617	7.69577	5.52453	5.32373	5.81376	6.32429	6.17182	6.67588	6.98576	5.98755	6.04741	6.94903	6.70537
NC_000001.11	19920009	19923617	-	785	gene-PLA2G2E	PLA2G2E	protein_coding	30814	phospholipase A2 group IIE	0	0	0	0	0	0	0	0	0	0	0	0	0	0	0
NC_000001.11	19975431	19980434	-	1027	gene-PLA2G2A	PLA2G2A	protein_coding	5320	phospholipase A2 group IIA	0	0	0	0	0	0	0	0	0	0	0	0	0	0	0
NC_000001.11	20028349	20091911	+	3463	gene-PLA2G5	PLA2G5	protein_coding	5322	phospholipase A2 group V	0	0	0	0	0	0	0	0	0	0	0	0	0	0	0
NC_000001.11	20111939	20119536	-	2651	gene-PLA2G2D	PLA2G2D	protein_coding	26279	phospholipase A2 group IID	0	0	0	0	0	0	0	0	0	0	0	0	0	0	0
NC_000001.11	20139323	20150386	+	2726	gene-PLA2G2F	PLA2G2F	protein_coding	64600	phospholipase A2 group IIF	0	0	0	0	0	0	0	0	0	0.0780418	0	0	0	0	0
NC_000001.11	20154214	20160568	+	6355	gene-LOC117779438	LOC117779438	lncRNA	117779438	uncharacterized LOC117779438	0	0	0	0	0	0	0	0	0	0	0	0	0	0	0
NC_000001.11	20163055	20186518	-	2004	gene-PLA2G2C	PLA2G2C	protein_coding	391013	phospholipase A2 group IIC	0	0	0	0	0	0	0	0	0	0	0	0	0	0	0
NC_000001.11	20183007	20196050	+	6525	gene-UBXN10	UBXN10	protein_coding	127733	UBX domain protein 10	0	0	0.0140292	0	0	0	0	0	0	0	0	0	0	0	0
NC_000001.11	20197306	20202827	+	3043	gene-LOC105376825	LOC105376825	lncRNA	105376825		0	0	0	0	0	0	0	0	0	0	0	0	0	0	0
NC_000001.11	20210712	20213349	-	1733	gene-LOC105376826	LOC105376826	lncRNA	105376826		0	0	0	0	0	0	0	0	0	0	0	0	0.0571177	0	0
NC_000001.11	20243095	20244655	+	480	gene-LINC01757	LINC01757	lncRNA	105376827	long intergenic non-protein coding RNA 1757	0	0	0	0	0	0	0	0	0	0	0	0	0	0	0
NC_000001.11	20271604	20274507	+	1568	gene-LOC105376828	LOC105376828	lncRNA	105376828		0	0	0	0	0	0	0	0	0	0	0	0	0	0	0
NC_000001.11	20290875	20360442	+	12072	gene-VWA5B1	VWA5B1	protein_coding	127731	von Willebrand factor A domain containing 5B1	0	0	0	0	0	0	0	0	0	0	0	0	0	0	0
NC_000001.11	20359801	20428794	-	3783	gene-LINC01141	LINC01141	lncRNA	339505	long intergenic non-protein coding RNA 1141	0	0	0	0	0	0	0	0	0	0	0	0	0	0	0
NC_000001.11	20482391	20486210	-	2326	gene-CAMK2N1	CAMK2N1	protein_coding	55450	calcium/calmodulin dependent protein kinase II inhibitor 1	8.09209	8.41	7.94978	7.23039	3.02867	2.85217	1.72441	3.11636	4.59107	4.98471	4.63501	1.70526	3.02147	3.0668	3.01991
NC_000001.11	20499448	20508483	-	3141	gene-MUL1	MUL1	protein_coding	79594	mitochondrial E3 ubiquitin protein ligase 1	39.4154	41.7009	40.9761	41.5885	32.3156	31.0294	34.9767	33.6519	36.2647	38.234	32.9439	35.1964	34.4446	32.7321	32.3569
NC_000001.11	20525952	20526814	+	863	gene-RPS4XP4	RPS4XP4	pseudogene	441878	ribosomal protein S4X pseudogene 4	0	0	0.106072	0	0	0	0	0	0	0	0	0	0.114699	0	0
NC_000001.11	20552573	20555020	+	2448	gene-FAM43B	FAM43B	protein_coding	163933	family with sequence similarity 43 member B	0.534516	0.617851	0.822668	0.734533	1.5402	1.1956	1.43866	0.530338	0.857539	1.08631	0	1.32946	1.01088	1.15634	1.3002
NC_000001.11	20589097	20618903	+	809	gene-CDA	CDA	protein_coding	978	cytidine deaminase	260.529	270.343	262.514	279.533	327.957	305.707	337.987	303.571	313.416	303.072	140.188	296.562	295.487	261.447	293.041
NC_000001.11	20633458	20651511	+	2657	gene-PINK1	PINK1	protein_coding	65018	PTEN induced kinase 1	115.617	111.801	109.766	114.65	141.531	147.241	156.114	154.404	158.017	157.855	101.44	138.641	147.9	136.88	144.99
NC_000001.11	20633679	20633788	+	110	gene-MIR6084	MIR6084	miRNA	102464833	microRNA 6084	37.5163	5.5	4.99312	5.76943	0	5.32151	17.7871	31.4732	10.7867	14.5051	11.5305	11.0949	14.3978	26.7631	3.99108
NC_000001.11	20642657	20652193	-	4443	gene-PINK1-AS	PINK1-AS	antisense_RNA	100861548	PINK1 antisense RNA	9.49219	10.1219	9.14787	10.3321	9.40177	10.4522	9.44599	10.909	9.6757	8.47521	8.61176	10.0261	10.0701	9.53127	10.8198
NC_000001.11	20651777	20661369	-	1941	gene-DDOST	DDOST	protein_coding	1650	dolichyl-diphosphooligosaccharide--protein glycosyltransferase non-catalytic subunit	353.713	331.643	329.895	342.713	314.839	307.058	349.432	329.305	292.061	290.342	260.674	319.101	329.185	322.535	318.747
NC_000001.11	20664014	20718007	-	4088	gene-KIF17	KIF17	protein_coding	57576	kinesin family member 17	0.566299	0.887964	1.03005	0.465732	0.339798	0.310248	0.191446	0.132325	0.357229	0.312244	0.284408	0.3483	0.193708	0.0830932	0.26848
NC_000001.11	20719731	20732703	-	4915	gene-SH2D5	SH2D5	protein_coding	400745	SH2 domain containing 5	2.19123	2.07206	2.36534	2.2166	1.09012	0.55579	1.05492	1.03456	1.44847	1.6448	1.26879	1.22086	0.986829	1.33616	1.11653
NC_000001.11	20740266	20787307	-	11631	gene-HP1BP3	HP1BP3	protein_coding	50809	heterochromatin protein 1 binding protein 3	55.0647	65.1935	64.9622	63.8493	55.1171	52.8361	56.2446	59.8104	66.5373	70.3378	94.9731	62.2673	65.1305	69.8101	71.962
NC_000001.11	20806292	21176897	-	8643	gene-EIF4G3	EIF4G3	protein_coding	8672	eukaryotic translation initiation factor 4 gamma 3	44.1138	49.0692	47.2371	48.4379	55.0348	51.2808	59.3787	67.2441	42.8006	47.1488	52.732	64.2722	65.2914	70.3109	72.4714
NC_000001.11	20903705	20919273	+	2744	gene-LOC105376830	LOC105376830	lncRNA	105376830		0	0	0	0	0	0	0	0	0	0	0	0	0	0	0
NC_000001.11	20919271	20933441	+	1231	gene-LOC105376829	LOC105376829	lncRNA	105376829		0	0	0	0	0	0	0	0	0	0	0	0	0	0	0
NC_000001.11	20988314	20988432	-	119	gene-MIR1256	MIR1256	miRNA	100302155	microRNA 1256	4.22914	0	0	0	0	0	0	0	0	0	0	0	0	0	0
NC_000001.11	21003511	21003964	-	454	gene-RPS15AP6	RPS15AP6	pseudogene	100271141	ribosomal protein S15a pseudogene 6	0	0	0.403262	0	0.437097	0.644676	0	0	0	0	0	0	0	0	0.24175
NC_000001.11	21217250	21345504	-	6883	gene-ECE1	ECE1	protein_coding	1889	endothelin converting enzyme 1	76.8756	80.4264	79.2118	81.2313	100.288	88.1919	119.333	114.429	91.9218	97.7476	103.777	109.875	117.465	122.095	117.648
NC_000001.11	21293290	21299869	+	2574	gene-ECE1-AS1	ECE1-AS1	lncRNA	100506801	ECE1 antisense RNA 1	0	0.0391738	0.106691	0.0410928	0.231285	0.113708	0	0	0.283674	0.206626	0.164252	0.0395119	0	0.131968	0.0426398
NC_000001.11	21397800	21398562	+	763	gene-PPP1R11P1	PPP1R11P1	pseudogene	94297	protein phosphatase 1 regulatory inhibitor subunit 11 pseudogene 1	1.84685	1.05723	1.43969	1.66353	1.30041	0.895055	2.69254	1.13435	1.43547	1.2547	1.38527	1.06635	0.90812	1.18719	0.863078
NC_000001.11	21412667	21416543	-	594	gene-LOC105376832	LOC105376832	lncRNA	105376832		0	0	0	0	0	0	0	0	0	0	0	0	0	0	0
NC_000001.11	21428068	21432220	+	4153	gene-HS6ST1P1	HS6ST1P1	pseudogene	388605	heparan sulfate 6-O-sulfotransferase 1 pseudogene 1	3.92628	3.59338	3.96756	4.17692	4.70661	4.36946	5.06458	4.24628	2.76915	2.51008	3.30858	4.65294	4.31406	4.60766	4.91557
NC_000001.11	21434320	21436826	+	653	gene-CROCCP5	CROCCP5	pseudogene	100421114	CROCC pseudogene 5	0.15414	0.308831	0.140185	0.16198	0	0	0	0.33136	0	0.325792	0	0.155748	0	0	0
NC_000001.11	21436775	21484900	+	6022	gene-NBPF3	NBPF3	protein_coding	84224	NBPF member 3	1.97229	2.49488	2.46256	1.98478	0.889727	0.696633	1.08843	0.592866	1.54596	2.17264	1.17596	1.13154	1.08486	1.01533	0.765476
NC_000001.11	21459424	21460202	-	779	gene-PFN1P10	PFN1P10	pseudogene	767853	profilin 1 pseudogene 10	0	0	0	0	0	0	0	0	0	0	0	0	0	0	0
NC_000001.11	21508984	21578412	+	2825	gene-ALPL	ALPL	protein_coding	249	alkaline phosphatase%2C biomineralization associated	1.53207	0.856637	1.06932	2.05929	4.5308	4.5586	6.06019	4.17437	34.7641	31.9678	613.413	5.50819	4.27475	5.13035	4.23478
NC_000001.11	21585690	21591187	+	1603	gene-LINC02596	LINC02596	lncRNA	105376834		0	0	0	0	0	0	0	0	0	0	0.19781	0	0	0	0
NC_000001.11	21596221	21669413	-	6298	gene-RAP1GAP	RAP1GAP	protein_coding	5909	RAP1 GTPase activating protein	7.04798	6.70834	7.07847	6.44915	1.82751	2.02929	2.54746	2.78289	7.04322	6.65452	4.53128	2.66451	3.17481	2.55294	2.38749
NC_000001.11	21678298	21784146	-	10135	gene-USP48	USP48	protein_coding	84196	ubiquitin specific peptidase 48	30.3102	33.0805	32.6059	31.7684	35.5962	33.5953	34.1411	36.8921	35.257	35.3486	42.2368	39.9589	37.9337	42.6771	39.3969
NC_000001.11	21812209	21825225	+	4189	gene-LDLRAD2	LDLRAD2	protein_coding	401944	low density lipoprotein receptor class A domain containing 2	0.024028	0.0481419	0.0655578	0	0.0236861	0	0	0.0258269	0	0.0253929	0.0504637	0.0485574	0.0236298	0	0.0524014
NC_000001.11	21822244	21937310	-	15109	gene-HSPG2	HSPG2	protein_coding	3339	heparan sulfate proteoglycan 2	56.2457	60.7709	56.3638	57.6644	56.9951	46.8466	77.4848	79.16	45.8082	53.9212	60.0011	76.5419	86.747	90.1765	91.1874
NC_000001.11	21977022	21989354	+	906	gene-CELA3B	CELA3B	protein_coding	23436	chymotrypsin like elastase 3B	0	0	0	0	0	0	0	0	0	0	0	0	0	0	0
NC_000001.11	22001657	22012542	+	906	gene-CELA3A	CELA3A	protein_coding	10136	chymotrypsin like elastase 3A	0	0	0	0	0	0	0	0	0	0	0	0	0	0	0
NC_000001.11	22023994	22026048	-	698	gene-LINC01635	LINC01635	lncRNA	101928043	long intergenic non-protein coding RNA 1635	0	0.14446	0.262294	0	0	0.139772	0	0.154999	0.130762	0.457182	0	0.437121	0.283625	0.486655	0.157242
NC_000001.11	22025191	22031224	+	1388	gene-LINC00339	LINC00339	lncRNA	29092	long intergenic non-protein coding RNA 339	10.7325	11.0423	12.3329	11.6594	21.7314	20.5244	15.9289	13.8744	15.7819	16.0936	13.5547	20.0769	17.4008	19.0074	19.3731
NC_000001.11	22031028	22052926	-	980	gene-CDC42-AS1	CDC42-AS1	lncRNA	112268223		0	0.102891	0.0934087	0	0	0	0	0	0	0.217084	0	0	0	0	0
NC_000001.11	22052709	22101360	+	11494	gene-CDC42	CDC42	protein_coding	998	cell division cycle 42	53.0939	56.9523	59.4687	56.7882	40.9522	42.5758	38.8115	43.6464	47.248	45.5691	46.2456	44.7287	42.3791	46.7138	47.0855
NC_000001.11	22068298	22068908	-	611	gene-MPHOSPH6P1	MPHOSPH6P1	pseudogene	107985102		0	0	0	0	0	0	0	0	0	0	0	0	0	0	0
NC_000001.11	22117308	22143981	-	6322	gene-WNT4	WNT4	protein_coding	54361	Wnt family member 4	0.0159211	0	0.0289593	0	0.0156946	0	0.0309487	0.0513393	0	0	0	0	0.0313145	0.0537306	0.0347215
NC_000001.11	22140953	22157385	+	1874	gene-LOC105376845	LOC105376845	lncRNA	105376845		0.268552	0.430452	0.390781	0.169327	0.105892	0.208241	0.417626	0.461853	0.0974088	0.113523	0.112803	0.108542	0.10564	0.241683	0.40997
NC_000001.11	22160963	22172505	+	2985	gene-LOC105376850	LOC105376850	lncRNA	105376850		0.134879	0.13512	0.0306668	0.106304	0	0.0653675	0	0.0724884	0.0305769	0	0.0708183	0.0681431	0.132643	0.0758649	0
NC_000001.11	22252565	22257967	+	690	gene-LOC107985377	LOC107985377	lncRNA	107985377		0	0	0	0	0	0	0	0	0	0	0	0	0	0	0
NC_000001.11	22266239	22266300	+	62	gene-MIR4418	MIR4418	miRNA	100616433	microRNA 4418	0	0	0	0	0	0	0	0	0	0	0	0	0	0	0
NC_000001.11	22416331	22418938	-	972	gene-LOC105376856	LOC105376856	lncRNA	105376856		0	0	0	0	0	0	0	0	0	0	0	0	0	0	0
NC_000001.11	22428838	22531154	+	10159	gene-ZBTB40	ZBTB40	protein_coding	9923	zinc finger and BTB domain containing 40	15.6345	17.3299	16.8772	17.4709	13.0485	11.332	14.8587	15.2289	13.8629	16.7111	15.4398	14.9167	17.4313	17.6435	16.9834
NC_000001.11	22563489	22603595	+	6248	gene-EPHA8	EPHA8	protein_coding	2046	EPH receptor A8	0	0	0	0.0169291	0	0.0156148	0	0	0.0146082	0	0	0	0.0158427	0	0
NC_000001.11	22633258	22633366	-	109	gene-MIR6127	MIR6127	miRNA	102466615	microRNA 6127	0	0	0	0	0	0	0	0	0	0	0	0	0	0	0
NC_000001.11	22636463	22639678	+	1434	gene-C1QA	C1QA	protein_coding	712	complement C1q A chain	0	0	0	0	0	0	0	0	0	0	0	0	0	0	0
NC_000001.11	22643633	22648108	+	1330	gene-C1QC	C1QC	protein_coding	714	complement C1q C chain	0	0	0	0	0	0	0	0	0	0	0	0	0	0	0
NC_000001.11	22653236	22661637	+	1251	gene-C1QB	C1QB	protein_coding	713	complement C1q B chain	0	0	0	0	0	0	0	0	0	0	0	0	0	0	0
NC_000001.11	22710770	22921500	+	11409	gene-EPHB2	EPHB2	protein_coding	2048	EPH receptor B2	14.7509	16.2974	15.5817	16.7249	2.87862	2.93307	3.23266	2.77845	5.448	5.45421	3.25177	3.05761	3.26219	3.30485	2.94372
NC_000001.11	22719517	22719598	+	82	gene-MIR4684	MIR4684	miRNA	100616391	microRNA 4684	0	0	0	0	0	0	0	0	0	0	0	0	0	0	0
NC_000001.11	22863159	22863226	-	68	gene-MIR4253	MIR4253	miRNA	100422914	microRNA 4253	0	0	0	0	0	0	0	0	0	0	0	0	0	0	0
NC_000001.11	22953043	22972866	-	1950	gene-LACTBL1	LACTBL1	protein_coding	646262	lactamase beta like 1	0	0	0	0	0	0	0	0	0	0	0	0	0	0	0
NC_000001.11	23010834	23015852	-	512	gene-TEX46	TEX46	protein_coding	729059	testis expressed 46	0.196589	0	0.17879	0.206588	0.387582	0	0.382144	0.422613	0.534797	0	0	0.39728	0.966651	1.10575	0.214365
NC_000001.11	23019443	23083691	+	3859	gene-KDM1A	KDM1A	protein_coding	23028	lysine demethylase 1A	226.138	226.333	220.916	231.692	170.725	175.403	179.611	195.688	217.643	223.216	159.161	190.783	183.76	205.624	189.475
NC_000001.11	23044305	23044372	+	68	gene-MIR3115	MIR3115	miRNA	100422866	microRNA 3115	0	0	0	0	0	0	0	1.59101	0	0	0	0	0	0	0
NC_000001.11	23084030	23177808	-	9138	gene-LUZP1	LUZP1	protein_coding	7798	leucine zipper protein 1	22.8668	26.3504	25.655	26.9583	15.9939	13.196	18.1676	20.8374	21.8641	25.4112	23.943	21.2689	21.1554	21.9072	21.9077
NC_000001.11	23191895	23217502	-	3319	gene-HTR1D	HTR1D	protein_coding	3352	5-hydroxytryptamine receptor 1D	6.8841	7.0483	7.06067	7.96722	5.85939	4.93831	5.7477	5.31329	12.3474	11.6979	9.55375	5.97535	5.48757	5.25374	6.11769
NC_000001.11	23244729	23245346	+	618	gene-RPL29P6	RPL29P6	pseudogene	391019	ribosomal protein L29 pseudogene 6	0	0	0	0	0	0	0	0	0.147689	0	0.17103	0	0	0	0
NC_000001.11	23281309	23285518	-	3511	gene-LINC01355	LINC01355	lncRNA	100996511	long intergenic non-protein coding RNA 1355	1.03205	0.976454	0.677885	0.602522	6.01939	4.83498	5.18261	4.49889	4.47132	4.18092	7.28525	4.37404	4.22892	4.25695	5.53306
NC_000001.11	23304688	23344316	-	7795	gene-HNRNPR	HNRNPR	protein_coding	10236	heterogeneous nuclear ribonucleoprotein R	74.0665	84.806	82.5332	85.0525	95.517	92.3294	84.1365	96.1834	116.212	115.896	122.768	93.0532	88.6611	99.0948	98.0541
NC_000001.11	23359448	23369836	-	4735	gene-ZNF436	ZNF436	protein_coding	80818	zinc finger protein 436	7.39755	9.34864	9.70503	9.71725	9.40871	8.79801	9.15273	11.2188	8.48145	11.5469	9.04055	9.34341	9.92986	11.9326	9.80491
NC_000001.11	23368971	23371839	+	2869	gene-ZNF436-AS1	ZNF436-AS1	lncRNA	148898	ZNF436 antisense RNA 1	2.31548	3.83089	3.22258	3.64988	3.0088	2.6184	3.37576	2.67738	3.34038	3.8559	3.49988	3.29677	2.86363	3.51249	3.21345
NC_000001.11	23380909	23424776	-	2536	gene-TCEA3	TCEA3	protein_coding	6920	transcription elongation factor A3	12.5817	9.02569	8.51875	11.2196	17.8019	21.1972	19.7509	15.6993	14.0723	13.9255	19.047	20.1322	18.4231	17.9487	20.9469
NC_000001.11	23428563	23484631	-	4363	gene-ASAP3	ASAP3	protein_coding	55616	ArfGAP with SH3 domain%2C ankyrin repeat and PH domain 3	12.0424	12.3182	11.8753	12.9216	25.8798	25.0667	27.6468	29.8307	14.0998	14.7257	9.81137	25.5716	30.5372	26.9641	28.8285
NC_000001.11	23505696	23531250	-	5970	gene-E2F2	E2F2	protein_coding	1870	E2F transcription factor 2	17.7534	17.194	17.4034	17.3276	18.3152	18.6951	20.1393	21.9277	22.4587	23.8756	19.6344	21.2947	21.853	21.7163	22.4106
NC_000001.11	23521930	23528419	+	1212	gene-LOC101928163	LOC101928163	lncRNA	101928163	uncharacterized LOC101928163	0	0	0.0755285	0	0	0	0	0	0	0	0	0	0	0	0
NC_000001.11	23550472	23554862	-	1713	gene-LOC105376859	LOC105376859	lncRNA	105376859		0.881378	2.23681	1.60316	1.97591	2.49066	3.36025	3.71213	2.84209	0.639384	0.869349	1.72767	3.1467	2.83145	1.71859	2.75508
NC_000001.11	23557926	23559501	-	950	gene-ID3	ID3	protein_coding	3399	inhibitor of DNA binding 3%2C HLH protein	190.182	168.445	169.109	169.237	546.656	524.673	604.479	563.608	80.8958	74.9076	118.825	536.245	539.312	536.226	505.218
NC_000001.11	23576481	23602302	-	1107	gene-LOC107984928	LOC107984928	lncRNA	107984928		0.818321	0.637609	0.33077	0.668843	1.43409	1.49823	1.14885	2.24783	0.577149	0	0.38192	1.56184	2.23543	2.35253	2.47865
NC_000001.11	23627334	23640568	+	1172	gene-MDS2	MDS2	lncRNA	259283	myelodysplastic syndrome 2 translocation associated	0	0	0	0	0.0846596	0	0	0.0923114	0	0	0	0.0867778	0	0.193222	0
NC_000001.11	23691779	23696835	+	1044	gene-RPL11	RPL11	protein_coding	6135	ribosomal protein L11	1784.77	1817.7	1781.36	1772.61	2199.69	2191.95	2144.55	2019.01	1934.2	1918.45	2184.39	2057.84	1983.02	1841.8	1933.64
NC_000001.11	23743366	23762059	+	4943	gene-ELOA	ELOA	protein_coding	6924	elongin A	69.3761	68.5413	72.8731	72.7763	47.1516	43.2245	49.1024	55.5938	59.1431	64.1712	63.0586	51.9526	49.2422	55.0222	50.8029
NC_000001.11	23760382	23778297	-	1084	gene-ELOA-AS1	ELOA-AS1	lncRNA	100506963	ELOA antisense RNA 1	7.89257	7.62761	9.45806	8.6843	7.96331	13.0501	11.3712	11.5774	11.4511	9.0278	9.26305	8.44402	11.8709	8.98306	12.15
NC_000001.11	23778417	23788232	+	1591	gene-PITHD1	PITHD1	protein_coding	57095	PITH domain containing 1	106.79	106.601	111.333	112.355	78.7033	78.7356	81.2883	82.8247	90.641	83.773	87.6263	81.2478	84.3644	87.7502	86.8518
NC_000001.11	23790624	23793765	-	461	gene-LOC105376860	LOC105376860	lncRNA	105376860		0	0	0	0.229442	0	0	0	0	0	0	0	0	0.214718	0	0
NC_000001.11	23790789	23795539	+	2309	gene-LYPLA2	LYPLA2	protein_coding	11313	lysophospholipase 2	98.9098	97.296	98.3991	98.1227	92.8183	92.1105	96.3883	91.6022	78.7414	83.9359	90.4072	85.4944	95.0839	85.522	89.0777
NC_000001.11	23795599	23800754	-	1819	gene-GALE	GALE	protein_coding	2582	UDP-galactose-4-epimerase	101.483	99.392	101.002	107.052	69.4929	65.3804	73.7884	69.7667	67.739	65.7875	53.4583	65.4727	70.1439	66.6672	62.6911
NC_000001.11	23801885	23825429	-	1570	gene-HMGCL	HMGCL	protein_coding	3155	3-hydroxy-3-methylglutaryl-CoA lyase	38.0175	38.2781	34.3423	35.7741	56.3727	63.8807	59.9435	56.7131	44.8803	43.0904	36.6908	57.848	59.2019	55.2439	62.7769
NC_000001.11	23825540	23838636	-	722	gene-LOC105376861	LOC105376861	lncRNA	105376861		0	0	0	0	0	0.135126	0	0.149846	0	0	0	0	0	0	0
NC_000001.11	23845077	23868332	-	3337	gene-FUCA1	FUCA1	protein_coding	2517	alpha-L-fucosidase 1	13.5431	14.504	12.7284	14.4538	18.2862	17.5417	19.7886	19.9389	8.69778	10.296	13.0497	20.0847	19.3402	20.4605	20.4248
NC_000001.11	23870515	23913362	-	6322	gene-CNR2	CNR2	protein_coding	1269	cannabinoid receptor 2	0	0	0	0	0	0	0.0618974	0	0	0	0	0	0	0	0
NC_000001.11	23901049	23903008	-	1960	gene-BTBD6P1	BTBD6P1	pseudogene	646330	BTB domain containing 6 pseudogene 1	0.359477	0.411564	0.186817	0.37776	0.202492	0.348432	0.149738	0.275992	0.372539	0.488438	0.215707	0.207558	0.303015	0.346617	0.279987
NC_000001.11	23910737	23912664	+	1158	gene-LOC107984929	LOC107984929	lncRNA	107984929		0	0	0	0	0	0	0	0	0	0	0	0	0	0	0
NC_000001.11	23929070	23929147	+	78	gene-MIR378F	MIR378F	miRNA	100616492	microRNA 378f	0	0	0	0	0	0	0	0	0	0	0	0	0	0	0
NC_000001.11	23959164	23963462	+	2493	gene-PNRC2	PNRC2	protein_coding	55629	proline rich nuclear receptor coactivator 2	76.2269	90.6812	95.7632	86.8075	84.8533	88.2863	70.4775	94.9963	103.683	104.195	129.905	90.4032	82.6265	97.3773	101.83
NC_000001.11	23964347	23980370	-	10955	gene-SRSF10	SRSF10	protein_coding	10772	serine and arginine rich splicing factor 10	40.2706	45.7915	49.5597	44.7519	38.4114	37.27	35.0505	40.5301	47.9897	50.2677	71.5995	40.8764	41.1752	46.5937	48.1298
NC_000001.11	23987408	23987788	-	170	gene-LOC105378615	LOC105378615	lncRNA	105378615		0	0	0	0	0	0	0	0	0	0	0	0	0	0	0
NC_000001.11	24007834	24008554	-	409	gene-RPL36P5	RPL36P5	pseudogene	127295	ribosomal protein L36 pseudogene 5	0	0	0	0	0	0	0	0	0	0	0	0	0	0	0
NC_000001.11	24010499	24037046	+	1184	gene-LOC105376863	LOC105376863	lncRNA	105376863		0	0.170326	0.154629	0	0.251405	0.164799	0	0.365503	0.0770879	0	0.357082	0.257695	0.0836022	0.0956321	0.0926982
NC_000001.11	24042274	24064129	+	358	gene-LOC107984931	LOC107984931	lncRNA	107984931		0	0	0	0	0	0	1.09306	0	0	0	0	0	0	0	0
NC_000001.11	24056041	24112135	-	5760	gene-MYOM3	MYOM3	protein_coding	127294	myomesin 3	0.664033	0.12254	0.158924	0.367267	0.964649	0.829946	1.05302	1.12697	0.0158458	0	0.0367001	0.882843	0.84206	1.35638	0.743131
NC_000001.11	24066009	24084296	+	1953	gene-MYOM3-AS1	MYOM3-AS1	lncRNA	107985737		0	0	0	0	0	0	0	0	0	0	0	0	0	0	0
NC_000001.11	24098018	24104540	+	2423	gene-LOC105376864	LOC105376864	lncRNA	105376864		0.0415408	0	0.0377798	0	0	0	0	0	0	0	0	0	0	0	0
NC_000001.11	24119771	24143179	-	2911	gene-IL22RA1	IL22RA1	protein_coding	58985	interleukin 22 receptor subunit alpha 1	0.518654	0.346387	0.628928	0.436027	2.01101	1.97736	2.65492	2.00694	0.188125	0.0730821	0.472021	1.99145	2.85632	1.94484	2.37532
NC_000001.11	24154156	24187295	-	5096	gene-IFNLR1	IFNLR1	protein_coding	163702	interferon lambda receptor 1	1.04683	0.79147	1.23946	0.809486	1.75233	1.56986	2.26527	1.7621	0.35821	0.584456	0.248892	2.03567	1.63162	2.11081	1.91683
NC_000001.11	24200240	24211690	+	1846	gene-LINC02800	LINC02800	lncRNA	284632	long intergenic non-protein coding RNA 2800	0	0	0	0	0	0	0	0	0	0	0	0	0	0	0
NC_000001.11	24305928	24321901	-	5240	gene-GRHL3-AS1	GRHL3-AS1	lncRNA	105376871		0.0384173	0.19243	0.157226	0.121114	0.3219	0.390989	0.392062	0.144527	0.139347	0.162398	0.141197	0.2135	0.151122	0.172868	0.104728
NC_000001.11	24319333	24364482	+	3541	gene-GRHL3	GRHL3	protein_coding	57822	grainyhead like transcription factor 3	0.113701	0.0284759	0.0775548	0.119484	0.112083	0.165311	0.165765	0.183319	0.154655	0.390518	0.149246	0.0861651	0.363402	0.223835	0.185972
NC_000001.11	24356999	24415533	-	3629	gene-STPG1	STPG1	protein_coding	90529	sperm tail PG-rich repeat containing 1	3.6334	3.16754	3.20354	3.73076	5.60494	4.16698	5.68803	5.00847	4.82894	4.16222	4.48532	5.24072	4.96425	5.70978	5.77656
NC_000001.11	24413360	24472983	+	7932	gene-NIPAL3	NIPAL3	protein_coding	57185	NIPA like domain containing 3	12.8418	13.9326	13.6872	13.815	14.9982	15.3992	17.8588	17.936	16.6849	17.9028	17.736	18.3867	18.5691	19.0998	20.1604
NC_000001.11	24496254	24502382	-	530	gene-RCAN3AS	RCAN3AS	lncRNA	100750325	RCAN3 antisense RNA	0.189912	0	0.172718	0.199571	0	0	0.184583	0.40826	0.172211	0	0	0	0.186764	0.213638	0
NC_000001.11	24502344	24541040	+	7118	gene-RCAN3	RCAN3	protein_coding	11123	RCAN family member 3	4.00181	3.65482	4.1925	3.72984	1.85395	2.04223	2.65257	2.46229	1.5259	1.65878	1.38097	2.34327	2.54485	3.08602	3.13012
NC_000001.11	24539274	24556024	-	973	gene-NCMAP-DT	NCMAP-DT	lncRNA	100506985	NCMAP divergent transcript	0	0	0	0	0	0	0	0	0	0	0	0	0	0	0
NC_000001.11	24556087	24609328	+	6303	gene-NCMAP	NCMAP	protein_coding	400746	non-compact myelin associated protein	0	0	0	0	0	0	0	0	0	0	0	0	0	0	0
NC_000001.11	24643273	24673281	+	6126	gene-SRRM1	SRRM1	protein_coding	10250	serine and arginine repetitive matrix 1	60.4972	64.6874	67.826	66.7684	56.4294	48.7805	59.5021	60.4346	60.2074	64.0379	75.7266	60.5805	66.1193	64.599	73.7431
NC_000001.11	24745447	24844321	+	4253	gene-CLIC4	CLIC4	protein_coding	25932	chloride intracellular channel 4	81.7203	98.9366	114.851	98.2372	110.069	114.651	107.812	129.557	134.88	136.559	248.721	133.676	136.852	158.727	189.264
NC_000001.11	24857082	24865340	+	833	gene-LOC105376876	LOC105376876	lncRNA	105376876		0	0	0	0	0	0	0	0	0	0	0	0	0	0	0
NC_000001.11	24899511	24965158	-	4903	gene-RUNX3	RUNX3	protein_coding	864	RUNX family transcription factor 3	21.5965	22.0669	22.1803	21.4005	3.17718	2.16891	3.03283	2.33898	9.14023	10.7391	15.3705	2.59289	2.48321	2.44793	2.82054
NC_000001.11	24919345	24919416	-	72	gene-MIR6731	MIR6731	miRNA	102465437	microRNA 6731	2.79593	0	1.2714	1.46907	0	0	0	0	0	0	0	0	0	0	0
NC_000001.11	24924329	24926329	+	1474	gene-LOC107984932	LOC107984932	lncRNA	107984932		0	0	0	0	0	0	0	0	0	0	0	0	0	0	0
NC_000001.11	24932454	24964709	+	15846	gene-RUNX3-AS1	RUNX3-AS1	lncRNA	105376878		0.171503	0.101813	0.103984	0.120151	0	0	0.00617372	0.00682753	0.0345596	0.0201384	0.0533618	0.0128365	0.0124934	0.0142911	0.00692634
NC_000001.11	25023503	25023586	+	84	gene-MIR4425	MIR4425	miRNA	100616365	microRNA 4425	0	0	0	0	0	1.16144	0	0	0	0	0	0	0	0	0
NC_000001.11	25039972	25047377	+	2107	gene-LINC02793	LINC02793	lncRNA	105376879		0.047771	0	0	0	0	0	0	0	0	0	0.0501644	0	0	0	0
NC_000001.11	25124893	25125457	-	565	gene-IFITM3P7	IFITM3P7	pseudogene	391020	IFITM3 pseudogene 7	0	0	0	0	0	0	0	0	0	0	0	0	0	0	0.194256
NC_000001.11	25222276	25232502	-	1757	gene-SYF2	SYF2	protein_coding	25949	SYF2 pre-mRNA splicing factor	44.3975	50.3879	45.4316	44.4282	59.6343	60.3579	55.7908	53.7558	60.2073	63.2051	61.962	55.8009	60.2248	59.5464	55.6582
NC_000001.11	25242249	25338254	-	7057	gene-RSRP1	RSRP1	protein_coding	57035	arginine and serine rich protein 1	17.4721	21.4469	21.3383	20.3392	17.814	17.9445	15.5262	20.3592	20.3057	20.0171	27.0194	17.957	17.8978	21.0508	22.629
NC_000001.11	25269462	25274799	-	979	gene-LOC105376882	LOC105376882	lncRNA	105376882		0	0	0	0	0	0	0	0	0	0	0	0	0	0	0
NC_000001.11	25272393	25330445	+	4062	gene-RHD	RHD	protein_coding	6007	Rh blood group D antigen	0	0	0	0	0	0	0	0	0.0449394	0	0	0	0	0	0.0270199
NC_000001.11	25293358	25294669	-	1312	gene-SDHDP6	SDHDP6	pseudogene	29768	succinate dehydrogenase complex subunit D pseudogene 6	7.05801	6.99377	7.74466	7.17514	5.59631	5.80012	4.25018	6.10212	6.74801	6.72926	6.52546	6.43399	6.26201	6.38636	6.77602
NC_000001.11	25338334	25362361	+	2627	gene-TMEM50A	TMEM50A	protein_coding	23585	transmembrane protein 50A	85.0592	92.7727	95.9311	100.458	93.5556	91.2105	77.6076	99.0874	88.3188	91.6321	95.356	94.2703	89.7911	92.6688	97.4298
NC_000001.11	25360659	25430193	-	4297	gene-RHCE	RHCE	protein_coding	6006	Rh blood group CcEe antigens	0.0468482	0.0469319	0.06391	0	0.0461816	0.0908178	0	0.0251778	0.0424817	0.123774	0.0491954	0.142011	0	0	0.0255422
NC_000001.11	25398695	25400004	+	1310	gene-SDHDP7	SDHDP7	pseudogene	388606	succinate dehydrogenase complex subunit D pseudogene 7	11.3715	12.0076	11.1106	10.658	8.2558	9.08584	7.6172	9.16716	10.242	12.0987	10.1662	8.53999	8.08504	8.12478	8.37822
NC_000001.11	25430897	25500209	+	4084	gene-MACO1	MACO1	protein_coding	55219	macoilin 1	16.8331	17.9248	18.066	20.0979	13.4595	13.6404	14.9714	14.9939	14.9513	14.794	17.2106	15.7387	15.8027	16.9953	16.2858
NC_000001.11	25543588	25590400	+	7532	gene-LDLRAP1	LDLRAP1	protein_coding	26119	low density lipoprotein receptor adaptor protein 1	15.3279	14.4181	14.5113	15.5317	11.3685	11.1395	13.482	12.3961	8.3977	8.06397	8.05492	11.5044	12.7477	11.5754	12.2403
NC_000001.11	25616791	25786207	+	5854	gene-MAN1C1	MAN1C1	protein_coding	57134	mannosidase alpha class 1C member 1	0.82531	0.930133	0.641127	0.867286	0.118645	0.0999942	0.200537	0.240256	0.10914	0.218048	0.0361108	0.277974	0.253634	0.193421	0.206235
NC_000001.11	25800193	25818221	+	4314	gene-SELENON	SELENON	protein_coding	57190	selenoprotein N	65.4924	66.1937	62.6184	65.587	53.8425	49.9113	57.7811	55.0224	31.6511	32.7447	26.8773	56.3212	61.1486	55.7743	59.6095
NC_000001.11	25819954	25832938	+	2327	gene-MTFR1L	MTFR1L	protein_coding	56181	mitochondrial fission regulator 1 like	47.407	42.8986	45.3965	42.8637	64.2997	62.5112	60.5387	58.5811	45.3026	49.0029	46.1485	61.4068	58.1489	62.2342	62.7776
NC_000001.11	25819954	25823606	-	3653	gene-LOC646471	LOC646471	lncRNA	646471	uncharacterized LOC646471	0.0551073	0.19322	0.025059	0.0868652	0.0814846	0.213657	0.0535608	0.266548	0.124927	0.0291188	0.0578682	0.0835233	0.0541938	0.092988	0.0300451
NC_000001.11	25831906	25859457	-	2414	gene-AUNIP	AUNIP	protein_coding	79000	aurora kinase A and ninein interacting protein	29.3121	31.453	29.616	31.1097	21.5376	22.5918	18.2365	20.7056	25.2567	22.0321	22.1551	21.7395	20.1742	22.702	20.2778
NC_000001.11	25861484	25876707	-	3138	gene-PAQR7	PAQR7	protein_coding	164091	progestin and adipoQ receptor family member 7	14.9152	17.6089	16.5695	16.0446	13.7544	13.8662	17.4583	14.5148	15.9392	17.1183	14.1467	15.168	14.4787	14.1084	14.3402
NC_000001.11	25884179	25906880	-	3421	gene-STMN1	STMN1	protein_coding	3925	stathmin 1	276.304	296.281	291.051	296.139	343.547	362.524	319.195	322.986	374.293	365.225	405.174	349.556	329.015	365.071	344.696
NC_000001.11	25888917	25889304	+	388	gene-RPL39P7	RPL39P7	pseudogene	100270892	ribosomal protein L39 pseudogene 7	0	0	0.235929	0	0	0	0.252136	0.278838	0	0	0	0	0	0	0
NC_000001.11	25906362	25906454	-	93	gene-MIR3917	MIR3917	miRNA	100500808	microRNA 3917	0	4.33691	0.984306	6.82405	5.33447	2.09809	2.10385	2.32664	4.9071	2.28755	2.27304	7.65511	6.38613	2.43502	4.72063
NC_000001.11	25906550	25908243	+	1305	gene-LOC105376885	LOC105376885	lncRNA	105376885		0	0	0	0	0	0	0	0	0	0	0	0	0	0	0
NC_000001.11	25959764	25998164	-	4636	gene-PAFAH2	PAFAH2	protein_coding	5051	platelet activating factor acetylhydrolase 2	9.66151	9.91803	10.1492	10.9515	8.88196	8.7544	9.74912	9.61472	9.70602	8.74188	9.00562	9.32356	9.54407	9.86718	10.3931
NC_000001.11	26006534	26031338	-	3367	gene-LOC101928216	LOC101928216	lncRNA	101928216		0	0	0	0	0	0	0	0	0	0	0.0313918	0.090618	0	0	0
NC_000001.11	26021775	26036464	+	4566	gene-EXTL1	EXTL1	protein_coding	2134	exostosin like glycosyltransferase 1	0	0.0220835	0.0200483	0	0	0	0	0	0	0	0	0	0.0650362	0.0247982	0
NC_000001.11	26037252	26046118	-	3249	gene-SLC30A2	SLC30A2	protein_coding	7780	solute carrier family 30 member 2	0	0	0.028175	0	0	0	0	0	0	0	0	0	0	0	0
NC_000001.11	26048258	26050666	+	2098	gene-LOC105376910	LOC105376910	lncRNA	105376910		0	0	0	0	0	0	0	0	0	0	0	0	0	0	0
NC_000001.11	26051301	26067633	-	2138	gene-TRIM63	TRIM63	protein_coding	84676	tripartite motif containing 63	0	0	0	0	0	0	0	0	0	0	0	0	0	0	0
NC_000001.11	26109131	26125555	+	6614	gene-PDIK1L	PDIK1L	protein_coding	149420	PDLIM1 interacting kinase 1 like	4.21545	4.162	4.42893	4.5418	3.90044	3.46641	2.88428	3.53324	4.16755	4.35841	5.9608	3.98265	4.08571	4.0402	4.6464
NC_000001.11	26118861	26126907	-	629	gene-LOC105376886	LOC105376886	lncRNA	105376886		0	0	0	0	0	0	0	0	0	0	0	0	0	0	0
NC_000001.11	26159079	26163962	+	2799	gene-FAM110D	FAM110D	protein_coding	79927	family with sequence similarity 110 member D	0.323644	0.468322	0.294342	0.151158	0.319039	0.104567	0.104854	0.115958	0.228262	0.342029	0.188811	0	0.212187	0.242719	0.117636
NC_000001.11	26164101	26168963	-	1203	gene-C1orf232	C1orf232	protein_coding	110806296	chromosome 1 open reading frame 230	0	0	0	0	0	0	0	0	0	0	0	0	0	0	0
NC_000001.11	26169908	26170873	+	638	gene-ZNF593	ZNF593	protein_coding	51042	zinc finger protein 593	119.27	108.261	111.197	104.281	77.4484	83.3398	84.7952	71.7303	62.517	66.0234	59.4749	76.3574	77.7296	73.6517	65.1991
NC_000001.11	26177491	26189884	+	2556	gene-CNKSR1	CNKSR1	protein_coding	10256	connector enhancer of kinase suppressor of Ras 1	0.433172	0.315597	0.465582	0.248293	5.90047	4.77118	7.15727	5.03697	0.392798	0.582627	0.206761	5.37167	6.15752	6.15757	5.96866
NC_000001.11	26189962	26202964	+	2915	gene-CATSPER4	CATSPER4	protein_coding	378807	cation channel sperm associated 4	0	0	0	0	0	0	0	0	0	0	0	0	0	0	0
NC_000001.11	26225320	26229840	+	1078	gene-ZPLD2P	ZPLD2P	lncRNA	101928303	zona pellucida like domain containing 2%2C pseudogene	0	0.0935374	0	0	0	0	0	0	0	0	0	0	0	0	0
NC_000001.11	26234179	26278808	+	4619	gene-CEP85	CEP85	protein_coding	64793	centrosomal protein 85	31.8151	33.4001	33.3145	36.227	28.9565	28.0496	31.7059	29.7935	27.1109	30.5595	32.2878	31.9709	30.002	31.8677	33.6939
NC_000001.11	26280086	26281522	+	751	gene-SH3BGRL3	SH3BGRL3	protein_coding	83442	SH3 domain binding glutamate rich protein like 3	408.511	398.634	409.555	416.049	321.577	320.873	368.649	308.288	354.15	329.594	333.837	302.944	297.351	282.694	309.973
NC_000001.11	26282282	26318355	-	2162	gene-UBXN11	UBXN11	protein_coding	91544	UBX domain protein 11	25.885	25.4182	26.8863	27.0547	26.6639	26.8496	27.1043	23.8696	25.1188	24.5509	22.1464	26.4373	23.3498	25.1386	26.2457
NC_000001.11	26317958	26320523	+	467	gene-CD52	CD52	protein_coding	1043	CD52 molecule	0	0	0.196018	0	0	0.20891	0	0	0	0	0	0	0	0	0
NC_000001.11	26321860	26354130	-	5892	gene-CRYBG2	CRYBG2	protein_coding	55057	crystallin beta-gamma domain containing 2	1.33248	0.924134	0.792357	0.718077	0.286279	0.347723	0.099622	0.165258	0.604143	0.649925	0.161451	0.13809	0.134399	0.0576519	0.16765
NC_000001.11	26361632	26374536	-	2260	gene-ZNF683	ZNF683	protein_coding	257101	zinc finger protein 683	0	0	0	0	0	0	0	0	0	0	0	0	0	0	0
NC_000001.11	26410778	26429728	+	4014	gene-LIN28A	LIN28A	protein_coding	79727	lin-28 homolog A	0	0	0	0	0	0	0	0	0.0227384	0	0	0	0	0	0
NC_000001.11	26432321	26471306	+	3314	gene-DHDDS	DHDDS	protein_coding	79947	dehydrodolichyl diphosphate synthase subunit	30.0988	31.8869	31.4895	32.0765	25.1196	22.4914	27.7191	26.5412	27.8443	32.0975	25.26	26.454	27.0611	26.7183	29.5086
NC_000001.11	26462756	26467537	-	784	gene-DHDDS-AS1	DHDDS-AS1	lncRNA	101928324	DHDDS antisense RNA 1	0	0.385842	0.583804	0.134914	1.64525	0.6222	1.3726	0.965973	0.349255	0.542709	0.943717	1.03779	1.01005	0.577696	1.25994
NC_000001.11	26472440	26476642	+	1940	gene-HMGN2	HMGN2	protein_coding	3151	high mobility group nucleosomal binding domain 2	328.836	335.297	333.179	328.932	259.611	255.972	245.984	258.371	283.743	286.105	312.676	256.146	250.014	268.888	252.662
NC_000001.11	26519117	26520264	-	1148	gene-DPPA2P2	DPPA2P2	pseudogene	100128503	developmental pluripotency associated 2 pseudogene 2	0	0	0	0	0	0	0	0	0	0	0	0	0	0	0
NC_000001.11	26529761	26575028	+	3715	gene-RPS6KA1	RPS6KA1	protein_coding	6195	ribosomal protein S6 kinase A1	82.2296	81.128	78.2591	82.6252	69.7619	64.2616	74.3394	73.9995	73.6073	72.8133	66.6043	69.0434	72.8732	74.7947	71.5548
NC_000001.11	26554542	26554593	+	52	gene-MIR1976	MIR1976	miRNA	100302190	microRNA 1976	0	0	0	0	0	0	0	0	0	0	0	0	0	0	0
NC_000001.11	26593245	26593546	-	302	gene-RN7SL679P	RN7SL679P	pseudogene	106481855	RNA%2C 7SL%2C cytoplasmic 679%2C pseudogene	0	0	0	0	0	0	0	0	0	0	0	0.336767	0	0	0
NC_000001.11	26682503	26691284	+	1723	gene-LOC105376888	LOC105376888	lncRNA	105376888		0	0	0	0	0	0	0	0	0	0	0	0	0	0	0
NC_000001.11	26691910	26694131	-	2222	gene-LOC101928728	LOC101928728	lncRNA	101928728	uncharacterized LOC101928728	1.72135	1.95132	1.64789	1.8089	1.07169	1.62455	1.62901	1.99629	2.0949	1.19679	1.14163	1.92239	2.27193	2.64981	2.02518
NC_000001.11	26696015	26782104	+	8595	gene-ARID1A	ARID1A	protein_coding	8289	AT-rich interaction domain 1A	28.9723	31.3703	29.5976	29.7567	24.0001	21.1694	26.2584	27.642	22.5021	25.9028	25.1236	27.3576	31.4518	30.2733	28.5911
NC_000001.11	26787054	26800659	+	5790	gene-PIGV	PIGV	protein_coding	55650	phosphatidylinositol glycan anchor biosynthesis class V	6.97099	6.40875	6.577	6.90538	10.539	8.86306	11.3204	9.58566	9.75775	10.2146	8.34252	9.85418	10.7191	9.71926	11.184
NC_000001.11	26826688	26857604	+	5045	gene-ZDHHC18	ZDHHC18	protein_coding	84243	zinc finger DHHC-type palmitoyltransferase 18	10.6739	12.2319	12.1752	12.2231	10.522	10.81	11.7511	11.3228	9.878	11.1537	9.59542	10.886	11.6153	12.142	11.5302
NC_000001.11	26863149	26864456	+	1308	gene-SFN	SFN	protein_coding	2810	stratifin	211.926	211.997	209.675	215.751	197.38	206.982	214.805	195.369	183.73	167.282	121.454	204.573	208.943	187.762	187.372
NC_000001.11	26876132	26890283	-	4665	gene-GPN2	GPN2	protein_coding	54707	GPN-loop GTPase 2	21.4037	22.2417	20.9964	20.0889	20.461	19.7213	19.9223	20.8725	19.1544	20.7042	22.1815	18.2696	19.9031	20.534	17.0337
NC_000001.11	26890488	26900467	-	2125	gene-GPATCH3	GPATCH3	protein_coding	63906	G-patch domain containing 3	23.4463	22.5867	24.7267	22.7972	21.6185	20.7059	19.7499	19.3976	23.2797	23.9272	21.3382	21.5372	21.9863	20.3012	18.6454
NC_000001.11	26900569	26946871	+	2676	gene-NUDC	NUDC	protein_coding	10726	nuclear distribution C%2C dynein complex regulator	219.211	222.918	210.037	219.569	176.677	170.695	181.437	167.297	180.463	170.885	159.137	161.639	152.731	158.799	148.677
NC_000001.11	26911489	26914110	-	1612	gene-NR0B2	NR0B2	protein_coding	8431	nuclear receptor subfamily 0 group B member 2	0.18732	0	0	0	0	0	0	0	0	0	0	0	0	0.0702409	0
NC_000001.11	26949556	26960496	-	1991	gene-KDF1	KDF1	protein_coding	126695	keratinocyte differentiation factor 1	0	0	0	0	0.0996696	0	0.098271	0	0	0	0	0.0510817	0.0497162	0.0568701	0
NC_000001.11	26980080	26981023	+	631	gene-RPL12P13	RPL12P13	pseudogene	100129926	ribosomal protein L12 pseudogene 13	2.55223	2.23719	2.75637	2.51441	1.72969	3.55611	2.32557	2.7433	2.60364	1.68575	2.17758	3.54592	3.1374	2.15331	2.26119
NC_000001.11	26983595	26984079	+	485	gene-RPL32P6	RPL32P6	pseudogene	100270888	ribosomal protein L32 pseudogene 6	0	0	0	0	0	0	0	0	0	0	0	0	0	0	0
NC_000001.11	26985319	26986351	-	1033	gene-OSTCP2	OSTCP2	pseudogene	646567		1.07182	0.585672	0.974778	0.409575	0.768411	0.566666	1.42055	0.837862	0.795206	0.617837	0.409279	0.689182	0.191646	0.657667	0.637491
NC_000001.11	26993663	27000891	+	2013	gene-TRNP1	TRNP1	protein_coding	388610	TMF1 regulated nuclear protein 1	11.0504	10.5191	8.91303	10.1937	5.47121	4.02264	4.37387	6.34193	1.85899	1.47958	0.262534	4.79972	4.37639	4.44364	6.81537
NC_000001.11	27005020	27012850	-	2382	gene-TENT5B	TENT5B	protein_coding	115572	terminal nucleotidyltransferase 5B	3.12693	3.89448	3.30499	4.12967	2.04107	2.08884	2.21778	3.31562	1.57101	2.5454	1.33119	2.98877	2.61799	4.04048	1.79699
NC_000001.11	27031758	27063997	+	980	gene-LOC101928391	LOC101928391	lncRNA	101928391		0	0	0.0934087	0	0	0.199104	0.0998253	0	0	0	0	0	0	0	0
NC_000001.11	27098809	27155125	-	4900	gene-SLC9A1	SLC9A1	protein_coding	6548	solute carrier family 9 member A1	14.8926	14.5076	15.1696	16.9668	9.57787	9.27825	11.6197	10.3773	10.1703	9.55168	9.3401	10.6477	11.757	11.6463	10.8411
NC_000001.11	27157561	27160453	+	337	gene-LOC102723760	LOC102723760	lncRNA	102723760		0	0	0	0	0	0	0	0	0	0	0	0	0	0	0
NC_000001.11	27176711	27177330	+	620	gene-RPL18AP5	RPL18AP5	pseudogene	729955	ribosomal protein L18a pseudogene 5	0.162344	0.162634	0	0	0	0	0	0	0	0	0	0	0	0	0.177024
NC_000001.11	27211195	27211481	+	287	gene-SNRPEP7	SNRPEP7	pseudogene	100874415	SNRPE pseudogene 7	0	0.351335	0	0.368546	0	0	0	0	0	0	0	0	0	0	0
NC_000001.11	27229401	27234494	-	761	gene-LOC105376890	LOC105376890	lncRNA	105376890		0	0	0	0	0	0	0	0	0	0	0	0	0	0	0
NC_000001.11	27234613	27308636	+	5538	gene-WDTC1	WDTC1	protein_coding	23038	WD and tetratricopeptide repeats 1	23.573	24.4345	22.7116	24.6765	30.1354	28.2043	35.1887	34.3048	29.5505	29.8292	28.2658	32.0647	35.1756	33.8172	34.8607
NC_000001.11	27322163	27336400	+	2659	gene-TMEM222	TMEM222	protein_coding	84065	transmembrane protein 222	34.5984	28.972	26.8184	29.9139	36.7928	32.288	32.5973	33.9743	26.9113	28.683	27.4675	31.7465	34.3972	30.745	31.8656
NC_000001.11	27323874	27326525	+	2652	gene-ACTG1P20	ACTG1P20	transcribed_pseudogene	644961	actin gamma 1 pseudogene 20	21.33	22.3567	22.9542	23.0929	25.7032	27.1493	21.8381	26.7617	22.7492	24.2263	26.9023	28.0337	27.3217	30.1003	29.5493
NC_000001.11	27325219	27325324	+	106	gene-RNU6-48P	RNU6-48P	pseudogene	100887744	RNA%2C U6 small nuclear 48%2C pseudogene	0	0	1.72718	0	0.936048	1.84077	0.922913	2.0413	0.861057	0	1.99427	1.91894	1.86764	0	0
NC_000001.11	27342022	27353932	+	2306	gene-SYTL1	SYTL1	protein_coding	84958	synaptotagmin like 1	0.480133	0.131179	0.317573	0.412817	0.301191	0.0846149	0.127271	0.234581	0.277062	0.415151	0.137506	0.176416	0.25755	0.343711	0.333167
NC_000001.11	27355179	27368037	-	5676	gene-MAP3K6	MAP3K6	protein_coding	9064	mitogen-activated protein kinase kinase kinase 6	12.8033	13.4302	13.6762	13.2309	13.2505	12.6162	14.1159	15.668	10.3718	12.1251	11.0426	13.2415	13.2712	13.8842	13.5743
NC_000001.11	27369110	27374852	-	1060	gene-FCN3	FCN3	protein_coding	8547	ficolin 3	0	0	0	0	0	0	0	0	0	0	0	0	0	0	0
NC_000001.11	27379171	27383333	-	1492	gene-CD164L2	CD164L2	protein_coding	388611	CD164 molecule like 2	0	0	0	0.0708933	0.199506	0.261558	0.327845	0.362564	0	0	0	0.477162	0.199032	0.0758903	0.367811
NC_000001.11	27392622	27395814	+	2137	gene-GPR3	GPR3	protein_coding	2827	G protein-coupled receptor 3	0.659405	0.471845	0.899556	0.544455	0.557161	0.730452	0.686679	0.607519	0.427104	0	0	0.666284	1.06535	0.900741	1.02719
NC_000001.11	27404230	27490167	-	5681	gene-WASF2	WASF2	protein_coding	10163	WASP family member 2	99.6612	105.963	103.287	107.244	84.6898	81.4697	97.45	94.4582	96.2686	102.233	97.1007	95.5451	95.1344	101.11	99.0323
NC_000001.11	27519923	27530506	+	2771	gene-LOC105376892	LOC105376892	lncRNA	105376892		0	0.0363888	0	0	0.035807	0	0	0	0.0329383	0	0	0	0	0	0
NC_000001.11	27534245	27604178	-	8544	gene-AHDC1	AHDC1	protein_coding	27245	AT-hook DNA binding motif containing 1	13.6773	13.9259	12.8782	13.4568	9.94069	8.67818	11.0951	11.1051	13.8553	13.2092	14.8574	11.1893	13.0451	12.1524	11.4456
NC_000001.11	27612064	27635561	-	3492	gene-FGR	FGR	protein_coding	2268	FGR proto-oncogene%2C Src family tyrosine kinase	0	0.057751	0.078643	0	0.113655	0.195569	0.0840454	0.0929459	0.0784124	0.121845	0.0908044	0.0291247	0.0566925	0.0324251	0.0628607
NC_000001.11	27649379	27649940	+	562	gene-LOC729973	LOC729973	pseudogene	729973	uncharacterized LOC729973	41.1927	35.5249	35.8344	34.0656	47.3154	38.3647	43.8663	39.0789	32.4811	22.9019	36.2978	39.2699	30.8227	36.6683	30.8563
NC_000001.11	27660328	27662722	-	441	gene-LINC02574	LINC02574	lncRNA	111216282	long intergenic non-protein coding RNA 2574	0	0	0	0	0	0	0	0	0	0	0	0	0	0	0.248877
NC_000001.11	27666061	27672229	-	958	gene-IFI6	IFI6	protein_coding	2537	interferon alpha inducible protein 6	67.4525	52.9427	48.9235	47.5867	439.452	478.131	479.443	493.965	53.3532	47.3007	61.0126	495.778	499.781	462.133	473.274
NC_000001.11	27725961	27763116	+	5165	gene-FAM76A	FAM76A	protein_coding	199870	family with sequence similarity 76 member A	4.59907	3.94353	4.85617	4.6282	3.99574	4.53333	4.24272	4.62919	4.13507	4.13951	4.68624	4.45015	4.90613	5.15173	6.37491
NC_000001.11	27773219	27824443	+	3034	gene-STX12	STX12	protein_coding	23673	syntaxin 12	17.616	17.016	19.702	19.5579	17.1691	21.0943	18.9918	21.5736	20.0955	19.8438	26.3021	21.5207	19.8362	21.4216	23.0434
NC_000001.11	27830782	27851676	+	2815	gene-PPP1R8	PPP1R8	protein_coding	5511	protein phosphatase 1 regulatory subunit 8	77.0544	78.4458	77.0371	79.2826	61.013	64.2551	58.0022	65.4514	70.1644	72.627	72.0913	68.6815	62.9074	65.1616	66.5936
NC_000001.11	27834401	27834566	+	166	gene-SCARNA1	SCARNA1	guide_RNA	677774	small Cajal body-specific RNA 1	0	0.607429	1.65435	0.637186	0	0.587717	0	0	0.549831	0	0	0.612672	0	0.682099	0
NC_000001.11	27872531	27886679	+	2730	gene-THEMIS2	THEMIS2	protein_coding	9473	thymocyte selection associated family member 2	0.700518	0.849511	0.603564	0.581169	1.52648	1.4652	1.6484	1.34741	0.668659	0.818239	0.11615	2.08623	1.05149	1.7005	1.40711
NC_000001.11	27891524	27914797	-	1969	gene-RPA2	RPA2	protein_coding	6118	replication protein A2	125.446	128.845	130.081	129.033	101.892	107.52	97.3816	103.189	117.926	118.526	101.885	101.239	100.393	103.395	98.6064
NC_000001.11	27934955	27959152	+	3395	gene-SMPDL3B	SMPDL3B	protein_coding	27293	sphingomyelin phosphodiesterase acid like 3B	0.800484	0.623711	0.620156	0.68542	1.66586	1.92536	2.50695	2.4219	2.01632	2.09922	1.83684	2.36659	3.03224	1.83433	2.03669
NC_000001.11	27959557	27968093	+	2865	gene-XKR8	XKR8	protein_coding	55113	XK related 8	2.7403	2.71	2.90757	2.95352	3.46321	3.47338	4.02925	4.34266	2.9309	2.4133	3.09895	3.65636	4.07687	3.95212	3.75426
NC_000001.11	27970344	28088671	-	6737	gene-EYA3	EYA3	protein_coding	2140	EYA transcriptional coactivator and phosphatase 3	17.8687	20.0559	19.1315	20.7244	14.551	12.8595	13.2142	15.4487	13.3582	14.526	12.9591	14.0999	14.6634	14.9582	15.1835
NC_000001.11	28120834	28121467	-	634	gene-LOC100131223	LOC100131223	pseudogene	100131223	ADP ribosylation factor like GTPase 8B pseudogene	0	0	0	0	0	0	0	0.170645	0	0	0	0	0	0	0
NC_000001.11	28144156	28144214	-	59	gene-RNU7-29P	RNU7-29P	pseudogene	100147816	RNA%2C U7 small nuclear 29 pseudogene	0	0	0	0	0	0	0	0	1.54698	0	0	0	0	0	0
NC_000001.11	28147166	28193856	-	4199	gene-PTAFR	PTAFR	protein_coding	5724	platelet activating factor receptor	0.0719124	0.0960546	0.109003	0.12595	0.0945188	0.0464687	0	0.0515308	0.0652098	0.10133	0	0.0242209	0.0707204	0.0269656	0
NC_000001.11	28200278	28233029	-	1885	gene-DNAJC8	DNAJC8	protein_coding	22826	DnaJ heat shock protein family %28Hsp40%29 member C8	270.883	261.792	275.69	274.617	249.29	250.139	240.135	252.537	245.829	244.23	236.625	250.833	240.4	247.421	244.663
NC_000001.11	28236124	28238100	+	1887	gene-ATP5IF1	ATP5IF1	protein_coding	93974	ATP synthase inhibitory factor subunit 1	208.988	199.743	198.119	199.158	202.806	186.695	193.532	187.023	182.012	174.917	166.526	178.291	179.453	183.974	172.281
NC_000001.11	28259452	28282491	+	3528	gene-SESN2	SESN2	protein_coding	83667	sestrin 2	14.807	15.3193	16.087	16.3396	16.0587	14.0756	18.1072	17.4182	16.7642	17.3667	12.0436	14.5003	16.3011	15.5015	15.337
NC_000001.11	28329040	28335967	+	1924	gene-MED18	MED18	protein_coding	54797	mediator complex subunit 18	25.9481	29.2962	28.9276	26.4982	25.9398	33.2641	31.4232	27.8345	26.8503	24.4919	25.9297	28.1218	26.6498	30.2492	26.583
NC_000001.11	28369740	28500364	+	6457	gene-PHACTR4	PHACTR4	protein_coding	65979	phosphatase and actin regulator 4	30.6465	35.511	35.017	34.4986	29.8416	30.0072	29.741	31.1649	36.7095	38.7133	36.7654	31.0293	31.4569	34.4753	32.5848
NC_000001.11	28505943	28510892	+	2346	gene-SNHG3	SNHG3	lncRNA	8420	small nucleolar RNA host gene 3	90.2706	105.819	100.242	98.9648	96.6834	101.969	91.3236	100.303	98.0805	96.2145	130.115	102.224	107.255	100.342	103.532
NC_000001.11	28506043	28538989	+	2727	gene-RCC1	RCC1	protein_coding	1104	regulator of chromosome condensation 1	221.755	226.958	226.015	231.133	141.646	137.451	140.447	146.751	183.916	185.281	170.23	140.901	142.107	140.176	141.51
NC_000001.11	28507365	28507571	+	207	gene-SNORA73A	SNORA73A	snoRNA	6080	small nucleolar RNA%2C H/ACA box 73A	27.2299	23.8687	31.8402	24.527	15.3385	21.6802	18.9041	23.5193	28.2194	33.4015	44.4231	18.6702	24.8658	31.1788	15.9065
NC_000001.11	28508558	28508762	+	205	gene-SNORA73B	SNORA73B	snoRNA	26768	small nucleolar RNA%2C H/ACA box 73B	20.1307	17.2154	22.3269	13.9311	11.6161	19.0363	13.8392	15.3048	18.2544	17.642	27.842	22.8213	21.7284	10.4943	10.1724
NC_000001.11	28526358	28527238	-	561	gene-PRDX3P2	PRDX3P2	pseudogene	100128092	peroxiredoxin 3 pseudogene 2	0.538254	0	0.163174	0.377087	0	0.173906	0	0.3857	0	0	0	0	0.352888	0	0
NC_000001.11	28553085	28578545	+	1947	gene-TRNAU1AP	TRNAU1AP	protein_coding	54952	tRNA selenocysteine 1 associated protein 1	44.0973	44.7457	43.8661	44.1671	48.1581	46.8513	46.3267	46.3429	46.6439	49.1153	42.1265	46.0722	45.1457	44.0236	42.222
NC_000001.11	28578538	28582983	-	2128	gene-SNHG12	SNHG12	lncRNA	85028	small nucleolar RNA host gene 12	34.0557	33.6427	34.8009	30.3202	22.8936	26.7284	27.3075	27.759	31.9538	32.6911	29.9009	27.3376	24.7463	25.5402	28.4186
NC_000001.11	28578743	28578822	-	80	gene-SNORD99	SNORD99	snoRNA	692212	small nucleolar RNA%2C C/D box 99	30.196	59.2395	34.3277	31.7318	14.8832	26.8293	30.5715	16.2283	17.1135	50.5262	33.0301	25.4259	19.797	31.1378	21.9509
NC_000001.11	28579764	28579893	-	130	gene-SNORA61	SNORA61	snoRNA	677838	small nucleolar RNA%2C H/ACA box 61	48.0039	51.1923	43.6578	45.5637	32.056	37.5235	45.1518	33.2889	29.4879	39.2754	32.5219	29.7287	32.7412	38.3235	28.7051
NC_000001.11	28580381	28580512	-	132	gene-SNORA44	SNORA44	snoRNA	677825	small nucleolar RNA%2C H/ACA box 44	10.6754	21.3889	19.4177	14.4236	6.0134	12.5647	7.41127	11.4746	15.212	25.7869	17.6161	9.24578	22.4966	5.14674	11.6407
NC_000001.11	28580920	28581053	-	134	gene-SNORA16A	SNORA16A	snoRNA	692073	small nucleolar RNA%2C H/ACA box 16A	7.51145	6.77238	9.56393	7.89349	9.62593	8.73681	6.57059	8.0738	12.2604	17.4639	17.3531	5.31287	14.7739	11.8298	9.82878
NC_000001.11	28592265	28596666	+	2535	gene-RAB42	RAB42	protein_coding	115273	RAB42%2C member RAS oncogene family	37.9982	33.094	35.9662	34.4648	29.2771	25.9008	34.2304	31.1977	52.0989	54.9688	38.109	30.6916	32.6436	29.4796	32.9048
NC_000001.11	28602850	28648707	-	2295	gene-TAF12	TAF12	protein_coding	6883	TATA-box binding protein associated factor 12	34.9546	36.5987	35.9381	36.2715	43.7956	40.8524	37.7675	35.5916	42.0368	39.5821	32.1464	36.0283	34.4183	35.3746	39.3108
NC_000001.11	28643256	28648801	+	1117	gene-LINC01715	LINC01715	lncRNA	105378616	long intergenic non-protein coding RNA 1715	0.540663	0.361086	0.737569	0.852243	0.710625	0.960762	1.57647	1.25914	0.980541	0.571375	0.567751	0.546304	0.531701	1.01368	1.1791
NC_000001.11	28648600	28648734	+	135	gene-RNU11	RNU11	snRNA	26824	RNA%2C U11 small nuclear	0	0.746913	0.678078	0.783502	0	0.722674	0	0	0	0	1.56587	0	0	0	0
NC_000001.11	28668782	28719353	+	6627	gene-GMEB1	GMEB1	protein_coding	10691	glucocorticoid modulatory element binding protein 1	8.87002	8.4294	7.915	9.11367	10.795	10.7763	10.4516	11.5748	9.55829	10.6259	10.6063	11.2032	11.5161	12.2848	11.6595
NC_000001.11	28736624	28769775	+	2930	gene-YTHDF2	YTHDF2	protein_coding	51441	YTH N6-methyladenosine RNA binding protein 2	112.677	123.374	127.344	122.018	92.3806	91.9005	91.7521	105.235	110.212	109.203	117.384	98.0589	101.35	108.05	111.178
NC_000001.11	28812170	28871267	+	9317	gene-OPRD1	OPRD1	protein_coding	4985	opioid receptor delta 1	0	0.021645	0	0	0	0	0	0	0.00979629	0	0	0	0	0	0
NC_000001.11	28887100	29120041	+	16040	gene-EPB41	EPB41	protein_coding	2035	erythrocyte membrane protein band 4.1	17.1625	17.9664	18.3652	18.4773	14.413	13.8678	15.6502	16.8691	17.1391	18.595	16.777	16.5173	16.2548	17.3513	18.2354
NC_000001.11	28982244	28982644	-	401	gene-RPL27P4	RPL27P4	pseudogene	646624	ribosomal protein L27 pseudogene 4	1.00402	2.01164	0	0.263773	0.494868	0.973177	0.243962	0.539596	1.13806	1.06106	0.263582	0	0.493691	0.282365	0.273703
NC_000001.11	29119429	29129138	-	2785	gene-TMEM200B	TMEM200B	protein_coding	399474	transmembrane protein 200B	5.74646	5.35846	5.29193	5.01329	6.19909	5.85016	5.65545	5.74936	2.39241	2.6354	2.20122	5.22212	6.11326	5.04141	6.54193
NC_000001.11	29147743	29181900	-	2300	gene-SRSF4	SRSF4	protein_coding	6429	serine and arginine rich splicing factor 4	141.265	148.093	147.5	145.553	118.763	114.146	114.8	114.304	110.836	115.852	122.24	112.935	120.03	118.151	120.301
NC_000001.11	29192657	29230948	-	3530	gene-MECR	MECR	protein_coding	51102	mitochondrial trans-2-enoyl-CoA reductase	28.143	28.9646	27.2806	27.7466	20.7718	21.972	22.4757	22.1588	21.5123	24.167	19.7919	19.9374	20.6382	20.5287	20.272
NC_000001.11	29236522	29326802	+	5743	gene-PTPRU	PTPRU	protein_coding	10076	protein tyrosine phosphatase receptor type U	41.0816	43.1215	41.4267	42.8764	29.1806	28.5225	33.8304	31.4413	41.3529	45.1563	36.4038	30.318	35.2299	32.965	31.9919
NC_000001.11	29329620	29350114	-	2148	gene-LINC01756	LINC01756	lncRNA	101928460	long intergenic non-protein coding RNA 1756	0	0	0	0	0	0	0	0	0	0	0	0	0	0	0
NC_000001.11	29442944	29519970	+	535	gene-LOC107984933	LOC107984933	lncRNA	107984933		0	0	0	0	0	0	0	0	0	0	0	0	0	0	0
NC_000001.11	29604580	29689297	+	2061	gene-LOC107984934	LOC107984934	lncRNA	107984934		0	0	0	0	0	0	0	0	0	0	0	0	0	0	0
NC_000001.11	30013952	30037612	-	1519	gene-LINC01648	LINC01648	lncRNA	101929406	long intergenic non-protein coding RNA 1648	0	0	0	0	0	0	0	0	0	0	0	0	0	0	0
NC_000001.11	30162973	30199955	-	3351	gene-LOC105378617	LOC105378617	lncRNA	105378617		0	0	0	0	0	0	0	0	0	0	0	0	0	0	0
NC_000001.11	30253430	30261139	+	967	gene-LOC105378618	LOC105378618	lncRNA	105378618		0	0	0	0	0	0	0	0	0	0	0	0	0	0	0
NC_000001.11	30711277	30723585	-	3830	gene-MATN1	MATN1	protein_coding	4146	matrilin 1	0.105121	0.0263272	0.0239009	0.0552338	0	0	0	0.0282478	0.0238308	0	0.0551939	0.0531089	0.129223	0.0295635	0
NC_000001.11	30718772	30726746	+	2050	gene-MATN1-AS1	MATN1-AS1	lncRNA	100129196	MATN1 antisense RNA 1	2.35676	2.36097	2.54527	3.09579	0.435605	0.66627	1.09759	1.21383	0.979505	0.882101	0.309355	0.99223	0.965708	0.441867	0.749544
NC_000001.11	30732469	30757840	-	2243	gene-LAPTM5	LAPTM5	protein_coding	7805	lysosomal protein transmembrane 5	0.762866	0.899093	0.530551	0.707353	0.176944	0.0869916	0.0436152	0.144702	0.0813839	0.189694	0.188491	0.0453427	0.176523	0	0.0489321
NC_000001.11	30739156	30739232	-	77	gene-MIR4420	MIR4420	miRNA	100616164	microRNA 4420	0	0	0	0	0	0	0	0	0	0	0	0	0	0	0
NC_000001.11	30743790	30752878	-	7351	gene-LOC105378620	LOC105378620	lncRNA	105378620		0	0	0	0	0	0.0398154	0	0.0147176	0	0	0	0	0	0	0
NC_000001.11	30775079	30782351	-	995	gene-LOC105378621	LOC105378621	lncRNA	105378621		0	0	0	0	0	0	0	0	0	0	0	0	0	0	0
NC_000001.11	30824652	30834284	+	1020	gene-LINC01778	LINC01778	lncRNA	105378622	long intergenic non-protein coding RNA 1778	0.592079	0.197712	0.269237	0	0	0.191296	0	0	0.0894824	0	0	0	0.0970442	0	0.107603
NC_000001.11	30858158	30862399	+	2873	gene-LOC400748	LOC400748	lncRNA	400748		0	0	0	0	0	0	0	0	0	0	0	0	0	0	0
NC_000001.11	30869466	30909735	-	5783	gene-SDC3	SDC3	protein_coding	9672	syndecan 3	16.2563	15.9018	15.4493	14.8883	10.5003	9.5486	11.4864	10.1024	7.13383	8.33237	5.75728	9.46161	10.8348	11.8065	11.1975
NC_000001.11	30931506	31065717	-	5385	gene-PUM1	PUM1	protein_coding	9698	pumilio RNA binding family member 1	49.065	53.0849	55.5023	51.7963	45.1239	43.445	52.2299	55.4506	53.7632	58.4892	65.9302	53.8453	59.4829	60.1992	62.0211
NC_000001.11	30935689	30935776	-	88	gene-SNORD103A	SNORD103A	snoRNA	692234	small nucleolar RNA%2C C/D box 103A	4.57516	2.29167	2.08047	7.21178	4.51005	4.43459	3.33507	7.37652	2.07436	4.83505	4.80438	2.31144	2.24966	6.43343	4.98885
NC_000001.11	30949118	30949205	-	88	gene-SNORD103B	SNORD103B	snoRNA	692235	small nucleolar RNA%2C C/D box 103B	4.57516	2.29167	2.08047	7.21178	4.51005	4.43459	3.33507	7.37652	2.07436	4.83505	4.80438	2.31144	2.24966	6.43343	4.98885
NC_000001.11	30968163	30968237	-	75	gene-SNORD103C	SNORD103C	snoRNA	692200	small nucleolar RNA%2C C/D box 103C	0	0	1.22054	0	0	0	0	0	1.21696	1.41828	0	0	0	0	0
NC_000001.11	31050872	31051823	+	242	gene-LOC107985097	LOC107985097	pseudogene	107985097		0	0	0	0	0	0	0	0	0	0	0	0	0	0	0
NC_000001.11	31155067	31155829	+	191	gene-LOC107984935	LOC107984935	lncRNA	107984935		0	2.11169	0.47927	0	2.59741	0.510791	2.56096	1.6993	0.955728	0	0	0	0	2.37127	1.14926
NC_000001.11	31179270	31239887	-	3397	gene-NKAIN1	NKAIN1	protein_coding	79570	sodium/potassium transporting ATPase interacting 1	0.355561	0.237464	0.377264	0.249097	0.0584169	0.143599	0.115194	0	0.107474	0.156566	0.0933438	0.149696	0.029139	0.0999956	0.0969279
NC_000001.11	31259568	31296788	-	1615	gene-SNRNP40	SNRNP40	protein_coding	9410	small nuclear ribonucleoprotein U5 subunit 40	189.278	189.679	188.976	186.068	152.733	148.969	152.044	151.331	150.5	151.752	144.899	151.894	144.463	149.756	148.288
NC_000001.11	31297032	31365722	+	2640	gene-ZCCHC17	ZCCHC17	protein_coding	51538	zinc finger CCHC-type containing 17	58.867	56.2986	59.1546	59.6174	53.9703	52.7717	52.9906	54.6682	48.1598	50.4054	47.4032	52.778	53.4669	56.0566	55.4594
NC_000001.11	31359595	31373618	-	2908	gene-FABP3	FABP3	protein_coding	2170	fatty acid binding protein 3	0.519189	0.93621	0.472183	0.727461	0.0682401	0.637435	0.201848	0	0.502184	0.512103	0.399814	0.174869	0.272311	0.389369	0.301939
NC_000001.11	31383315	31389830	-	506	gene-LOC105378623	LOC105378623	lncRNA	105378623		0	0	0	0	0	0	0	0	0	0	0	0	0	0	0
NC_000001.11	31390315	31402905	+	729	gene-LOC107985470	LOC107985470	lncRNA	107985470		0	0	0	0.145093	0	0	0	0	0	0	0.144988	0	0.135782	0.621281	0
NC_000001.11	31409777	31434678	+	3259	gene-SERINC2	SERINC2	protein_coding	347735	serine incorporator 2	12.4157	12.345	12.6398	13.9559	15.04	13.2017	16.0597	15.0382	9.21402	9.20424	8.04317	14.5425	15.6116	14.21	15.2559
NC_000001.11	31448258	31449586	+	1156	gene-LOC105378625	LOC105378625	lncRNA	105378625		0	0	0	0.274497	0	0.0843954	0	0	0	0	0	0	0	0	0
NC_000001.11	31471158	31482149	+	304	gene-LOC105379772	LOC105379772	lncRNA	105379772		0	0	0	0	0	0	0	0	0	0	0	0	0	0	0
NC_000001.11	31497578	31497683	-	106	gene-RNU6-40P	RNU6-40P	pseudogene	106480703	RNA%2C U6 small nuclear 40%2C pseudogene	0	0	0	0	0	0	0	0	0	0	0	0	0	0	0
NC_000001.11	31500085	31508566	+	2113	gene-LDC1P	LDC1P	transcribed_pseudogene	149086	leucine decarboxylase 1%2C pseudogene	0	0	0	0	0	0	0	0	0	0	0	0	0	0	0
NC_000001.11	31518435	31524245	+	2741	gene-LINC01226	LINC01226	lncRNA	284551	long intergenic non-protein coding RNA 1226	0	0	0	0	0	0	0	0	0	0	0	0	0	0	0
NC_000001.11	31566007	31578242	-	5808	gene-LOC105378626	LOC105378626	lncRNA	105378626		0.138641	0.0520833	0.0315222	0.127481	0.358754	0.503931	0.320032	0.577455	0.345727	0.366291	0.163786	0.385241	0.528329	0.662838	0.585812
NC_000001.11	31576384	31587686	+	2382	gene-TINAGL1	TINAGL1	protein_coding	64129	tubulointerstitial nephritis antigen like 1	12.0007	9.9902	10.184	10.9236	25.7008	25.148	30.8025	25.6165	15.94	14.8259	9.31831	26.045	29.0057	26.5245	28.7519
NC_000001.11	31617689	31632518	+	3308	gene-HCRTR1	HCRTR1	protein_coding	3061	hypocretin receptor 1	0	0	0	0	0	0	0	0.0327053	0	0	0	0	0	0	0
NC_000001.11	31629866	31644876	-	3762	gene-PEF1	PEF1	protein_coding	553115	penta-EF-hand domain containing 1	42.5142	41.6252	40.6847	41.4431	42.6213	37.6033	43.6355	44.5467	34.0632	33.7039	34.4454	39.0377	40.7833	39.4885	38.3354
NC_000001.11	31644194	31656981	+	866	gene-PEF1-AS1	PEF1-AS1	lncRNA	107985471		0	0.349307	0	0.12214	0	0.225314	0.112966	0	0.42158	0.12283	0.122051	0	0.114301	0.392246	0
NC_000001.11	31650457	31651487	-	917	gene-LOC105378628	LOC105378628	lncRNA	105378628		0	0	0	0	0	0	0	0	0.0995333	0	0	0	0	0.123477	0.239378
NC_000001.11	31652263	31704162	-	6517	gene-COL16A1	COL16A1	protein_coding	1307	collagen type XVI alpha 1 chain	5.52922	4.84284	4.9022	5.30731	2.19239	1.84134	1.8614	1.77631	3.47329	4.08052	1.96244	1.76347	1.74671	1.9633	1.81886
NC_000001.11	31670070	31671067	+	519	gene-LOC101929444	LOC101929444	lncRNA	101929444		1.5515	0.777135	1.05827	2.24181	0.382355	0.751915	0.37699	0.62537	0.879307	0.614861	0	0.391921	0.381445	0.436333	0.63442
NC_000001.11	31727105	31764340	-	5968	gene-ADGRB2	ADGRB2	protein_coding	576	adhesion G protein-coupled receptor B2	14.4369	13.6179	13.2832	12.6013	22.0621	19.0447	27.2111	23.8023	9.5126	9.42866	6.18097	23.5172	26.7034	23.6398	25.3605
NC_000001.11	31758660	31758735	-	76	gene-MIR4254	MIR4254	miRNA	100423028	microRNA 4254	0	0	0	0	0	0	0	0	0	0	0	0	0	0	0
NC_000001.11	31790422	31816051	-	4179	gene-SPOCD1	SPOCD1	protein_coding	90853	SPOC domain containing 1	0.529882	0.265414	0.372383	0.45559	0.451113	0.443565	0.397964	0.41422	0	0	0	0.413726	0.615844	0.35223	0.630321
NC_000001.11	31906421	31938368	-	4184	gene-PTP4A2	PTP4A2	protein_coding	8073	protein tyrosine phosphatase 4A2	193.512	209.836	221.106	207.4	231.761	243.483	208.892	246.554	228.464	225.123	288.492	255.231	256.571	271.705	283.725
NC_000001.11	32013868	32060850	+	3544	gene-KHDRBS1	KHDRBS1	protein_coding	10657	KH RNA binding domain containing%2C signal transduction associated 1	212.099	219.278	220.792	211.158	181.616	188.653	175.921	200.046	203.07	204.548	212.556	199.447	191.295	223.709	204.087
NC_000001.11	32072031	32102866	+	4390	gene-TMEM39B	TMEM39B	protein_coding	55116	transmembrane protein 39B	13.986	14.746	14.7215	15.4925	10.2611	8.53381	9.7606	9.0445	10.2291	12.1151	8.13789	10.0082	9.19952	9.31104	8.70037
NC_000001.11	32086949	32087007	+	59	gene-MIR5585	MIR5585	miRNA	100847018	microRNA 5585	0	0	1.55153	0	0	0	0	0	0	7.21159	0	0	0	0	0
NC_000001.11	32108043	32176563	+	8486	gene-KPNA6	KPNA6	protein_coding	23633	karyopherin subunit alpha 6	47.7054	52.199	52.8143	52.4003	38.0819	36.778	39.8186	43.7677	43.1084	46.9933	44.1917	42.9538	45.2116	48.555	48.8244
NC_000001.11	32179669	32198285	+	5296	gene-TXLNA	TXLNA	protein_coding	200081	taxilin alpha	73.5705	74.7491	73.7544	77.2126	64.43	57.9913	65.2254	67.087	59.9748	62.4849	59.9132	63.4111	64.5384	65.4227	65.343
NC_000001.11	32200595	32205387	+	2755	gene-CCDC28B	CCDC28B	protein_coding	79140	coiled-coil domain containing 28B	12.3488	11.0532	12.1943	14.6661	16.963	17.0333	17.5062	16.5327	14.2789	12.3939	14.0417	16.8706	17.1382	14.8779	14.5012
NC_000001.11	32204807	32222353	-	4686	gene-TMEM234	TMEM234	protein_coding	56063	transmembrane protein 234	7.77562	6.88575	6.93489	8.28396	5.88635	5.60049	5.4906	6.44147	5.94067	5.33444	4.60138	5.51274	5.53437	5.19507	5.29333
NC_000001.11	32205671	32208682	+	2252	gene-IQCC	IQCC	protein_coding	55721	IQ motif containing C	12.4699	13.3429	11.6661	12.4936	10.0895	10.8305	10.3824	13.1633	12.402	14.3119	10.701	13.4581	9.88971	13.0725	9.89352
NC_000001.11	32208813	32216192	+	2242	gene-DCDC2B	DCDC2B	protein_coding	149069	doublecortin domain containing 2B	0.089789	0.0899494	0.0408298	0	0	0	0.130904	0	0	0	0.0471438	0	0	0	0.0489539
NC_000001.11	32221584	32231604	+	1919	gene-EIF3I	EIF3I	protein_coding	8668	eukaryotic translation initiation factor 3 subunit I	508.145	513.204	521.671	518.171	400.555	395.328	406.915	390.867	400.332	414.121	350.301	393.353	396.508	387.124	378.165
NC_000001.11	32231660	32241710	-	2324	gene-MTMR9LP	MTMR9LP	transcribed_pseudogene	339483	myotubularin related protein 9 like%2C pseudogene	7.8825	10.3263	8.46868	9.2847	10.9297	9.06763	11.4498	10.521	9.46496	10.1611	6.68561	11.1594	10.9889	9.50066	11.7122
NC_000001.11	32247222	32248856	+	947	gene-FAM167B	FAM167B	protein_coding	84734	family with sequence similarity 167 member B	2.12573	1.59715	2.80325	1.67539	2.4098	2.67855	4.23546	3.6558	6.45747	6.29015	1.67418	2.25531	3.55384	2.86957	3.12923
NC_000001.11	32251265	32286165	+	2377	gene-LCK	LCK	protein_coding	3932	LCK proto-oncogene%2C Src family tyrosine kinase	0	0	0	0	0	0	0	0	0.076796	0.0447501	0	0	0	0	0
NC_000001.11	32292083	32333628	+	2501	gene-HDAC1	HDAC1	protein_coding	3065	histone deacetylase 1	218.894	230.695	222.354	222.626	150.518	145.464	153.804	152.442	162.472	167.999	150.959	154.772	154.672	160.448	161.626
NC_000001.11	32333839	32336233	-	1546	gene-MARCKSL1	MARCKSL1	protein_coding	65108	MARCKS like 1	159.118	136.184	157.028	152.365	112.314	115.988	125.039	111.688	63.0521	66.2583	74.2472	111.966	112.943	116.89	111.884
NC_000001.11	32343136	32352439	-	1270	gene-LOC105378629	LOC105378629	lncRNA	105378629		0	0	0	0	0	0	0	0	0	0	0	0	0.077941	0	0
NC_000001.11	32352720	32365265	+	2148	gene-TSSK3	TSSK3	protein_coding	81629	testis specific serine kinase 3	0.0468591	0.187771	0.0852332	0.0984849	0	0	0.0910883	0.151102	0.169967	0	0.0492068	0	0.18433	0.105427	0.255481
NC_000001.11	32361270	32362243	-	699	gene-FAM229A	FAM229A	protein_coding	100128071	family with sequence similarity 229 member A	7.7758	3.75059	3.79782	3.0264	2.697	4.0476	4.89844	6.19107	4.96186	5.17398	3.62906	3.34647	4.24828	5.66952	4.23945
NC_000001.11	32364633	32394441	-	5538	gene-BSDC1	BSDC1	protein_coding	55108	BSD domain containing 1	26.7537	27.3113	28.5465	29.6997	29.0425	27.6053	30.4721	30.6711	28.2155	30.924	27.3497	31.1281	32.1549	28.3787	32.2645
NC_000001.11	32401899	32403183	-	1285	gene-GAPDHP20	GAPDHP20	pseudogene	343338	glyceraldehyde 3 phosphate dehydrogenase pseudogene 20	0	0	0	0	0	0	0	0	0	0	0.0822539	0	0	0	0
NC_000001.11	32424476	32426537	-	1244	gene-LRRC37A12P	LRRC37A12P	pseudogene	101929254	leucine rich repeat containing 37 member A12%2C pseudogene	0	0	0	0	0	0	0	0	0	0	0	0	0	0	0
NC_000001.11	32465072	32496686	+	12831	gene-ZBTB8B	ZBTB8B	protein_coding	728116	zinc finger and BTB domain containing 8B	0	0	0	0	0	0	0	0	0	0	0	0	0.00771452	0	0.00855387
NC_000001.11	32539427	32605941	+	7077	gene-ZBTB8A	ZBTB8A	protein_coding	653121	zinc finger and BTB domain containing 8A	5.17703	5.7847	5.63963	5.73926	6.22498	6.20354	5.61233	5.73278	5.09431	5.02019	7.16889	6.00708	6.09827	6.2718	7.05644
NC_000001.11	32609300	32612490	-	528	gene-LOC102723870	LOC102723870	lncRNA	102723870		0.762526	0.381944	1.2136	0.400655	0.939593	0.923873	1.85282	1.02452	1.03718	1.0073	1.20109	2.31144	1.49977	2.57337	0.623606
NC_000001.11	32620818	32651008	-	3182	gene-ZBTB8OS	ZBTB8OS	protein_coding	339487	zinc finger and BTB domain containing 8 opposite strand	21.3201	20.7561	21.2022	20.0443	22.7005	21.3702	22.3205	21.8282	19.0461	16.7145	20.063	19.401	19.909	17.792	22.2821
NC_000001.11	32651208	32686211	+	7960	gene-RBBP4	RBBP4	protein_coding	5928	RB binding protein 4%2C chromatin remodeling factor	102.209	112.373	112.942	111.394	104.107	104.829	100.471	110.296	101.683	106.585	121.684	110.213	110.363	123.57	120.896
NC_000001.11	32679906	32703596	-	5965	gene-SYNC	SYNC	protein_coding	81493	syncoilin%2C intermediate filament protein	9.95566	11.1736	10.8498	10.8521	5.62225	5.33192	5.28095	6.89217	9.45618	9.5939	8.43444	6.03572	6.1067	5.96039	6.58712
NC_000001.11	32741830	32774970	+	5933	gene-KIAA1522	KIAA1522	protein_coding	57648	KIAA1522	56.7819	59.1607	57.3343	60.9357	69.4364	63.1935	77.8277	73.3052	67.7194	66.5693	64.5615	72.5621	75.4108	74.6968	77.3999
NC_000001.11	32775238	32817385	-	2518	gene-YARS1	YARS1	protein_coding	8565	tyrosyl-tRNA synthetase 1	307.557	324.084	322.391	325.174	259.283	240.919	275.692	271.117	355.519	365.92	277.211	266.013	254.028	274.077	262.749
NC_000001.11	32816767	32858879	+	5487	gene-S100PBP	S100PBP	protein_coding	64766	S100P binding protein	20.0316	21.6111	23.4065	21.6673	23.7067	25.9594	23.3919	25.4354	21.8574	24.5815	28.1626	25.2822	27.1501	30.0457	29.704
NC_000001.11	32862268	32872484	-	3286	gene-FNDC5	FNDC5	protein_coding	252995	fibronectin type III domain containing 5	0	0	0	0	0	0	0	0	0.027776	0	0	0.154753	0.120493	0.0344578	0
NC_000001.11	32875358	32882725	+	2223	gene-LOC105378631	LOC105378631	lncRNA	105378631		0	0	0.0823576	0.0475811	0	0	0.0880151	0	0.041058	0.143551	0	0.0457506	0	0	0
NC_000001.11	32885965	32894646	+	2058	gene-HPCA	HPCA	protein_coding	3208	hippocalcin	0.0489084	0.146987	0	0.102792	0.0482124	0.0948115	0	0	0	0.103373	0	0	0	0	0.0533308
NC_000001.11	32894595	32901389	-	1084	gene-TMEM54	TMEM54	protein_coding	113452	transmembrane protein 54	21.9135	17.4877	21.6184	21.2717	18.0319	10.7101	15.4324	16.0687	6.48334	6.77085	5.0703	12.7599	14.7017	12.3256	17.415
NC_000001.11	32901636	32903200	-	549	gene-LOC105378632	LOC105378632	lncRNA	105378632		0	0	0	0.192665	0	0.355414	0	0	0	0	0	0	0	0	0
NC_000001.11	32932498	32965266	-	4971	gene-RNF19B	RNF19B	protein_coding	127544	ring finger protein 19B	7.63354	7.89059	7.84475	7.48985	9.72051	9.0476	9.62347	9.88087	8.57454	9.32966	10.2911	9.53407	9.49826	10.2956	10.0459
NC_000001.11	32951200	32951810	-	611	gene-LOC107984936	LOC107984936	pseudogene	107984936		0.164736	0.33006	0	0.346229	0.324783	0.319349	0.160113	0	0	0	0	0.166454	0	0	0
NC_000001.11	32979907	32980525	+	619	gene-RPL18AP4	RPL18AP4	pseudogene	127545	ribosomal protein L18a pseudogene 4	0	0	0	0	0	0	0	0	0	0	0	0	0	0	0
NC_000001.11	32986931	32988247	+	899	gene-LOC100419257	LOC100419257	pseudogene	100419257	ribosomal protein S2 pseudogene	0	0	0	0	0	0	0	0	0	0	0	0	0	0	0
NC_000001.11	33007940	33036883	-	6134	gene-AK2	AK2	protein_coding	204	adenylate kinase 2	170.77	170.746	175.261	175.713	143.186	143.638	136.058	145.775	152.829	155.343	137.798	145.111	144.346	146.067	147.187
NC_000001.11	33077884	33081102	-	714	gene-LOC105378635	LOC105378635	lncRNA	105378635		0	0	0	0	0	0	0	0	0.127832	0	0	0	0	0	0
NC_000001.11	33081152	33162288	+	7074	gene-AZIN2	AZIN2	protein_coding	113451	antizyme inhibitor 2	0.867947	1.02629	0.698782	0.912092	0.140262	0.220664	0.63615	0.152939	0.954782	0.781919	0.38848	0.230034	0.405791	0.176069	0.294789
NC_000001.11	33132525	33138454	-	1296	gene-LOC112268224	LOC112268224	lncRNA	112268224		0.0776647	0	0	0	0	0	0	0	0	0	0	0	0	0	0
NC_000001.11	33145399	33184774	-	7735	gene-TRIM62	TRIM62	protein_coding	55223	tripartite motif containing 62	2.3553	2.37255	2.34325	2.07853	2.09089	1.92978	2.75717	2.16798	1.69918	2.13155	1.59877	2.55081	2.26507	2.54709	2.42638
NC_000001.11	33256307	33300719	+	4283	gene-ZNF362	ZNF362	protein_coding	149076	zinc finger protein 362	4.77064	4.68499	4.42421	4.84041	8.50202	8.20032	9.38773	9.09363	3.79323	3.5515	5.62661	8.09734	8.52801	9.67583	8.09771
NC_000001.11	33306766	33321098	-	1023	gene-A3GALT2	A3GALT2	protein_coding	127550	alpha 1%2C3-galactosyltransferase 2	0.0983904	0.197132	0.0894824	0.206789	0	0	0	0	0.53532	0	0.30996	0	0.0967596	0.110683	0
NC_000001.11	33323626	33431095	-	4523	gene-PHC2	PHC2	protein_coding	1912	polyhomeotic homolog 2	38.8549	38.8798	40.498	38.5394	27.6845	27.6527	28.8101	28.2014	33.3769	32.5251	43.1385	27.2529	29.5007	25.6347	26.4498
NC_000001.11	33332393	33332492	-	100	gene-MIR3605	MIR3605	miRNA	100500853	microRNA 3605	22.1438	28.2333	20.1389	31.7318	10.9143	15.6098	17.6092	16.2283	27.3816	19.1468	20.0823	18.3066	21.7767	20.3811	18.6583
NC_000001.11	33350352	33363245	+	490	gene-PHC2-AS1	PHC2-AS1	lncRNA	101929464	PHC2 antisense RNA 1	2.25957	0.617347	0.747269	0.215863	0.202492	0	1.79686	0.220794	0.931347	0.651251	1.50995	1.45291	1.61608	1.15539	1.34394
NC_000001.11	33472591	33504253	+	13251	gene-ZSCAN20	ZSCAN20	protein_coding	7579	zinc finger and SCAN domain containing 20	1.90657	2.00129	2.01719	1.98758	2.08161	1.64921	2.17053	2.44121	1.63244	1.89447	1.81864	2.35627	2.34558	2.24731	2.5925
NC_000001.11	33513998	34165842	-	19904	gene-CSMD2	CSMD2	protein_coding	114784	CUB and Sushi multiple domains 2	0	0	0.0045991	0	0	0	0	0	0	0	0	0	0	0	0
NC_000001.11	33605479	33610152	+	1652	gene-LOC105378638	LOC105378638	lncRNA	105378638		0	0	0	0	0	0	0	0	0	0	0	0	0	0	0
NC_000001.11	33860475	33864791	+	2343	gene-HMGB4	HMGB4	protein_coding	127540	high mobility group box 4	0	0	0	0	0	0	0	0	0	0	0	0	0	0	0
NC_000001.11	33868956	33885458	+	1364	gene-CSMD2-AS1	CSMD2-AS1	lncRNA	402779	CSMD2 antisense RNA 1	0	0	0	0	0	0	0	0	0	0	0	0	0	0	0
NC_000001.11	34166993	34219131	+	3229	gene-C1orf94	C1orf94	protein_coding	84970	chromosome 1 open reading frame 94	0	0	0	0	0	0	0	0	0	0	0	0	0	0	0
NC_000001.11	34279848	34295948	+	952	gene-LOC105378639	LOC105378639	lncRNA	105378639		0	0	0	0	0	0	0	0	0	0	0	0	0	0	0
NC_000001.11	34364849	34366065	+	854	gene-LOC105378640	LOC105378640	lncRNA	105378640		0	0	0	0	0	0	0	0	0	0	0	0	0	0	0
NC_000001.11	34457859	34685733	-	2582	gene-LOC105378641	LOC105378641	lncRNA	105378641		0	0	0	0	0	0	0	0	0	0	0	0	0	0	0
NC_000001.11	34669599	34669694	-	96	gene-MIR552	MIR552	miRNA	693137	microRNA 552	0	0	0	0	0	0	0	0	0	0	0	0	0	0	0
NC_000001.11	34710034	34799393	-	2926	gene-LOC105378642	LOC105378642	lncRNA	105378642		0	0.0344611	0	0	0	0	0	0.0739501	0	0	0	0	0	0	0
NC_000001.11	34754777	34758513	+	1626	gene-GJB5	GJB5	protein_coding	2709	gap junction protein beta 5	2.66181	1.73637	2.47711	2.14668	0.366129	0.540006	0.180496	0.332684	1.62785	0.981282	0	0.37529	0.547888	0.557089	0.269999
NC_000001.11	34759740	34762327	+	1780	gene-GJB4	GJB4	protein_coding	127534	gap junction protein beta 4	0	0	0	0	0	0	0	0	0	0	0	0	0	0	0
NC_000001.11	34781214	34786364	+	2367	gene-GJB3	GJB3	protein_coding	2707	gap junction protein beta 3	9.65286	9.71271	8.93361	9.33947	5.91051	5.31701	7.68743	6.76467	6.401	7.10039	5.26919	7.39037	7.27647	7.89298	5.56424
NC_000001.11	34792958	34795747	+	1996	gene-GJA4	GJA4	protein_coding	2701	gap junction protein alpha 4	0	0	0	0	0	0	0	0	0	0	0	0	0	0	0
NC_000001.11	34850362	34859749	-	8350	gene-SMIM12	SMIM12	protein_coding	113444	small integral membrane protein 12	18.8047	19.2247	17.6284	19.5585	17.3013	18.1919	16.9179	16.6883	16.0682	16.5608	15.8988	16.3213	16.2999	16.0554	16.0623
NC_000001.11	34862120	34929650	-	10621	gene-DLGAP3	DLGAP3	protein_coding	58512	DLG associated protein 3	0.0473842	0.0189875	0.0258565	0.0298765	0.0186839	0.027557	0.0276327	0.0203727	0.0601548	0.0200303	0.00995163	0.0478785	0.037279	0.0319824	0.0310012
NC_000001.11	34975699	34978706	-	1887	gene-GPR199P	GPR199P	lncRNA	653160	G protein-coupled receptor 199%2C pseudogene	0.960128	0.748101	0.727667	0.448427	0.946465	1.24084	1.08871	0.917342	0.677164	0.225482	0.39209	1.18573	0.99667	0.960071	1.62858
NC_000001.11	34981526	34985347	-	925	gene-TMEM35B	TMEM35B	protein_coding	100506144	transmembrane protein 35B	17.628	19.2946	22.0687	22.2981	25.8511	25.735	22.104	23.1583	16.7743	15.1794	21.9391	24.2989	21.5092	19.3406	26.5784
NC_000001.11	34986165	35031945	-	5122	gene-ZMYM6	ZMYM6	protein_coding	9204	zinc finger MYM-type containing 6	7.82118	10.3747	10.5445	10.4079	7.38056	7.73326	8.46118	9.82192	9.94334	11.4429	11.2878	8.87573	8.5032	9.90361	10.714
NC_000001.11	35059786	35116458	+	8220	gene-ZMYM1	ZMYM1	protein_coding	79830	zinc finger MYM-type containing 1	6.62451	7.86303	9.42132	7.45042	5.06969	5.91063	4.17736	6.08069	9.21603	10.4171	11.3669	6.12448	5.90057	7.64498	7.81101
NC_000001.11	35121822	35122490	+	669	gene-EFCAB14P1	EFCAB14P1	pseudogene	106479047	EF-hand calcium binding domain 14 pseudogene 1	2.70816	2.41156	1.64198	1.89727	2.07638	2.3333	3.36332	1.61717	1.36431	1.272	1.57991	1.67226	3.10715	2.031	1.64058
NC_000001.11	35141455	35146825	-	2336	gene-LOC105378644	LOC105378644	lncRNA	105378644		0	0	0	0	0	0	0	0	0	0.0455355	0	0	0	0	0
NC_000001.11	35176380	35193174	-	8958	gene-SFPQ	SFPQ	protein_coding	6421	splicing factor proline and glutamine rich	164.385	164.859	162.163	165	100.007	101.013	98.2547	113.757	162.115	176.656	174.839	109.946	108.035	126.74	106.52
NC_000001.11	35268694	35422058	+	7600	gene-ZMYM4	ZMYM4	protein_coding	9202	zinc finger MYM-type containing 4	33.3481	36.6715	37.375	36.6586	30.0927	29.8845	29.7219	34.2788	33.0741	36.516	38.6626	34.2313	36.2598	40.3749	41.3313
NC_000001.11	35350652	35351666	+	1015	gene-RPL5P4	RPL5P4	pseudogene	643343	ribosomal protein L5 pseudogene 4	69.912	69.1428	69.2641	73.1552	72.4363	74.0118	69.4922	68.5374	80.6611	81.848	79.3503	70.3408	66.0225	73.8494	66.3935
NC_000001.11	35358822	35366077	-	459	gene-ZMYM4-AS1	ZMYM4-AS1	lncRNA	100861513	ZMYM4 antisense RNA 1	0	0	0	0	0.648504	0	0	0	0	0	0	0	0	0	0
NC_000001.11	35433490	35557603	-	8413	gene-KIAA0319L	KIAA0319L	protein_coding	79932	KIAA0319 like	23.629	23.7191	23.2632	24.1393	29.2014	26.3472	30.9661	30.6962	24.2148	23.7068	24.4987	30.7782	32.0498	32.301	33.4496
NC_000001.11	35557799	35566779	+	3698	gene-NCDN	NCDN	protein_coding	23154	neurochondrin	38.6228	40.2733	39.2104	39.672	31.9557	27.1472	36.9041	33.1764	43.2913	43.3481	39.2431	31.8477	32.9504	33.5276	30.9854
NC_000001.11	35568739	35595591	+	7083	gene-TFAP2E	TFAP2E	protein_coding	339488	transcription factor AP-2 epsilon	0.213158	0.113888	0.0646199	0.0896	0.1681	0.151514	0.220988	0.13747	0.322152	0.225267	0.134303	0.129229	0.181675	0.239789	0.201442
NC_000001.11	35569807	35578858	-	1989	gene-TFAP2E-AS1	TFAP2E-AS1	lncRNA	105378645		0.151815	0.0506955	0.27614	0.0531789	0.0997698	0.0490503	0.245925	0.108787	0.183554	0.0534796	0	0.204532	0	0	0.0551809
NC_000001.11	35599541	35641526	-	4528	gene-PSMB2	PSMB2	protein_coding	5690	proteasome 20S subunit beta 2	180.3	189.04	194.847	193.162	127.226	123.115	123.453	129.669	154.566	155.093	151.215	124.457	125.611	128.832	124.201
NC_000001.11	35665308	35685483	+	1677	gene-LOC105378646	LOC105378646	lncRNA	105378646		0	0	0	0	0	0	0	0	0	0	0	0	0	0	0
NC_000001.11	35713877	35718884	-	3039	gene-C1orf216	C1orf216	protein_coding	127703	chromosome 1 open reading frame 216	28.0531	29.5632	28.8869	27.0784	31.6698	25.7145	29.2939	28.8362	28.9524	30.6967	30.4672	28.8478	27.8487	30.1048	29.1812
NC_000001.11	35720213	35769985	-	9287	gene-CLSPN	CLSPN	protein_coding	63967	claspin	24.2557	26.7962	26.6135	26.3094	22.2011	21.0838	22.4373	26.2463	25.0514	26.8705	29.5681	24.7278	25.8361	28.81	27.6071
NC_000001.11	35807630	35857890	+	8353	gene-AGO4	AGO4	protein_coding	192670	argonaute RISC component 4	3.47039	3.36795	3.49592	3.4443	5.10775	4.76534	5.48113	5.75074	5.39787	6.0234	5.3019	6.9645	6.13842	6.69637	7.1742
NC_000001.11	35869761	35930532	+	13994	gene-AGO1	AGO1	protein_coding	26523	argonaute RISC component 1	10.6019	10.9379	11.0484	11.1487	8.86282	7.42479	8.90624	10.0814	8.28975	9.80553	9.94727	10.6544	10.8789	11.7565	11.49
NC_000001.11	35925683	36072500	+	27993	gene-AGO3	AGO3	protein_coding	192669	argonaute RISC catalytic component 3	4.26446	4.93486	4.94769	5.12749	3.85287	3.26214	3.57863	3.96921	4.34955	4.5561	5.24083	3.94563	4.10183	4.506	4.6775
NC_000001.11	36013298	36023329	-	542	gene-LOC105378647	LOC105378647	lncRNA	105378647		0	0	0.168894	0	0	0	0	0	0	0	0	0	0	0	0
NC_000001.11	36084094	36088275	+	1871	gene-TEKT2	TEKT2	protein_coding	27285	tektin 2	0.0537966	0	0.048926	0.0565328	0.318186	0.104288	0.366008	0	0.097565	0.170557	0.225968	0.0543579	0.10581	0.121035	0.117322
NC_000001.11	36088885	36093932	+	1658	gene-ADPRS	ADPRS	protein_coding	54936	ADP-ribosylserine hydrolase	48.3234	41.8415	46.1567	43.7637	52.0641	48.2509	52.1006	50.7666	46.0214	46.1925	45.8357	48.8889	45.7313	48.2143	48.9858
NC_000001.11	36095239	36126207	-	5397	gene-COL8A2	COL8A2	protein_coding	1296	collagen type VIII alpha 2 chain	0.0372998	0.0373664	0.11873	0.0587953	0.275767	0.198846	0.217518	0.140323	0.118381	0.177384	0.0195843	0.131911	0.128385	0.0839195	0.142354
NC_000001.11	36136572	36156053	-	1722	gene-TRAPPC3	TRAPPC3	protein_coding	27095	trafficking protein particle complex subunit 3	110.649	112.252	109.455	108.598	104.637	108.666	109.759	111.393	94.3992	97.6612	99.0673	106.783	104.503	102.576	102.552
NC_000001.11	36156150	36180849	+	3385	gene-MAP7D1	MAP7D1	protein_coding	55700	MAP7 domain containing 1	95.5092	85.82	87.2947	90.4928	104.878	110.79	118.377	110.554	97.932	92.1673	94.4241	102.365	106.5	107.475	99.1197
NC_000001.11	36224429	36305357	+	6326	gene-THRAP3	THRAP3	protein_coding	9967	thyroid hormone receptor associated protein 3	82.3239	92.0665	90.5131	90.7412	73.859	73.4098	75.9001	82.5698	92.7581	103.311	99.3806	79.8066	83.2125	87.0244	87.7899
NC_000001.11	36306348	36329221	+	4222	gene-SH3D21	SH3D21	protein_coding	79729	SH3 domain containing 21	1.64498	1.57627	1.47436	1.30274	3.26663	3.60481	2.75737	2.33188	2.26991	2.11633	0.976352	3.44472	3.51676	2.84278	2.20965
NC_000001.11	36322030	36324154	-	1242	gene-EVA1B	EVA1B	protein_coding	55194	eva-1 homolog B	7.45581	3.73457	4.49595	4.42849	5.75195	6.44123	7.87672	9.58195	6.90787	6.50902	7.40385	6.96039	9.16528	7.11096	7.7765
NC_000001.11	36339628	36385924	-	3897	gene-STK40	STK40	protein_coding	83931	serine/threonine kinase 40	13.4824	13.0408	13.9061	15.281	9.52237	8.56194	8.48502	9.18926	13.2798	13.1838	10.9846	9.34305	9.34732	9.9369	9.29409
NC_000001.11	36393436	36397908	-	860	gene-LSM10	LSM10	protein_coding	84967	LSM10%2C U7 small nuclear RNA associated	113.996	107.516	109.742	115.243	74.9927	76.6875	81.1069	72.9647	78.8548	86.0863	60.3452	71.0742	73.318	71.8869	65.47
NC_000001.11	36417906	36450485	-	1845	gene-OSCP1	OSCP1	protein_coding	127700	organic solute carrier partner 1	5.89191	6.06639	4.76308	6.30624	5.27028	6.76846	5.24935	5.62934	3.51237	3.45922	2.52067	6.06363	5.7406	5.21648	6.2462
NC_000001.11	36418448	36418578	-	131	gene-SNORA63C	SNORA63C	snoRNA	109616970	small nucleolar RNA%2C H/ACA box 63C	0	1.53944	0	0	0	0	0	0	0	0	0	0.776363	0	0	0
NC_000001.11	36435865	36449567	+	332	gene-LOC107984940	LOC107984940	lncRNA	107984940		0	0	0	0	0	0	0	0	0	0	0	0	0	0.341049	0
NC_000001.11	36455718	36464384	-	953	gene-MRPS15	MRPS15	protein_coding	64960	mitochondrial ribosomal protein S15	300.904	306.097	298.251	300.892	304.639	294.423	285.377	301.862	297.376	295.562	276.053	287.502	272.65	287.051	265.001
NC_000001.11	36466043	36483314	-	3698	gene-CSF3R	CSF3R	protein_coding	1441	colony stimulating factor 3 receptor	0	0.0818009	0	0.0572054	0	0	0	0	0.0493629	0.0287645	0.057164	0.0550046	0	0	0.0890384
NC_000001.11	36676715	36702321	-	1206	gene-LOC107984941	LOC107984941	lncRNA	107984941		0	0	0	0	0	0	0	0	0	0	0	0	0	0	0
NC_000001.11	36686708	36694967	-	1900	gene-LOC105378648	LOC105378648	lncRNA	105378648		0	0	0	0	0	0	0	0	0	0	0	0	0	0	0
NC_000001.11	36795527	37034515	-	9491	gene-GRIK3	GRIK3	protein_coding	2899	glutamate ionotropic receptor kainate type subunit 3	0	0	0	0	0	0	0	0	0	0	0	0	0	0	0
NC_000001.11	37161563	37161634	+	72	gene-MIR4255	MIR4255	miRNA	100422898	microRNA 4255	0	0	0	0	0	0	0	0	0	0	0	0	0	0	0
NC_000001.11	37350616	37373807	-	2573	gene-LOC107984942	LOC107984942	lncRNA	107984942		0	0	0	0	0.0771248	0	0	0	0	0	0	0	0	0	0
NC_000001.11	37454879	37474443	-	1427	gene-LINC01137	LINC01137	lncRNA	728431	long intergenic non-protein coding RNA 1137	19.7498	19.1491	18.9239	20.9025	16.6875	17.6389	19.8811	16.1487	21.9385	17.5918	32.5903	17.3188	17.7577	13.8858	16.767
NC_000001.11	37474518	37484377	+	2800	gene-ZC3H12A	ZC3H12A	protein_coding	80149	zinc finger CCCH-type containing 12A	20.2745	18.078	20.2697	18.4347	21.3325	18.676	22.0115	19.899	25.2954	23.0217	42.7315	22.1932	21.2111	21.4325	21.2846
NC_000001.11	37480230	37480289	+	60	gene-MIR6732	MIR6732	miRNA	102465438	microRNA 6732	3.35511	3.36111	3.05135	0	3.30737	6.50407	1.63048	0	1.5212	10.6371	10.5696	0	0	1.88714	3.65849
NC_000001.11	37489993	37514766	-	4879	gene-MEAF6	MEAF6	protein_coding	64769	MYST/Esa1 associated factor 6	28.6343	27.8175	28.1245	27.099	23.8342	22.1557	19.9307	21.5979	26.3957	23.6768	32.192	22.5753	22.1748	24.066	23.3502
NC_000001.11	37500935	37500994	-	60	gene-MIR5581	MIR5581	miRNA	100847010	microRNA 5581	5.03267	5.04166	1.52567	0	9.92211	0	1.63048	5.40945	3.0424	1.77285	1.76161	3.39012	4.94925	11.3228	1.82925
NC_000001.11	37531437	37540213	+	1025	gene-LOC105378649	LOC105378649	lncRNA	105378649		0	0	0	0	0	0	0	0	0.0890459	0	0	0	0	0	0
NC_000001.11	37534449	37554293	-	4554	gene-SNIP1	SNIP1	protein_coding	79753	Smad nuclear interacting protein 1	13.1729	14.2814	15.3975	15.1436	13.4648	12.7896	12.5455	13.779	14.6909	14.8789	16.2235	13.6453	13.824	14.4208	14.4604
NC_000001.11	37544563	37545458	+	896	gene-FTH1P1	FTH1P1	pseudogene	2496	ferritin heavy chain 1 pseudogene 1	0.561682	0.450149	0.612994	0.35415	0.885902	0.979966	0.764288	0.72448	1.42613	1.30589	1.17965	0.567542	0.773321	1.13734	1.10245
NC_000001.11	37556940	37566857	+	2628	gene-DNALI1	DNALI1	protein_coding	7802	dynein axonemal light intermediate chain 1	0.0766008	0	0	0	0.151021	0.0371237	0.148902	0	0.0694612	0.040476	0	0	0.112997	0	0.0417636
NC_000001.11	37566816	37595937	-	2843	gene-GNL2	GNL2	protein_coding	29889	G protein nucleolar 2	116.054	118.354	121.775	127.91	82.2596	82.9766	81.5527	84.9757	88.9926	95.1091	86.1408	85.1763	85.093	86.7434	78.8705
NC_000001.11	37611350	37634906	-	3072	gene-RSPO1	RSPO1	protein_coding	284654	R-spondin 1	0	0	0	0	0	0	0	0	0	0	0	0	0	0	0
NC_000001.11	37681570	37692336	-	3696	gene-C1orf109	C1orf109	protein_coding	54955	chromosome 1 open reading frame 109	25.8169	25.3447	26.8727	27.6738	21.7717	22.1994	20.3545	21.7783	23.5588	22.765	27.8254	21.9587	23.8625	23.4054	21.6777
NC_000001.11	37692516	37709719	+	2371	gene-CDCA8	CDCA8	protein_coding	55143	cell division cycle associated 8	82.2718	91.4346	85.4404	91.7203	71.8945	67.9759	76.5796	73.5557	79.839	82.5486	67.5369	73.0927	72.2662	79.4175	75.8238
NC_000001.11	37713888	37765120	-	7581	gene-EPHA10	EPHA10	protein_coding	284656	EPH receptor A10	0.0132771	0.0266016	0	0.0279047	0.0130881	0.0128692	0	0	0.0240792	0	0.0139423	0	0.013057	0.0149358	0
NC_000001.11	37765729	37767316	-	477	gene-LOC105378650	LOC105378650	lncRNA	105378650		0	0	0	0	0	0	0	0	0	0	0	0	0	0	0
NC_000001.11	37776637	37779538	+	2056	gene-ACTN4P2	ACTN4P2	pseudogene	391026		0	0	0	0	0.0482593	0	0	0.0526211	0	0	0	0	0	0	0
NC_000001.11	37782016	37782900	-	885	gene-LOC100129497	LOC100129497	pseudogene	100129497	valosin containing protein lysine methyltransferase pseudogene	0	0	0	0	0	0	0.110541	0	0	0	0	0	0	0	0
NC_000001.11	37793816	37801133	+	2920	gene-MANEAL	MANEAL	protein_coding	149175	mannosidase endo-alpha like	70.871	67.2682	63.8275	67.557	39.7904	37.3538	38.9305	40.3486	41.3537	43.0948	45.8259	38.522	40.95	43.2362	36.6851
NC_000001.11	37802945	37808208	-	1848	gene-YRDC	YRDC	protein_coding	79693	yrdC N6-threonylcarbamoyltransferase domain containing	43.0282	42.2321	43.5412	42.0687	32.7515	35.3712	32.5567	34.8921	31.8069	33.9604	35.8612	34.9468	34.4412	34.4342	35.1001
NC_000001.11	37807790	37809454	+	1329	gene-C1orf122	C1orf122	protein_coding	127687	chromosome 1 open reading frame 122	87.3996	68.512	65.9174	70.6744	59.2788	58.7275	71.697	69.521	49.791	53.4656	54.6376	61.7568	68.6713	64.4098	55.6619
NC_000001.11	37809570	37859614	-	8872	gene-MTF1	MTF1	protein_coding	4520	metal regulatory transcription factor 1	7.73733	8.2626	8.89404	7.7732	6.29638	6.15805	6.90271	8.30441	6.55323	6.858	6.42136	6.82074	8.22272	8.80608	8.41222
NC_000001.11	37860697	37947095	-	5735	gene-INPP5B	INPP5B	protein_coding	3633	inositol polyphosphate-5-phosphatase B	14.4794	15.1382	12.9928	15.7507	17.4394	19.0869	18.4229	18.9024	18.5568	18.3993	18.5591	17.6274	19.8143	20.2567	18.3148
NC_000001.11	37931969	37945749	+	1702	gene-LOC105378651	LOC105378651	lncRNA	105378651		0	0	0	0	0.0582968	0.0573214	0.114957	0.0635658	0.0536263	0	0	0	0	0	0
NC_000001.11	37956975	37990022	-	2774	gene-SF3A3	SF3A3	protein_coding	10946	splicing factor 3a subunit 3	271.771	285.125	276.733	285.175	202.627	189.882	195.375	200.622	235.155	244.684	211.393	199.887	185.588	187.517	190.943
NC_000001.11	37991462	37991534	+	73	gene-RNU6-510P	RNU6-510P	pseudogene	106481342	RNA%2C U6 small nuclear 510%2C pseudogene	0	0	1.25398	0	0	0	0	0	1.2503	0	0	1.3932	0	0	3.00698
NC_000001.11	37996765	38005691	-	1704	gene-FHL3	FHL3	protein_coding	2275	four and a half LIM domains 3	78.1482	76.5126	77.6805	73.4327	53.4536	53.1318	56.263	53.777	67.4363	64.1722	54.5849	51.7471	55.3015	49.4377	50.5619
NC_000001.11	38012716	38024820	+	2041	gene-UTP11	UTP11	protein_coding	51118	UTP11 small subunit processome component	112.933	114.864	119.976	110.333	90.9081	87.1883	75.3009	81.8971	112.648	116.169	109.787	82.0704	79.5857	84.2694	93.6222
NC_000001.11	38043829	38046793	-	2965	gene-POU3F1	POU3F1	protein_coding	5453	POU class 3 homeobox 1	0	0	0	0.0356738	0	0	0	0	0	0	0	0	0.066769	0.0381883	0
NC_000001.11	38047134	38119530	+	1480	gene-MIR3659HG	MIR3659HG	lncRNA	105378653	MIR3659 host gene	0.136018	0	0	0	0	0.0659196	0.0661005	0	0.0616703	0	0	0	0.0668818	0	0.0741586
NC_000001.11	38089231	38089329	+	99	gene-MIR3659	MIR3659	miRNA	100500801	microRNA 3659	0	0	0	0	0	0	0	0	0	0	0	0	0	0	0
NC_000001.11	38129476	38141542	-	6276	gene-LINC02786	LINC02786	lncRNA	105378655		0	0	0	0	0	0	0	0	0	0	0	0	0	0	0
NC_000001.11	38141654	38213550	+	4726	gene-LOC105378654	LOC105378654	lncRNA	105378654		0	0	0	0	0	0	0	0	0	0	0	0	0	0	0
NC_000001.11	38209034	38214767	-	2283	gene-LINC01343	LINC01343	lncRNA	339442	long intergenic non-protein coding RNA 1343	0	0	0	0	0	0	0	0	0	0	0	0	0	0	0
NC_000001.11	38300266	38503478	-	662	gene-LOC105378657	LOC105378657	lncRNA	105378657		0	0	0	0	0	0	0	0	0	0	0	0	0	0	0
NC_000001.11	38427583	38442933	-	430	gene-LOC107984943	LOC107984943	lncRNA	107984943		0	0	0	0	0	0	0	0	0	0	0	0	0	0	0
NC_000001.11	38475196	38476484	+	790	gene-LINC01685	LINC01685	lncRNA	105378656	long intergenic non-protein coding RNA 1685	0	0	0	0	0	0	0	0	0	0	0	0	0	0	0
NC_000001.11	38518250	38532800	+	404	gene-LOC105378658	LOC105378658	lncRNA	105378658		0	0	0	0	0	0	0	0	0	0	0	0	0	0	0
NC_000001.11	38692876	38728641	-	737	gene-LOC105378660	LOC105378660	lncRNA	105378660		0	0	0	0	0	0	0	0	0	0	0	0	0	0	0
NC_000001.11	38708730	38711089	+	2360	gene-HSPA5P1	HSPA5P1	pseudogene	400750	HSPA5 pseudogene 1	20.4292	21.0639	19.2002	20.796	16.1444	15.2129	14.6743	14.6697	15.8953	14.919	16.8398	15.2555	11.5762	14.2495	13.8124
NC_000001.11	38838198	38859772	-	2681	gene-RRAGC	RRAGC	protein_coding	64121	Ras related GTP binding C	27.5192	36.4068	34.588	30.2603	35.4916	38.3548	30.5054	36.1168	40.8188	40.5884	40.6858	39.3765	39.6162	44.472	44.8271
NC_000001.11	38862490	38881626	-	5271	gene-GJA9-MYCBP	GJA9-MYCBP	lncRNA	100527950	GJA9-MYCBP readthrough	12.9851	13.6778	14.0845	12.9833	11.9532	12.8082	10.3935	11.3505	13.0215	13.3796	14.7385	11.5384	11.0422	12.8244	12.5351
NC_000001.11	38862490	38873378	-	2565	gene-MYCBP	MYCBP	protein_coding	26292	MYC binding protein	26.6447	28.1075	28.9432	26.6803	24.4475	26.2825	21.3583	23.325	26.7589	27.5362	30.1636	23.6317	22.6913	26.3537	25.7592
NC_000001.11	38873401	38876226	+	465	gene-LOC105378663	LOC105378663	lncRNA	105378663	uncharacterized LOC105378663	1.08229	0	0	1.36481	1.06689	0.419617	0.420769	1.16332	1.76656	0.45751	0.454608	1.09359	1.27723	0.243502	0.472063
NC_000001.11	38874069	38881587	-	2281	gene-GJA9	GJA9	protein_coding	81025	gap junction protein alpha 9	0.0882538	0.132617	0.0802635	0.0463712	0.173996	0.128314	0.0857771	0.0474305	0.0800281	0.093267	0.139013	0.178349	0.0867909	0.0496398	0.0962339
NC_000001.11	38885807	38941830	-	2008	gene-RHBDL2	RHBDL2	protein_coding	54933	rhomboid like 2	1.40353	0.502158	0.501467	1.10619	2.76712	2.91517	2.97189	3.17886	1.90908	1.43029	3.47408	2.53246	2.80983	2.70665	3.06089
NC_000001.11	38913540	38919506	+	465	gene-LOC105378662	LOC105378662	lncRNA	105378662		0.216459	0.433691	0.393723	0	0.213379	0.419617	0.210385	0	0.785136	0.915019	0.227304	0.437435	0.851484	0.487004	0.708095
NC_000001.11	38958103	38959080	-	665	gene-EIF1P2	EIF1P2	pseudogene	100288425	eukaryotic translation initiation factor 1 pseudogene 2	0.151359	0	0	0	0	0	0	0	0	0	0	0	0	0	0
NC_000001.11	38991276	39006059	+	2688	gene-AKIRIN1	AKIRIN1	protein_coding	79647	akirin 1	78.7104	81.777	83.9802	82.3596	62.8252	63.3711	55.6838	65.9277	66.3148	68.6979	84.5806	70.9049	67.2421	74.5589	72.1082
NC_000001.11	39026350	39034615	+	495	gene-NDUFS5	NDUFS5	protein_coding	4725	NADH:ubiquinone oxidoreductase subunit S5	1065.3	1061.3	1024.7	1081.45	1041.52	1030.21	967.221	923.868	939.272	897.814	829.983	935.262	836.274	870.6	834.136
NC_000001.11	39084167	39487138	+	17689	gene-MACF1	MACF1	protein_coding	23499	microtubule actin crosslinking factor 1	22.7038	24.1466	23.8567	24.4983	16.6257	15.0238	19.9651	20.8072	22.3523	24.7391	26.2672	21.601	21.7567	24.9257	24.5023
NC_000001.11	39303903	39304919	-	455	gene-HSPE1P8	HSPE1P8	pseudogene	100292290	heat shock protein family E %28Hsp10%29 member 1 pseudogene 8	0	0.443223	0.201188	0	0.218068	0.42884	0.215008	0.475556	0.200598	0.233782	0.464599	0	0	0	0
NC_000001.11	39409073	39416482	+	7410	gene-KIAA0754	KIAA0754	protein_coding	643314	KIAA0754	8.63908	8.35515	9.35171	9.32114	4.87402	2.94921	6.46911	8.11782	8.09254	10.594	11.9532	8.15276	9.2573	12.3772	11.8197
NC_000001.11	39491626	39529869	+	6798	gene-BMP8A	BMP8A	protein_coding	353500	bone morphogenetic protein 8a	0.340546	0.444984	0.538632	0.684614	0.788164	0.617112	0.964185	0.716167	0.711594	0.813665	0.497541	0.897648	1.04839	0.799494	1.03329
NC_000001.11	39514866	39516669	+	1804	gene-OXCT2P1	OXCT2P1	transcribed_pseudogene	192217	3-oxoacid CoA-transferase 2 pseudogene 1	1.39486	0.894308	1.11635	1.17265	1.59502	1.51425	1.78955	1.67921	4.75586	3.83266	1.58193	2.31144	1.64609	1.63189	1.58183
NC_000001.11	39522280	39559698	-	3307	gene-PPIEL	PPIEL	transcribed_pseudogene	728448	peptidylprolyl isomerase E like pseudogene	3.65238	3.47596	3.81995	3.16647	3.78042	4.10069	4.0232	3.36966	3.53275	3.66686	4.15498	3.10616	4.13061	3.66357	4.31452
NC_000001.11	39560816	39576790	-	3142	gene-PABPC4	PABPC4	protein_coding	8761	poly%28A%29 binding protein cytoplasmic 4	232.797	243.033	239.107	245.277	135.79	129.015	139.239	148.338	186.553	184.44	182.664	142.553	140.948	153.085	141.438
NC_000001.11	39565070	39573203	+	641	gene-PABPC4-AS1	PABPC4-AS1	lncRNA	101929516	PABPC4 antisense RNA 1	0	0	0	0	0	0	0	0	0	0	0	0	0	0	0
NC_000001.11	39567374	39567510	-	137	gene-SNORA55	SNORA55	snoRNA	677834	small nucleolar RNA%2C H/ACA box 55	7.34697	11.0401	8.68632	6.17651	1.44848	6.40912	0	0.789701	3.99731	3.10572	6.94355	5.93889	1.44504	2.47945	7.21016
NC_000001.11	39623435	39639643	-	4136	gene-HEYL	HEYL	protein_coding	26508	hes related family bHLH transcription factor with YRPW motif like	0.0730078	0.146276	0.0442652	0.179016	0	0	0.070959	0.0261579	0	0.0257183	0	0	0	0	0.0265364
NC_000001.11	39651229	39672107	-	9068	gene-NT5C1A	NT5C1A	protein_coding	84618	5%27-nucleotidase%2C cytosolic IA	0.0332995	0.0555984	0.0302847	0.0699864	0	0	0	0	0	0	0	0	0	0	0.0121035
NC_000001.11	39678648	39691433	-	4724	gene-HPCAL4	HPCAL4	protein_coding	51440	hippocalcin like 4	0.0639205	0.0213449	0.0193777	0.044781	0	0	0	0	0	0	0	0	0	0	0.0464669
NC_000001.11	39717975	39718793	+	819	gene-LOC100128091	LOC100128091	pseudogene	100128091	coiled-coil domain containing 25 pseudogene	4.67012	5.90964	6.25918	5.68254	4.36137	4.52664	3.82237	4.35926	5.34928	4.28601	4.77505	4.22213	3.3841	6.08309	5.89647
NC_000001.11	39738845	39765698	+	7819	gene-PPIE	PPIE	protein_coding	10450	peptidylprolyl isomerase E	21.2146	19.4471	20.9914	20.3186	19.7199	17.6057	16.9408	16.6732	16.7859	17.3045	17.1677	18.4833	16.4574	17.4933	17.1812
NC_000001.11	39757182	39788865	-	6289	gene-BMP8B	BMP8B	protein_coding	656	bone morphogenetic protein 8b	4.96145	5.32305	5.24003	6.15564	6.94185	6.3448	7.60666	7.07039	4.57158	4.46525	3.12602	7.30959	8.12153	7.52575	8.06276
NC_000001.11	39769523	39771348	-	1826	gene-OXCT2	OXCT2	protein_coding	64064	3-oxoacid CoA-transferase 2	0.992202	0.993975	1.1029	1.50608	2.55388	1.38915	1.50011	2.01447	2.69917	2.97093	1.73652	2.1165	1.73468	1.61223	1.8032
NC_000001.11	39779969	39781424	+	1224	gene-BMP8B-AS1	BMP8B-AS1	lncRNA	105378666		0	0	0	0	0	0	0	0	0	0.0869044	0	0	0	0	0
NC_000001.11	39788976	39790171	+	1196	gene-LOC101929536	LOC101929536	lncRNA	101929536	uncharacterized LOC101929536	2.10396	1.68618	1.14808	1.5919	1.65922	1.22359	1.06336	1.26643	1.22103	1.15621	1.414	1.53066	0.744871	1.13607	0.917682
NC_000001.11	39799307	39808042	+	1313	gene-LOC105378951	LOC105378951	lncRNA	105378951		0.689932	1.53592	0.906341	1.28893	0.680114	0.965951	0.521555	0.98878	0.278056	0.324055	0.321999	0.464754	0.452331	0.689891	0.334363
NC_000001.11	39803550	39817675	-	1478	gene-LINC02811	LINC02811	lncRNA	107985740		0	0	0	0	0	0	0	0	0	0	0	0.0688116	0	0	0
NC_000001.11	39808159	39809180	+	159	gene-LOC105378665	LOC105378665	lncRNA	105378665		0.63304	4.4392	2.87863	3.32619	1.8721	0.613591	0	0.680434	0	0	0	2.55858	0.622547	3.56064	0
NC_000001.11	39824056	39838083	+	1932	gene-LOC105378667	LOC105378667	lncRNA	105378667		0	0	0	0	0	0	0	0	0	0	0	0	0	0	0
NC_000001.11	39838110	39883511	-	5650	gene-TRIT1	TRIT1	protein_coding	54802	tRNA isopentenyltransferase 1	20.6473	22.219	20.6898	22.1468	16.9817	16.6285	16.6742	17.3102	20.4837	20.9541	19.4743	16.8486	16.3106	18.818	16.5312
NC_000001.11	39895428	39901917	-	4849	gene-MYCL	MYCL	protein_coding	4610	MYCL proto-oncogene%2C bHLH transcription factor	0.0830303	0.166357	0.302052	0.109067	0.306933	0.160959	0.20175	0.513167	0.451749	0.26324	0.305166	0.230715	0.285789	0.25686	0.407421
NC_000001.11	39897741	39899098	+	789	gene-MYCL-AS1	MYCL-AS1	lncRNA	105378668		0	0.511195	0.232042	0.268119	0	0.247303	0	0	0.115681	0	0	0.128902	0	0	0
NC_000001.11	39955145	39969956	+	2168	gene-MFSD2A	MFSD2A	protein_coding	84879	major facilitator superfamily domain containing 2A	2.18206	3.20918	2.44896	2.92729	1.23569	0.765008	1.35372	0.998053	0.126299	0.0490641	0.0975058	1.21969	1.2784	0.783407	1.215
NC_000001.11	39962524	39963444	+	921	gene-RPS2P12	RPS2P12	pseudogene	650901	ribosomal protein S2 pseudogene 12	63.3865	65.5799	61.2258	62.9354	51.0649	52.7529	61.5015	51.8038	64.5148	63.4068	44.8722	53.4468	54.92	55.4463	56.0095
NC_000001.11	40014760	40040073	-	2163	gene-LOC105378669	LOC105378669	lncRNA	105378669		0.139603	0.233087	0.0846422	0	0.22936	0.451045	0.0452283	0.450162	0.0843939	0.0491775	0.195462	0.141059	0.0915257	0.157044	0.152226
NC_000001.11	40040240	40072648	+	3497	gene-CAP1	CAP1	protein_coding	10487	cyclase associated actin cytoskeleton regulatory protein 1	264.14	269.571	275.04	274.913	262.821	252.9	265.148	273.025	249.021	261.928	247.36	262.94	272.527	273.859	285.795
NC_000001.11	40071461	40097252	-	3535	gene-PPT1	PPT1	protein_coding	5538	palmitoyl-protein thioesterase 1	306.146	305.038	307.405	314.805	286.155	294.449	289.252	300.481	320.343	318.632	344.956	299.99	289.535	305.156	306.413
NC_000001.11	40132709	40133576	+	868	gene-OAZ1P1	OAZ1P1	pseudogene	728602	OAZ1 pseudogene 1	0	0	0	0	0	0	0	0	0.105152	0	0.12177	0	0.114038	0	0
NC_000001.11	40147701	40161375	-	1067	gene-LOC105378671	LOC105378671	lncRNA	105378671		0	0	0	0	0	0	0	0	0	0	0	0	0.278308	0	0
NC_000001.11	40161387	40240921	+	6361	gene-RLF	RLF	protein_coding	6018	RLF zinc finger	17.0261	19.0856	21.0971	18.5738	13.009	12.9447	12.1036	15.3414	16.6732	17.9097	18.8595	15.7008	16.2148	18.815	19.4974
NC_000001.11	40247937	40251684	+	696	gene-TMCO2	TMCO2	protein_coding	127391	transmembrane and coiled-coil domains 2	0	0	0	0	0	0	0	0	0	0	0	0	0	0	0
NC_000001.11	40258078	40294180	+	3326	gene-ZMPSTE24	ZMPSTE24	protein_coding	10269	zinc metallopeptidase STE24	78.9249	87.0089	101.476	88.8543	51.4303	53.8551	48.0026	58.9412	70.2789	74.1335	108.874	60.8203	61.5755	69.04	72.6308
NC_000001.11	40300487	40317653	-	4295	gene-COL9A2	COL9A2	protein_coding	1298	collagen type IX alpha 2 chain	0.023435	0.0234769	0	0.0492539	0.115508	0.13629	0.182219	0.302274	0.0637523	0.0742987	0.0246092	0.118398	0.184373	0.0527257	0.12777
NC_000001.11	40344672	40364336	+	1186	gene-LOC107984945	LOC107984945	lncRNA	107984945		0	0	0	0	0	0	0	0	0	0	0	0	0	0	0
NC_000001.11	40373672	40423326	+	3424	gene-SMAP2	SMAP2	protein_coding	64744	small ArfGAP2	31.807	31.2454	29.9966	31.0152	25.9064	27.0686	27.1429	29.3538	22.2049	25.1326	22.8124	28.8121	30.2101	28.274	29.9389
NC_000001.11	40450064	40466765	+	5382	gene-ZFP69B	ZFP69B	protein_coding	65243	ZFP69 zinc finger protein B	4.50715	4.42153	4.66037	4.71674	4.77485	3.44418	3.59905	4.90489	4.56191	5.00035	3.92777	4.72425	5.48078	5.51205	4.8943
NC_000001.11	40477220	40496343	+	2889	gene-ZFP69	ZFP69	protein_coding	339559	ZFP69 zinc finger protein	7.87389	6.80598	7.54124	7.50551	5.90724	4.9304	5.82435	7.15268	4.96009	7.40068	5.30494	6.33667	6.44139	7.09392	6.4204
NC_000001.11	40487267	40508692	-	484	gene-LOC105378672	LOC105378672	lncRNA	105378672		2.91146	1.25	2.837	0.874155	2.46003	1.81415	2.62763	2.9059	2.26294	1.09887	2.83895	2.31144	2.65869	1.16971	2.49443
NC_000001.11	40508741	40516050	+	2485	gene-EXO5	EXO5	protein_coding	64789	exonuclease 5	17.8624	15.7032	16.3557	21.112	17.0093	16.2536	17.7548	17.8936	17.3729	15.5811	15.142	16.0843	18.0842	18.3626	19.5218
NC_000001.11	40531637	40548167	+	2019	gene-ZNF684	ZNF684	protein_coding	127396	zinc finger protein 684	4.33722	5.04416	4.80599	4.50543	3.58749	4.59054	5.3784	4.44759	4.79189	5.05776	5.91564	4.08023	5.83418	5.38382	5.05557
NC_000001.11	40559340	40561055	+	1716	gene-LOC100328982	LOC100328982	pseudogene	100328982	eukaryotic translation initiation factor 2 subunit gamma pseudogene	0	0	0	0	0	0	0	0.0630472	0	0	0	0	0	0	0
NC_000001.11	40563189	40568566	+	788	gene-LOC105378673	LOC105378673	lncRNA	105378673		0	0	0	0	0	0	0	0	0	0	0	0	0	0	0
NC_000001.11	40620680	40692104	-	7408	gene-RIMS3	RIMS3	protein_coding	9783	regulating synaptic membrane exocytosis 3	0.217394	0.0544456	0.172998	0.356955	0.401813	0.368751	0.581057	0.452735	0.123207	0.143589	0.142679	0.205933	0.467667	0.550246	0.385208
NC_000001.11	40658008	40666746	+	2803	gene-LOC105378675	LOC105378675	lncRNA	105378675		0	0	0	0	0	0	0	0	0	0.037949	0	0	0	0	0
NC_000001.11	40668530	40674580	-	2032	gene-LOC105378674	LOC105378674	lncRNA	105378674		0	0	0	0	0	0	0	0	0	0	0	0	0	0	0
NC_000001.11	40689080	40692261	-	3182	gene-NFYC-AS1	NFYC-AS1	lncRNA	100130557	NFYC antisense RNA 1	2.30915	3.16886	3.27958	3.22438	1.43437	1.65566	1.29127	1.70002	3.0118	3.14232	4.21855	2.20539	1.36874	1.7792	2.31099
NC_000001.11	40691699	40771603	+	5111	gene-NFYC	NFYC	protein_coding	4802	nuclear transcription factor Y subunit gamma	27.9844	27.7188	26.6866	30.5874	23.8977	20.5201	24.6917	22.4379	27.9834	28.2213	27.3805	20.7944	22.6401	22.7742	22.1829
NC_000001.11	40754355	40754446	+	92	gene-MIR30E	MIR30E	miRNA	407034	microRNA 30e	0	0	0	0	0	0	0	0	0	0	0	0	0	0	0
NC_000001.11	40757284	40757372	+	89	gene-MIR30C1	MIR30C1	miRNA	407031	microRNA 30c-1	0	0	0	0	0	0	0	0	0	0	0	0	0	0	0
NC_000001.11	40783787	40840457	+	4360	gene-KCNQ4	KCNQ4	protein_coding	9132	potassium voltage-gated channel subfamily Q member 4	0.323199	0.439411	0.41991	0.266858	0.204814	0.201387	0.179502	0.347396	0.921094	0.756308	0.387876	0.139959	0.522169	0.389547	0.302077
NC_000001.11	40847981	40857494	-	663	gene-LOC105378676	LOC105378676	lncRNA	105378676		0	0	0	0	0	0	0	0	0	0	0	0	0	0	0
NC_000001.11	40861054	40862363	-	1310	gene-CITED4	CITED4	protein_coding	163732	Cbp/p300 interacting transactivator with Glu/Asp rich carboxy-terminal domain 4	26.6616	16.0871	15.7226	15.5833	2.27224	1.86185	4.33135	3.13831	11.6354	15.5091	4.51832	3.49363	3.02244	3.28449	3.35129
NC_000001.11	40979696	41012565	+	4922	gene-CTPS1	CTPS1	protein_coding	1503	CTP synthase 1	121.287	130.395	125.612	126.682	86.7832	84.4393	88.0698	90.9781	106.181	109.526	109.733	87.694	88.2057	93.3755	89.3513
NC_000001.11	41014590	41043890	+	4800	gene-SLFNL1-AS1	SLFNL1-AS1	lncRNA	100507178	SLFNL1 antisense RNA 1	0.754901	0.609201	0.629341	0.506828	0.516776	0.609756	0.692954	0.428248	0.247195	0.531855	0.352321	0.741589	0.618656	0.731267	0.434446
NC_000001.11	41015597	41024704	-	5771	gene-SLFNL1	SLFNL1	protein_coding	200172	schlafen like 1	0.0523237	0.104834	0.158622	0.0916417	0.137544	0.084527	0.084759	0.093735	0.0948938	0.018432	0.0732603	0.0528696	0.120065	0.137342	0.11411
NC_000001.11	41027199	41242306	-	4783	gene-SCMH1	SCMH1	protein_coding	22955	Scm polycomb group protein homolog 1	21.2965	22.0303	21.3588	22.7556	22.2381	22.7024	24.5032	25.0624	16.6973	19.2148	19.4465	24.9209	23.0751	24.9514	27.3067
NC_000001.11	41098799	41099183	+	385	gene-RPL23AP17	RPL23AP17	pseudogene	100271138	ribosomal protein L23a pseudogene 17	0	0	0	0	0	0	0	0	0	0	0	0	0	0	0
NC_000001.11	41264418	41264879	-	462	gene-RPL36AP9	RPL36AP9	pseudogene	100271139	ribosomal protein L36a pseudogene 9	0	0	0	0	0	0	0	0	0	0	0	0	0	0	0
NC_000001.11	41361434	41383590	+	2885	gene-FOXO6	FOXO6	protein_coding	100132074	forkhead box O6	10.4666	9.40178	8.59878	9.12909	7.56625	8.58943	10.6137	11.0252	10.5034	9.955	6.44802	9.83546	10.8077	8.71289	7.95103
NC_000001.11	41375004	41375669	-	394	gene-FOXO6-AS1	FOXO6-AS1	lncRNA	101929901	FOXO6 antisense RNA 1	0.766397	0.767766	0.929345	0.536918	0	1.23808	0.744889	1.09837	0.231655	0.809932	0	0.258131	0.251231	1.14953	0.835696
NC_000001.11	41428212	41464911	+	5226	gene-LOC105378678	LOC105378678	lncRNA	105378678		0.250382	0.115767	0.157647	0.242877	0.0759442	0.130679	0.0374393	0.372637	0.10479	0.0203542	0.0809004	0.155689	0.189409	0.23833	0.12601
NC_000001.11	41478775	41484699	-	1444	gene-EDN2	EDN2	protein_coding	1907	endothelin 2	4.73991	4.88804	5.51525	5.05424	2.54237	3.71597	3.59067	3.97092	3.53964	5.00916	3.07427	4.50764	3.22181	3.607	2.66026
NC_000001.11	41506365	42035934	-	22500	gene-HIVEP3	HIVEP3	protein_coding	59269	HIVEP zinc finger 3	0.272883	0.242	0.203423	0.319669	0.313098	0.342548	0.534797	0.427947	0.146035	0.179649	0.084557	0.474617	0.457531	0.38246	0.463409
NC_000001.11	42153410	42155820	+	604	gene-GUCA2B	GUCA2B	protein_coding	2981	guanylate cyclase activator 2B	0	0	0	0	0	0	0	0	0	0	0	0	0	0	0
NC_000001.11	42162690	42164745	-	597	gene-GUCA2A	GUCA2A	protein_coding	2980	guanylate cyclase activator 2A	0	0	0	0.177174	0	0	0	0	0	0	0	0	0	0	0
NC_000001.11	42176539	42336805	-	7269	gene-FOXJ3	FOXJ3	protein_coding	22887	forkhead box J3	28.6909	29.0612	29.5186	30.3247	23.4778	25.5143	25.7862	29.4696	31.7048	32.5596	36.8897	31.9004	30.68	33.6928	36.6604
NC_000001.11	42380792	42425813	+	12158	gene-RIMKLA	RIMKLA	protein_coding	284716	ribosomal modification protein rimK like family member A	0.0248363	0	0.0225877	0.0173997	0.0734487	0.208635	0.104604	0.0800872	0.0375358	0.00874905	0.00869356	0.0836516	0.0814156	0.12107	0.117356
NC_000001.11	42412352	42412824	-	473	gene-RPS15AP8	RPS15AP8	pseudogene	100271143	ribosomal protein S15a pseudogene 8	0	0	0	0	0	0	0	0	0	0	0	0	0	0	0
NC_000001.11	42430329	42456022	-	1530	gene-ZMYND12	ZMYND12	protein_coding	84217	zinc finger MYND-type containing 12	0.0657866	0	0	0	0.259401	0.0637654	0	0.0707117	0	0	0.0690826	0.0664729	0	0.0740055	0
NC_000001.11	42456107	42657190	+	11677	gene-CCDC30	CCDC30	protein_coding	728621	coiled-coil domain containing 30	0.551667	0.466301	0.564436	0.40762	0.526823	0.634978	0.770767	0.648559	0.39082	0.382597	0.362067	0.600972	0.703585	0.455745	0.545155
NC_000001.11	42456341	42473417	+	3114	gene-PPCS	PPCS	protein_coding	79717	phosphopantothenoylcysteine synthetase	22.8199	22.9902	25.2221	24.0485	25.0442	26.4424	23.6875	25.9528	22.8034	22.2716	23.0129	29.4268	24.9529	26.18	25.6588
NC_000001.11	42499796	42500414	-	619	gene-TMSB4XP1	TMSB4XP1	pseudogene	7115	TMSB4X pseudogene 1	157.891	155.404	171.842	163.871	161.895	189.763	136.707	158.526	124.301	122.009	108.941	146.23	149.837	146.154	168.976
NC_000001.11	42569034	42569138	+	105	gene-RNU6-536P	RNU6-536P	pseudogene	106481350	RNA%2C U6 small nuclear 536%2C pseudogene	0	0	0	0	0	0	0	0	0	0	0	0	0	0	0
NC_000001.11	42657770	42681654	+	5035	gene-PPIH	PPIH	protein_coding	10465	peptidylprolyl isomerase H	40.2214	40.093	39.9251	41.1327	33.4612	32.6495	31.9814	30.3402	35.0949	34.8584	31.4465	32.2583	32.6346	31.8434	30.7357
NC_000001.11	42682418	42703805	+	3209	gene-YBX1	YBX1	protein_coding	4904	Y-box binding protein 1	1226.69	1208.4	1219.81	1218.91	913.335	899.209	870.216	909.037	1100.81	1099.08	1013.22	891.784	868.039	895.595	845.956
NC_000001.11	42733093	42740236	-	3584	gene-CLDN19	CLDN19	protein_coding	149461	claudin 19	0	0	0	0	0	0	0	0	0	0.0296794	0	0	0	0	0
NC_000001.11	42746374	42767028	-	3136	gene-P3H1	P3H1	protein_coding	64175	prolyl 3-hydroxylase 1	123.891	118.486	121.84	121.49	95.4876	98.4632	111.212	108.189	68.8906	70.9592	77.25	104.266	104.793	107.271	111.4
NC_000001.11	42767249	42779491	+	4760	gene-C1orf50	C1orf50	protein_coding	79078	chromosome 1 open reading frame 50	6.68203	7.07528	6.92323	8.26628	8.21284	7.46055	8.46753	7.8187	7.09467	7.35211	8.41574	7.24317	7.7566	8.30183	8.00103
NC_000001.11	42776666	42784895	-	493	gene-TMEM269-DT	TMEM269-DT	lncRNA	105378683	TMEM269 divergent transcript	0	0	0	0	0	0	0	0	0	0	0	0	0	0	0
NC_000001.11	42784991	42800827	+	3404	gene-TMEM269	TMEM269	protein_coding	100129924	transmembrane protein 269	0.0591383	0.029622	0.215136	0.0310731	0.0582968	0.171964	0.143697	0.0635658	0.107253	0.218742	0.0621012	0.179266	0.0872371	0.166317	0.0967286
NC_000001.11	42788327	42793666	-	614	gene-LOC107984946	LOC107984946	lncRNA	107984946		0.163931	0	0	0	0	0.158894	0.15933	0	0	0	0	0	0	0	0
NC_000001.11	42807052	42817397	-	832	gene-SVBP	SVBP	protein_coding	374969	small vasohibin binding protein	22.3809	22.2997	21.0147	22.8835	28.1444	28.4944	32.5704	33.2889	27.2061	20.5838	20.3262	28.4819	27.6016	23.1356	29.1536
NC_000001.11	42817122	42844991	+	3784	gene-ERMAP	ERMAP	protein_coding	114625	erythroblast membrane associated protein %28Scianna blood group%29	6.46374	7.00823	6.21721	7.21178	6.21443	7.24489	7.10965	7.09061	6.34369	6.94335	6.92724	7.98255	7.66454	7.42089	7.28024
NC_000001.11	42846563	42852477	+	3076	gene-ZNF691	ZNF691	protein_coding	51058	zinc finger protein 691	14.136	16.6853	16.7844	15.8178	14.9993	14.3043	14.0891	14.8074	13.3525	15.3194	13.8821	13.8536	14.6096	14.9082	16.5917
NC_000001.11	42857622	42888792	+	2365	gene-LOC339539	LOC339539	lncRNA	339539	uncharacterized LOC339539	0	0	0.0774127	0	0	0	0	0	0	0	0	0	0	0	0
NC_000001.11	42886351	42888721	-	2371	gene-LOC100420252	LOC100420252	pseudogene	100420252	transmembrane channel like 6 pseudogene	0	0	0	0	0	0	0	0	0	0	0	0	0	0	0
NC_000001.11	42903114	42904112	+	999	gene-ATP6V1E1P1	ATP6V1E1P1	pseudogene	343515	ATPase H%2B transporting V1 subunit E1 pseudogene 1	1.71282	1.31214	0.916321	1.05879	2.18505	2.8321	1.76268	2.16595	2.10136	3.83319	1.69283	2.64694	2.37802	1.81347	2.96634
NC_000001.11	42925353	42958868	-	3384	gene-SLC2A1	SLC2A1	protein_coding	6513	solute carrier family 2 member 1	116.864	121.483	119.673	124.214	88.4018	90.2959	92.9431	100.004	97.7182	93.5461	106.821	92.6572	98.751	92.3494	89.5163
NC_000001.11	42959049	42983358	+	1124	gene-SLC2A1-AS1	SLC2A1-AS1	lncRNA	440584	SLC2A1 antisense RNA 1	0.716394	0.538256	0.570092	2.16439	2.03032	2.51714	3.56849	1.54006	1.13684	3.21763	1.22247	2.80499	2.02549	0.705159	2.05058
NC_000001.11	42991438	42991543	+	106	gene-RNU6-880P	RNU6-880P	pseudogene	106479955	RNA%2C U6 small nuclear 880%2C pseudogene	0	0	0	0	0	0	0	0	0	0	0	0	0	0	0
NC_000001.11	43142959	43156396	+	3774	gene-FAM183A	FAM183A	protein_coding	440585	family with sequence similarity 183 member A	0.0800107	0	0.0970222	0	0.210326	0.180956	0.311061	0.114668	0.0483689	0.140926	0.224052	0.188639	0.314738	0.300022	0.378063
NC_000001.11	43164174	43172570	-	1642	gene-EBNA1BP2	EBNA1BP2	protein_coding	10969	EBNA1 binding protein 2	300.612	310.422	306.956	319.38	152.457	150.322	147.518	151.807	207.669	202.96	162.085	139.982	141.424	140.536	134.419
NC_000001.11	43171652	43171712	-	61	gene-MIR6733	MIR6733	miRNA	102465439	microRNA 6733	19.8007	23.1421	24.0106	10.4039	13.0126	9.59617	12.83	17.7359	14.9626	19.1817	8.66363	6.66909	9.73623	11.1372	7.19703
NC_000001.11	43172330	43254358	+	5927	gene-CFAP57	CFAP57	protein_coding	149465	cilia and flagella associated protein 57	0.186804	0.119088	0.108113	0.124921	0.0502216	0.0987626	0.214573	0.0365072	0.138594	0.34099	0.142664	0.0686375	0.0835035	0.133727	0.148142
NC_000001.11	43172791	43250916	-	2942	gene-LOC105378685	LOC105378685	lncRNA	105378685		0	0	0	0	0	0	0	0.18387	0	0	0	0.0345695	0.0336455	0.0384869	0
NC_000001.11	43269865	43274002	+	2528	gene-TMEM125	TMEM125	protein_coding	128218	transmembrane protein 125	0	0.0398866	0	0	0.35324	0.308737	0.193491	0.171185	0.108313	0.168309	0.543533	0.201154	0.352399	0.223949	0.217078
NC_000001.11	43281877	43285840	-	1681	gene-C1orf210	C1orf210	protein_coding	149466	chromosome 1 open reading frame 210	0.0598771	0	0	0	0	0	0	0.12872	0.0542963	0	0	0	0.0588846	0	0.195874
NC_000001.11	43300954	43323108	+	5083	gene-TIE1	TIE1	protein_coding	7075	tyrosine kinase with immunoglobulin like and EGF like domains 1	0	0	0.0180091	0	0	0	0.0769851	0	0	0	0	0.0200086	0	0	0.0215925
NC_000001.11	43336875	43354466	+	4747	gene-MPL	MPL	protein_coding	4352	MPL proto-oncogene%2C thrombopoietin receptor	0.106018	0.0849659	0.115703	0.155974	0.104509	0.102761	0.0824342	0.136746	0.115364	0.134448	0.11133	0.0856992	0.187669	0.214674	0.0693626
NC_000001.11	43354684	43358630	-	1151	gene-LOC105378687	LOC105378687	lncRNA	105378687		0.961935	0.963654	1.67016	1.56224	1.29306	2.03429	1.5299	0.939956	1.18947	0.831746	0.45915	1.50214	1.20399	1.8691	1.90712
NC_000001.11	43358981	43363203	+	1649	gene-CDC20	CDC20	protein_coding	991	cell division cycle 20	411.525	395.139	410.128	415.202	279.371	272.035	313.954	288.679	352.745	363.751	253.953	279.515	281.408	289.766	274.553
NC_000001.11	43363401	43368011	-	1695	gene-ELOVL1	ELOVL1	protein_coding	64834	ELOVL fatty acid elongase 1	207.483	210.471	202.091	210.734	160.744	156.098	170.147	163.464	149.751	138.502	121.972	166.266	163.165	158.453	160.715
NC_000001.11	43364648	43364715	-	68	gene-MIR6734	MIR6734	miRNA	102466723	microRNA 6734	4.44059	0	5.38473	7.77741	5.83653	8.60833	2.87732	6.36406	5.36894	1.56428	0	2.99128	0	4.99537	3.22808
NC_000001.11	43375547	43380989	+	4375	gene-LOC112268225	LOC112268225	lncRNA	112268225		0.299084	0.345714	0.418471	0.411003	0.385545	0.445993	0.111804	0.321476	0.333795	0.29176	0.217432	0.302205	0.452503	0.414092	0.326128
NC_000001.11	43383917	43389800	-	2029	gene-MED8	MED8	protein_coding	112950	mediator complex subunit 8	69.4008	75.538	67.5387	72.5135	73.45	72.75	70.3943	69.4244	65.3164	66.3705	60.6881	75.8892	65.9575	67.7473	71.2405
NC_000001.11	43385049	43385726	+	536	gene-MED8-AS1	MED8-AS1	lncRNA	107984947		0	0.188122	0	0	0	0	0	0	0	0	0	0	0	0	0
NC_000001.11	43389884	43454247	+	14844	gene-SZT2	SZT2	protein_coding	23334	SZT2 subunit of KICSTOR complex	7.69615	9.42849	8.7569	8.60776	10.5344	8.00521	11.441	12.106	10.0348	11.3222	9.89034	11.9422	13.2433	13.0284	12.614
NC_000001.11	43447776	43448644	-	699	gene-SZT2-AS1	SZT2-AS1	lncRNA	100873952	SZT2 antisense RNA 1	0.431989	1.15403	0.392878	1.21056	0	0.139572	0.839732	0.619107	0.130575	0	0.302421	0.145499	0.283219	0	0
NC_000001.11	43448539	43448611	+	73	gene-MIR6735	MIR6735	miRNA	102465440	microRNA 6735	1.37881	1.38128	0	0	2.71839	0	0	4.44612	0	2.91427	1.44789	0	0	3.10215	3.00698
NC_000001.11	43450607	43454241	-	2015	gene-HYI	HYI	protein_coding	81888	hydroxypyruvate isomerase %28putative%29	33.1182	28.3234	29.8926	31.6531	16.5943	13.0727	16.4585	15.4095	21.8328	19.0042	17.6248	15.6467	17.2426	14.3853	13.3449
NC_000001.11	43522238	43623666	+	8319	gene-PTPRF	PTPRF	protein_coding	5792	protein tyrosine phosphatase receptor type F	51.0224	50.4954	50.6064	51.4814	54.2919	47.2735	65.0663	65.3894	75.2646	79.4426	63.5652	62.8266	69.2146	67.9588	74.7266
NC_000001.11	43650149	43705518	+	4693	gene-KDM4A	KDM4A	protein_coding	9682	lysine demethylase 4A	41.2437	41.876	39.2066	42.6427	32.3478	28.7923	34.3745	33.9805	36.855	40.1866	32.3418	32.1169	37.4595	35.9976	34.9634
NC_000001.11	43699724	43707341	-	1574	gene-KDM4A-AS1	KDM4A-AS1	lncRNA	100132774	KDM4A antisense RNA 1	2.36606	3.5234	2.79158	4.368	3.0258	2.97518	3.1698	4.1241	2.43547	2.63562	3.42472	3.29535	2.70417	3.23715	4.18379
NC_000001.11	43707465	43931164	+	7281	gene-ST3GAL3	ST3GAL3	protein_coding	6487	ST3 beta-galactoside alpha-2%2C3-sialyltransferase 3	3.41456	2.75592	3.28143	2.80376	4.44253	4.08682	4.43394	4.74005	3.69801	3.55008	3.33885	4.23241	4.44556	4.12107	4.83879
NC_000001.11	43709392	43727343	-	469	gene-ST3GAL3-AS1	ST3GAL3-AS1	lncRNA	101929592	ST3GAL3 antisense RNA 1	0	0	0	0	0	0	0	0	0	0	0	0	0	0	0
NC_000001.11	43838622	43838683	+	62	gene-MIR6079	MIR6079	miRNA	102464830	microRNA 6079	0	0	0	1.70601	0	1.57357	0	0	0	0	0	0	0	0	1.77024
NC_000001.11	43933801	43937240	+	1463	gene-ARTN	ARTN	protein_coding	9048	artemin	3.09597	2.89473	2.7531	2.45815	1.35641	1.80051	1.67172	1.55295	2.24593	1.09061	0.288985	1.04276	1.82679	1.23831	0.675183
NC_000001.11	43937892	43940543	-	1216	gene-LOC105378688	LOC105378688	lncRNA	105378688		2.81432	1.16091	0.60224	1.30476	1.63193	1.92555	1.20677	0.978683	1.05083	1.04971	1.47766	1.17093	0.569815	0.651808	0.812329
NC_000001.11	43944370	43947538	-	1722	gene-LOC101929609	LOC101929609	lncRNA	101929609		0.759869	1.4639	0.797391	1.10564	0.806675	0.679868	0.454489	0.75393	0.848056	1.05012	1.04346	0.944981	0.862239	0.65754	0.956052
NC_000001.11	43946852	43968022	+	4247	gene-IPO13	IPO13	protein_coding	9670	importin 13	32.0422	33.8802	35.0039	33.1241	29.0164	25.1081	28.8626	29.3718	28.7549	31.0071	25.3104	27.1321	29.7165	30.4466	29.1508
NC_000001.11	43969997	43973369	+	2759	gene-DPH2	DPH2	protein_coding	1802	diphthamide biosynthesis 2	76.7213	77.4432	77.5722	74.6045	50.2758	46.3229	51.4851	52.6632	53.526	54.9397	57.7709	50.3541	51.4119	48.2626	49.2086
NC_000001.11	43974960	43978295	+	1751	gene-ATP6V0B	ATP6V0B	protein_coding	533	ATPase H%2B transporting V0 subunit b	241.315	232.59	234.314	232.688	263.381	252.455	264.769	255.304	201.414	201.078	203.968	246.505	245.286	236.738	233.487
NC_000001.11	43979210	43991171	+	2484	gene-B4GALT2	B4GALT2	protein_coding	8704	beta-1%2C4-galactosyltransferase 2	90.037	84.8802	85.8653	83.5452	70.9007	64.6872	74.0017	66.551	59.3048	60.0799	52.1673	70.8322	75.4741	71.0184	66.4096
NC_000001.11	43991599	43996528	+	1532	gene-CCDC24	CCDC24	protein_coding	149473	coiled-coil domain containing 24	4.53335	4.08072	4.83993	5.04009	6.15274	7.45081	9.70625	6.99132	4.58743	4.16597	3.93257	6.90416	7.68879	7.4648	7.52235
NC_000001.11	43996483	44031462	-	3892	gene-SLC6A9	SLC6A9	protein_coding	6536	solute carrier family 6 member 9	38.7666	42.5407	38.4555	40.1948	39.0052	35.6454	42.1277	41.3353	53.1638	51.1904	31.6654	38.0212	41.1505	38.8095	39.4237
NC_000001.11	44030437	44040680	+	895	gene-LOC107984948	LOC107984948	lncRNA	107984948		0.674772	0.450651	0.613679	0.827273	1.77378	2.39815	1.8582	2.65939	0.917819	0.831952	0.472386	2.61361	1.21658	1.39163	2.69788
NC_000001.11	44043927	44135140	+	4001	gene-KLF17	KLF17	protein_coding	128209	Kruppel like factor 17	0.805026	0.579646	0.75502	0.687351	0.917566	1.31674	1.44261	1.1357	0.661557	0.797583	0.713272	1.14388	1.1133	1.2452	1.26186
NC_000001.11	44103063	44104705	-	1643	gene-KRT8P47	KRT8P47	pseudogene	644743	keratin 8 pseudogene 47	0.367572	0.306857	0.222862	0.450645	0.241561	0.178139	0.238171	0.131697	0.27776	0.582677	0.257325	0.247605	0.301233	0.206747	0.200404
NC_000001.11	44122054	44122595	-	542	gene-LOC100129492	LOC100129492	pseudogene	100129492	small nuclear ribonucleoprotein Sm D1 pseudogene	13.7423	8.92988	11.147	12.4898	13.5468	12.4201	11.5517	15.1704	14.9875	10.9904	13.2608	10.8834	13.8798	12.3256	10.53
NC_000001.11	44137821	44141631	-	3159	gene-KLF18	KLF18	protein_coding	105378952	Kruppel like factor 18	0	0	0	0	0	0	0	0	0	0	0	0	0	0	0
NC_000001.11	44213471	44220673	+	1742	gene-DMAP1	DMAP1	protein_coding	55929	DNA methyltransferase 1 associated protein 1	40.1574	41.5026	41.3036	39.2853	46.8765	45.5322	56.3274	50.2439	42.5447	45.9801	42.7761	46.4147	50.1176	48.9443	46.6867
NC_000001.11	44221070	44355298	-	1774	gene-ERI3	ERI3	protein_coding	79033	ERI1 exoribonuclease family member 3	154.441	148.124	157.59	148.344	147.321	142.547	149.887	150.147	122.554	125.199	101.049	142.064	152.328	141.184	138.957
NC_000001.11	44222595	44244283	-	1120	gene-ERI3-IT1	ERI3-IT1	lncRNA	100874278	ERI3 intronic transcript 1	1.25817	0.900297	1.22599	1.32216	2.83489	1.39373	1.57225	2.12514	1.30389	1.32964	1.3212	0.726454	2.82814	2.22413	1.95991
NC_000001.11	44252344	44252559	-	216	gene-SNORA110	SNORA110	snoRNA	106635545	small nucleolar RNA%2C H/ACA box 110	0	0	0	0	0	0	0	0	0	0	0	0.9417	0	0	0
NC_000001.11	44405160	44651724	+	6643	gene-RNF220	RNF220	protein_coding	55182	ring finger protein 220	26.6823	25.6675	23.9496	24.425	29.2301	26.5822	30.0128	26.579	30.1034	28.4062	29.1806	27.4047	28.9222	27.8682	26.4019
NC_000001.11	44417480	44419465	+	277	gene-LOC107984951	LOC107984951	lncRNA	107984951		0.72674	0	0	0	1.0746	0.704412	0.353173	1.5623	0.329502	0	0.76315	1.46864	0.714693	2.04383	1.18868
NC_000001.11	44545493	44545552	+	60	gene-MIR5584	MIR5584	miRNA	100847089	microRNA 5584	0	0	0	0	0	0	0	0	0	0	0	0	0	0	0
NC_000001.11	44633284	44645482	-	3297	gene-LOC107984950	LOC107984950	lncRNA	107984950		1.22115	1.40683	1.83248	1.31534	1.86585	1.59791	1.2759	1.08287	1.02428	1.19373	0.416758	1.04881	1.65125	1.47674	1.5646
NC_000001.11	44653247	44674481	-	2733	gene-TMEM53	TMEM53	protein_coding	79639	transmembrane protein 53	1.69413	2.0661	1.67473	1.31587	3.12221	2.713	4.51022	2.21682	1.8034	1.55684	1.46962	2.38164	2.60773	2.23722	3.41352
NC_000001.11	44670957	44671056	-	100	gene-SNORD145	SNORD145	snoRNA	109623472	small nucleolar RNA%2C C/D box 145	1.00653	0	0	0	0	1.95122	0	0	0.91272	0	1.05696	0	0	0	0
NC_000001.11	44674696	44725591	+	3906	gene-ARMH1	ARMH1	protein_coding	339541	armadillo like helical domain containing 1	0.206151	0.25815	0.28123	0.189557	1.32092	1.72343	1.65302	1.4403	0.49071	0.490189	0.48708	1.69246	1.49517	1.2465	1.71404
NC_000001.11	44700650	44724119	-	1149	gene-LOC105378690	LOC105378690	lncRNA	105378690		0.175202	0.438787	0.318679	0	0	0.169819	0	0.282478	0	0	0.0919898	0.17703	0.77534	0.394181	0
NC_000001.11	44721786	44721901	-	116	gene-RNU5F-1	RNU5F-1	snRNA	26828	RNA%2C U5F small nuclear 1	0	1.7385	0	0	0	0.841043	0	0	0	0	0	0	1.70664	0	0
NC_000001.11	44731069	44731168	-	100	gene-RNU5D-1	RNU5D-1	snRNA	26830	RNA%2C U5D small nuclear 1	0	0	0	1.05773	0	0	0	3.24567	0.91272	0	0	0	1.9797	0	0
NC_000001.11	44739704	44767767	+	3494	gene-KIF2C	KIF2C	protein_coding	11004	kinesin family member 2C	108.086	106.72	110.247	116.883	98.5395	92.1999	96.6808	99.7357	108.252	114.53	92.4162	98.3561	98.7584	96.7659	97.6296
NC_000001.11	44762035	44762107	+	73	gene-SNORD160	SNORD160	snoRNA	109623476	small nucleolar RNA%2C C/D box 160	2.75763	1.38128	0	8.69366	1.35919	2.67291	6.7006	4.44612	7.50181	0	1.44789	2.7864	2.71192	1.55107	6.01396
NC_000001.11	44775540	44778779	+	778	gene-RPS8	RPS8	protein_coding	6202	ribosomal protein S8	3575.14	3463.32	3518.78	3488.46	4025.85	4144.84	3978.29	3832.23	3969.51	3762.5	4405.01	4004.61	3891.97	3742.36	3747.6
NC_000001.11	44775865	44775938	+	74	gene-SNORD55	SNORD55	snoRNA	26811	small nucleolar RNA%2C C/D box 55	27.2036	19.0766	16.0814	17.1523	21.4532	14.5023	14.5421	27.7782	14.8009	22.9991	54.2765	21.99	30.7656	21.4216	13.3485
NC_000001.11	44776492	44776589	+	98	gene-SNORD46	SNORD46	snoRNA	94161	small nucleolar RNA%2C C/D box 46	13.352	19.5493	14.9454	11.8725	8.09968	1.99104	5.98952	8.83175	7.45078	2.17084	14.0209	11.4157	10.1005	3.46617	6.71968
NC_000001.11	44777842	44777912	+	71	gene-SNORD38A	SNORD38A	snoRNA	94162	small nucleolar RNA%2C C/D box 38A	35.4413	31.2441	16.7609	20.8566	19.5647	28.8561	24.8017	13.7141	15.4263	29.9637	17.8642	20.0542	23.7006	25.5163	15.4584
NC_000001.11	44778390	44778458	+	69	gene-SNORD38B	SNORD38B	snoRNA	94163	small nucleolar RNA%2C C/D box 38B	29.1749	27.7657	10.6134	19.9282	21.5698	49.4875	19.8493	21.9514	17.1962	27.749	32.1684	23.5834	24.3876	18.0509	20.6784
NC_000001.11	44780285	44780745	-	461	gene-RPS15AP11	RPS15AP11	pseudogene	644790	ribosomal protein S15a pseudogene 11	2.18337	2.84345	2.77997	2.75331	2.79799	2.75118	4.03199	2.8162	2.57383	2.07666	2.52204	3.75046	2.14718	3.43861	2.3808
NC_000001.11	44782145	44792828	-	3532	gene-BEST4	BEST4	protein_coding	266675	bestrophin 4	0.256478	0.513873	0.259175	0.329417	0.309012	0.220976	0.110791	0.428835	0.335939	0.542095	0.119701	0.230359	0.448403	0.0320579	0.248595
NC_000001.11	44799952	44805995	+	2770	gene-PLK3	PLK3	protein_coding	1263	polo like kinase 3	6.61333	5.89711	5.58496	5.72777	6.34012	6.62147	7.52258	8.51451	3.92107	4.45453	5.11311	6.97606	8.21897	6.45851	6.33962
NC_000001.11	44805893	44807351	-	1355	gene-DYNLT4	DYNLT4	protein_coding	343521	dynein light chain Tctex-type 4	0.074283	0.52091	0.135115	0.156122	0	0.0720008	0.360992	0.239533	0.404157	0.235508	0.156009	0.150116	0	0.167127	0
NC_000001.11	44807442	44815585	+	4640	gene-BTBD19	BTBD19	protein_coding	149478	BTB domain containing 19	1.69202	1.78197	1.14426	1.77808	1.47549	1.40875	1.41261	2.14513	0.924523	1.30671	1.36676	1.60008	2.68796	2.17184	1.79771
NC_000001.11	44819122	44821994	+	2205	gene-LOC107984952	LOC107984952	lncRNA	107984952		0.41083	0.228647	0.456665	0.287817	0.539979	0.486699	0.266201	0.539718	0.413932	0.337686	0.239674	0.322868	0.538694	0.256754	0.945732
NC_000001.11	44819845	44843253	-	5270	gene-PTCH2	PTCH2	protein_coding	8643	patched 2	0.305589	0.382669	0.382142	0.180637	0.207103	0.333226	0.204197	0.184763	0.242468	0.0605528	0.0200562	0.115792	0.150262	0.128913	0.104132
NC_000001.11	44850522	44986641	-	2466	gene-EIF2B3	EIF2B3	protein_coding	8891	eukaryotic translation initiation factor 2B subunit gamma	53.8369	56.182	55.199	51.1707	41.5634	41.8175	38.9173	39.3973	46.0431	47.0172	37.9752	40.6237	39.4575	44.5842	42.0593
NC_000001.11	44988146	44988770	-	625	gene-PPIAP35	PPIAP35	pseudogene	128192	peptidylprolyl isomerase A pseudogene 35	0.644182	0.484	0.146465	0.338473	0.635015	0.624391	0.626104	0.865512	1.16828	0.170194	0.169114	0.162726	0.316752	0.543496	0.351215
NC_000001.11	44991677	44992265	-	589	gene-MRPS17P1	MRPS17P1	pseudogene	359803	mitochondrial ribosomal protein S17 pseudogene 1	0	0.171194	0.155417	0.17958	0.168457	0	0.166093	0	0	0	0	0.172672	0	0	0
NC_000001.11	45002547	45011324	-	3598	gene-HECTD3	HECTD3	protein_coding	79654	HECT domain E3 ubiquitin protein ligase 3	46.8858	48.8753	46.4063	46.0661	47.5699	45.9605	55.875	56.8909	41.8563	43.9911	40.6276	50.7104	51.5008	50.1629	54.1758
NC_000001.11	45012254	45015575	+	1262	gene-UROD	UROD	protein_coding	7389	uroporphyrinogen decarboxylase	226.909	220.683	215.432	216.072	229.419	222.025	237.75	215.006	198.021	187.709	162.313	215.657	212.873	208.602	202.029
NC_000001.11	45016399	45206605	-	5957	gene-ZSWIM5	ZSWIM5	protein_coding	57643	zinc finger SWIM-type containing 5	3.37933	3.35152	3.31925	3.35589	4.49718	4.71673	4.8939	5.15791	1.8999	2.57133	1.77432	5.56578	5.51671	5.28412	6.20905
NC_000001.11	45296560	45305612	-	2491	gene-LOC105378691	LOC105378691	lncRNA	105378691		0	0.040479	0	0	0.0398318	0	0	0.130296	0	0	0.0424313	0	0	0.045455	0.0440605
NC_000001.11	45303910	45305619	+	1710	gene-LINC01144	LINC01144	lncRNA	400752	long intergenic non-protein coding RNA 1144	1.17723	1.17934	0.642389	1.05154	1.16048	0.798745	0.972567	1.26537	0.854007	0.373232	0.679918	1.01109	0.86829	0.72837	1.47623
NC_000001.11	45326895	45328710	+	1816	gene-HPDL	HPDL	protein_coding	84842	4-hydroxyphenylpyruvate dioxygenase like	93.5589	94.1703	89.8266	86.9015	63.0513	63.0708	69.2236	70.3586	87.7036	92.4889	53.5466	61.2126	67.5889	70.0819	59.5311
NC_000001.11	45329242	45340447	-	3481	gene-MUTYH	MUTYH	protein_coding	4595	mutY DNA glycosylase	17.1756	17.3221	16.725	15.7094	19.1544	17.7129	19.7288	18.2439	15.7845	17.7234	14.9997	18.3189	19.0236	16.6541	18.2557
NC_000001.11	45339751	45343973	+	2739	gene-TOE1	TOE1	protein_coding	114034	target of EGR1%2C exonuclease	38.2549	36.8139	36.429	35.3348	29.8496	28.3529	31.7881	34.4435	30.8239	31.8064	31.0259	30.745	30.1039	31.5832	30.7345
NC_000001.11	45343883	45491163	-	3071	gene-TESK2	TESK2	protein_coding	10420	testis associated actin remodelling kinase 2	4.03138	4.59676	3.87505	3.4098	6.4295	6.22662	7.16753	7.82089	7.43015	8.07048	6.22958	6.06049	6.4142	7.59526	7.0406
NC_000001.11	45493863	45500111	-	2264	gene-CCDC163	CCDC163	protein_coding	126661	coiled-coil domain containing 163	5.33499	5.7899	6.02453	6.86776	4.77699	7.49807	7.56186	6.40341	6.16812	6.85961	5.74233	6.19925	6.20843	5.50138	7.07782
NC_000001.11	45500229	45513382	+	5171	gene-MMACHC	MMACHC	protein_coding	25974	metabolism of cobalamin associated C	17.7521	16.8478	17.9682	19.9436	12.9519	11.773	13.4512	12.8881	15.8327	15.5514	15.7185	14.6724	15.1416	12.941	14.242
NC_000001.11	45511051	45522890	-	1278	gene-PRDX1	PRDX1	protein_coding	5052	peroxiredoxin 1	2671.02	2694.25	2751.66	2722.45	2710.88	2832.63	2538.19	2690.67	2496.2	2491.48	2111.28	2637.45	2550.92	2650.5	2576.23
NC_000001.11	45550779	45570051	+	1727	gene-AKR1A1	AKR1A1	protein_coding	10327	aldo-keto reductase family 1 member A1	140.577	135.982	133.468	135.355	197.81	183.089	206.024	180.043	130.381	128.483	112.49	180.145	185.532	167.122	178.328
NC_000001.11	45584041	45618893	+	3298	gene-NASP	NASP	protein_coding	4678	nuclear autoantigenic sperm protein	215.163	220.989	210.671	220.269	210.296	200.21	197.378	193.382	194.444	200.099	210.752	205.504	195.359	201.051	193.419
NC_000001.11	45620044	45624787	-	3494	gene-CCDC17	CCDC17	protein_coding	149483	coiled-coil domain containing 17	0.604958	0.346308	0.445389	0.423818	1.02231	0.558449	0.839973	0.681213	0.783675	0.761098	0.36301	0.698593	0.73658	0.518504	0.439773
NC_000001.11	45627304	45688110	-	3916	gene-GPBP1L1	GPBP1L1	protein_coding	60313	GC-rich promoter binding protein 1 like 1	55.0561	61.0767	61.7127	62.205	58.58	56.977	58.0328	62.3551	72.1599	77.7682	83.9956	59.5262	58.567	63.8428	69.4515
NC_000001.11	45645772	45646685	-	914	gene-RPS15AP10	RPS15AP10	transcribed_pseudogene	728963	ribosomal protein S15a pseudogene 10	0.660745	1.10321	0.901383	1.15725	1.41124	0.213481	0.749236	0.236737	1.09846	1.1638	1.27206	0.890184	1.51618	2.22988	1.3209
NC_000001.11	45650978	45651850	-	873	gene-RPL7AP16	RPL7AP16	pseudogene	100270896	ribosomal protein L7a pseudogene 16	1.38355	1.03952	1.99229	1.33276	0.795587	0.89403	2.12915	2.10677	1.2546	1.70584	1.21073	1.74748	1.36062	1.297	2.51443
NC_000001.11	45688181	45694438	+	1467	gene-TMEM69	TMEM69	protein_coding	51249	transmembrane protein 69	69.984	73.1333	80.4957	82.4119	89.1434	91.3762	84.6916	93.3655	77.771	80.6302	99.2839	91.9977	87.177	88.9155	94.3427
NC_000001.11	45694324	45750805	-	4431	gene-IPP	IPP	protein_coding	3652	intracisternal A particle-promoted polypeptide	6.17868	6.34901	7.00344	6.06326	9.38245	8.74108	8.32351	8.44807	7.29187	7.20183	8.20572	10.4664	10.3207	11.4481	10.7501
NC_000001.11	45750896	45760837	+	792	gene-LOC105378693	LOC105378693	lncRNA	105378693		0	0	0	0	0	0	0.247042	0	0	0	0	0	0	0	0
NC_000001.11	45786992	46036124	+	7781	gene-MAST2	MAST2	protein_coding	23139	microtubule associated serine/threonine kinase 2	19.6624	22.3671	20.6351	20.4858	24.6873	19.6602	28.3768	25.7646	20.4339	21.873	20.3215	27.7231	27.9107	27.4886	28.4366
NC_000001.11	45845343	45847719	-	1770	gene-TMA16P2	TMA16P2	pseudogene	100101407	translation machinery associated 16 homolog pseudogene 2	0	0	0	0	0	0	0	0	0.0515661	0	0	0	0	0	0
NC_000001.11	45867050	45907500	-	4642	gene-LOC105378694	LOC105378694	lncRNA	105378694		0	0	0	0	0	0	0	0	0	0	0	0	0	0	0
NC_000001.11	46040140	46176488	-	5074	gene-P3R3URF-PIK3R3	P3R3URF-PIK3R3	protein_coding	110117499	P3R3URF-PIK3R3 readthrough	14.6795	15.6794	15.6957	16.9687	19.7112	19.2853	18.6249	22.303	17.7903	19.0353	16.2898	21.1665	23.4099	24.6362	24.0318
NC_000001.11	46040140	46174901	-	6111	gene-PIK3R3	PIK3R3	protein_coding	8503	phosphoinositide-3-kinase regulatory subunit 3	14.0661	15.5433	15.6837	15.9585	18.1199	17.2899	17.9297	21.2979	17.2806	18.4857	15.6011	20.0711	22.8066	24.0501	23.0609
NC_000001.11	46133371	46139081	+	359	gene-LOC101929626	LOC101929626	lncRNA	101929626	uncharacterized LOC101929626	1.68223	0.842618	0.509975	1.17853	1.10553	1.35879	2.18003	2.71226	0.762719	1.48149	0.294419	2.26637	0.275724	2.83859	0.91717
NC_000001.11	46175087	46196489	+	1907	gene-TSPAN1	TSPAN1	protein_coding	10103	tetraspanin 1	11.7174	8.88306	8.64042	9.9838	15.9732	16.9849	13.9023	11.7436	13.4012	14.2237	6.92818	14.4529	15.5199	12.4688	15.6546
NC_000001.11	46175486	46176488	-	405	gene-P3R3URF	P3R3URF	protein_coding	110117498	PIK3R3 upstream reading frame	0	0	0	0	0	0	0	0	0	0	0	0	0	0	0
NC_000001.11	46188683	46220305	-	3571	gene-POMGNT1	POMGNT1	protein_coding	55624	protein O-linked mannose N-acetylglucosaminyltransferase 1 %28beta 1%2C2-%29	58.2894	60.4265	58.4465	60.8097	60.1272	61.4435	65.8036	63.0168	45.0098	44.3535	53.2181	63.6252	62.1463	63.1618	65.0967
NC_000001.11	46203334	46221256	+	1849	gene-LURAP1	LURAP1	protein_coding	541468	leucine rich adaptor protein 1	0.0544367	0	0.0495081	0.0572054	0.053662	0.105528	0.052909	0.409585	0	0	0	0.110009	0.107069	0	0.178077
NC_000001.11	46247688	46278477	+	3141	gene-RAD54L	RAD54L	protein_coding	8438	RAD54 like	33.455	38.9722	35.3514	36.3015	36.9276	35.5643	42.0156	37.923	31.4992	34.2379	32.9102	37.9486	40.0541	36.373	42.1058
NC_000001.11	46277462	46303616	-	5885	gene-LRRC41	LRRC41	protein_coding	10489	leucine rich repeat containing 41	39.7996	39.4937	40.4894	39.5053	35.3723	32.244	40.212	38.1281	22.5815	22.6117	25.5216	33.8551	37.0206	34.8247	37.6728
NC_000001.11	46303698	46316776	+	685	gene-UQCRH	UQCRH	protein_coding	7388	ubiquinol-cytochrome c reductase hinge protein	720.884	795.773	774.686	738.248	846.204	895.568	728.075	805.968	713.387	681.861	721.512	797.594	790.58	781.689	772.93
NC_000001.11	46340807	46385199	+	10400	gene-NSUN4	NSUN4	protein_coding	387338	NOP2/Sun RNA methyltransferase 4	11.1009	11.8285	11.4954	11.4519	11.1719	11.1539	10.8929	11.8384	12.3217	13.0816	14.5129	12.2435	12.059	13.0104	12.1997
NC_000001.11	46394317	46413845	+	2042	gene-FAAH	FAAH	protein_coding	2166	fatty acid amide hydrolase	0.985832	0.888834	0.896577	0.828778	0.388721	0.33444	0.622808	0.317891	0.67046	0.520916	0.207045	0.697282	0.387796	0.277249	0.644984
NC_000001.11	46433827	46445702	+	1267	gene-FAAHP1	FAAHP1	transcribed_pseudogene	729041	fatty acid amide hydrolase pseudogene 1	1.03275	0.55709	0.650248	0.834829	0.548183	0.770016	0.0772129	0.597729	0.144076	0	0.166845	0.481627	0.156251	0.446837	0.866257
NC_000001.11	46446673	46449704	-	1129	gene-LINC01398	LINC01398	lncRNA	101929651	long intergenic non-protein coding RNA 1398	0	0	0	0	0	0	0	0	0	0	0	0	0	0	0
NC_000001.11	46489836	46516216	+	5174	gene-DMBX1	DMBX1	protein_coding	127343	diencephalon/mesencephalon homeobox 1	0.350167	0.214373	0.212309	0.245318	0.786251	0.980513	0.85085	0.878225	0.0705621	0	0	0.864893	0.803512	0.678407	0.933361
NC_000001.11	46532166	46535515	-	2535	gene-TMEM275	TMEM275	protein_coding	105378696	transmembrane protein 275	0	0	0	0	0	0	0	0	0	0	0	0	0	0	0
NC_000001.11	46538696	46570255	+	2445	gene-MKNK1-AS1	MKNK1-AS1	lncRNA	100507423	MKNK1 antisense RNA 1	0	0	0	0	0	0	0	0	0	0	0	0	0	0	0
NC_000001.11	46545641	46551647	-	2896	gene-KNCN	KNCN	protein_coding	148930	kinocilin	0	0	0	0	0	0	0	0	0	0	0	0	0	0	0
NC_000001.11	46557407	46604311	-	11486	gene-MKNK1	MKNK1	protein_coding	8569	MAPK interacting serine/threonine kinase 1	8.37756	9.34064	9.46009	9.35619	7.55863	7.29627	7.47812	7.752	9.09065	8.66823	7.38015	8.56237	7.72163	7.56105	8.40886
NC_000001.11	46607715	46616891	-	2985	gene-MOB3C	MOB3C	protein_coding	148932	MOB kinase activator 3C	9.23921	9.66108	9.81339	9.21304	9.73929	8.56315	10.0615	8.15495	11.5581	10.1204	8.4982	8.89267	8.62181	10.5073	8.86127
NC_000001.11	46621695	46625821	-	1631	gene-LOC105378697	LOC105378697	lncRNA	105378697		0	0.061823	0.112251	0.0648515	0	0	0	0	0.111922	0	0	0	0	0	0
NC_000001.11	46632737	46668443	-	4470	gene-ATPAF1	ATPAF1	protein_coding	64756	ATP synthase mitochondrial F1 complex assembly factor 1	53.5918	57.0712	56.8493	57.4533	39.2445	43.5423	36.2864	42.4769	47.3716	48.5928	42.7278	42.9567	42.3842	49.2176	43.7055
NC_000001.11	46668886	46673601	+	1440	gene-TEX38	TEX38	protein_coding	374973	testis expressed 38	0.0698982	0.0700231	0	0.0734533	0	0	0.135873	0.225394	0.0633833	0	0	0	0.343698	0	0.304874
NC_000001.11	46674036	46692098	+	584	gene-EFCAB14-AS1	EFCAB14-AS1	lncRNA	100130197	EFCAB14 antisense RNA 1	0	0	0	0	0	0	0	0	0	0	0	0	0	0	0
NC_000001.11	46675159	46719114	-	5817	gene-EFCAB14	EFCAB14	protein_coding	9813	EF-hand calcium binding domain 14	41.3376	42.9889	43.4648	43.7856	36.1269	35.8244	37.8736	41.6612	41.6741	42.8629	47.17	41.6116	42.8476	47.8452	47.434
NC_000001.11	46685083	46686666	-	758	gene-LOC105378698	LOC105378698	lncRNA	105378698		0.796729	0.532102	0.724595	0.418626	0.130899	0.128708	0	0.570918	0.602058	0.561325	1.11553	1.87843	0.783523	1.3444	0.434385
NC_000001.11	46765056	46772172	+	466	gene-LOC105378699	LOC105378699	lncRNA	105378699		0	0	0	0	0	0	0	0	0	0	0	0	0	0	0
NC_000001.11	46799046	46819413	+	2175	gene-CYP4B1	CYP4B1	protein_coding	1580	cytochrome P450 family 4 subfamily B member 1	0.231387	0.0463601	0	0.0486312	0	0	0	0	0	0	0	0	0	0	0
NC_000001.11	46843095	46900475	-	1474	gene-CYP4Z2P	CYP4Z2P	transcribed_pseudogene	163720	cytochrome P450 family 4 subfamily Z member 2%2C pseudogene	0	0	0	0	0	0	0	0	0	0.216495	0	0	0	0	0
NC_000001.11	46929177	46941476	-	2762	gene-CYP4A11	CYP4A11	protein_coding	1579	cytochrome P450 family 4 subfamily A member 11	0	0	0	0	0	0	0	0	0	0	0	0	0	0	0
NC_000001.11	46961364	47055432	+	2956	gene-CYP4X1	CYP4X1	protein_coding	260293	cytochrome P450 family 4 subfamily X member 1	1.32797	1.39857	1.45548	1.32395	0.234962	0.429057	0.430235	0.475797	0.339646	0.503787	1.03694	0.344058	0.133945	0.229828	0.371295
NC_000001.11	46967481	46967866	-	386	gene-CYP4A26P	CYP4A26P	pseudogene	107080641	cytochrome P450 family 4 subfamily A member 26%2C pseudogene	0	0	0	0	0	0	0	0	0	0	0	0	0	0	0
NC_000001.11	47055525	47118320	+	2205	gene-CYP4Z1	CYP4Z1	protein_coding	199974	cytochrome P450 family 4 subfamily Z member 1	0	0.0457294	0	0	0	0	0	0	0	0	0.0958697	0	0	0	0
NC_000001.11	47137441	47149738	+	3927	gene-CYP4A22	CYP4A22	protein_coding	284541	cytochrome P450 family 4 subfamily A member 22	0	0	0	0	0	0	0	0	0	0	0	0	0	0	0
NC_000001.11	47172217	47177080	-	3347	gene-LOC105378701	LOC105378701	lncRNA	105378701		0.120291	0.180759	0.3829	0.379227	0.533606	0.23319	0.0876864	0.0646483	0.109079	0.381372	0.0947383	0.151932	0.0887228	0.169149	0.196752
NC_000001.11	47179250	47180339	+	661	gene-LINC00853	LINC00853	lncRNA	100874253	long intergenic non-protein coding RNA 853	2.43639	1.98311	1.93883	1.76021	1.20086	1.18077	1.48001	0.818373	0.552327	1.12647	0.319807	0.923179	0.748752	0.856493	0.996261
NC_000001.11	47183582	47190036	-	838	gene-PDZK1IP1	PDZK1IP1	protein_coding	10158	PDZK1 interacting protein 1	0	0.240652	0.546184	0.252441	0.710413	1.04779	0.817186	1.54925	0	0.380803	1.00903	0.970917	0.826844	1.75653	0.654861
NC_000001.11	47216290	47232389	-	7425	gene-TAL1	TAL1	protein_coding	6886	TAL bHLH transcription factor 1%2C erythroid differentiation factor	0	0	0	0	0	0	0	0	0	0	0	0	0	0	0
NC_000001.11	47250139	47314896	-	6460	gene-STIL	STIL	protein_coding	6491	STIL centriolar assembly protein	28.3886	31.686	30.5371	31.6336	24.1141	23.9976	21.9888	28.4708	31.3942	33.5908	30.2527	28.1023	28.96	32.391	32.6886
NC_000001.11	47333790	47378839	+	3515	gene-CMPK1	CMPK1	protein_coding	51727	cytidine/uridine monophosphate kinase 1	84.8753	98.8826	111.724	97.7082	75.5661	86.9306	66.0449	78.6101	112.097	105.191	156.545	83.2725	81.4409	98.797	106.008
NC_000001.11	47380796	47437317	-	861	gene-LINC01389	LINC01389	lncRNA	102724077	long intergenic non-protein coding RNA 1389	5.72824	6.67537	6.8044	5.15965	1.72859	2.60616	2.72694	1.75917	2.65017	1.11189	1.71864	1.88996	2.41427	1.18357	1.78463
NC_000001.11	47416285	47418052	+	1768	gene-FOXE3	FOXE3	protein_coding	2301	forkhead box E3	0.0569307	0	0.0517763	0.179479	0	0.110363	0	0	0.0516244	0	0	0	0.055987	0	0
NC_000001.11	47432133	47434641	-	2509	gene-FOXD2-AS1	FOXD2-AS1	lncRNA	84793	FOXD2 adjacent opposite strand RNA 1	3.57041	3.33566	4.30521	3.28827	7.15784	6.53258	8.03218	7.15798	4.91101	4.96031	4.84459	7.86389	6.94355	6.13753	7.74276
NC_000001.11	47438044	47440691	+	2648	gene-FOXD2	FOXD2	protein_coding	2306	forkhead box D2	1.14033	0.913897	0.967951	0.798888	1.23652	0.810552	1.29305	0.980565	0.723834	0.642725	1.11763	1.26745	1.19619	0.940719	0.828963
NC_000001.11	47688498	47704077	+	1474	gene-LINC01738	LINC01738	lncRNA	107984953		0	0	0	0	0	0	0	0	0	0	0	0	0	0	0
NC_000001.11	47760528	47997385	-	11618	gene-TRABD2B	TRABD2B	protein_coding	388630	TraB domain containing 2B	2.59041	2.7773	2.81287	2.88604	5.9355	5.86979	7.14054	6.73271	4.24229	4.0102	6.15	7.02943	6.6115	7.13403	7.03798
NC_000001.11	48050047	48181700	+	4812	gene-LINC02794	LINC02794	lncRNA	105379778		0.0627515	0	0.0190234	0	0.041239	0.0405491	0	0	0	0.0884215	0.0219652	0.0422708	0	0.0235304	0.0228085
NC_000001.11	48089353	48089834	+	482	gene-CYP46A4P	CYP46A4P	pseudogene	100874494	cytochrome P450 family 46 subfamily A member 4%2C pseudogene	0	0	0.189918	0	0	0	0	0	0	0	0	0	0	0	0
NC_000001.11	48101715	48182428	-	1511	gene-SKINT1L	SKINT1L	transcribed_pseudogene	391037	Skint1 like %28pseudogene%29	0.133228	0.0667328	0.0605827	0.210006	0	0	0	0	0.060405	0	0	0	0	0.0749361	0
NC_000001.11	48221113	48248644	+	7053	gene-SLC5A9	SLC5A9	protein_coding	200010	solute carrier family 5 member 9	0	0.0142965	0.0389368	0	0.0281358	0	0	0	0	0	0	0.0144199	0	0	0.0311228
NC_000001.11	48258643	48472204	-	9943	gene-SPATA6	SPATA6	protein_coding	54558	spermatogenesis associated 6	0.496029	0.273811	0.368261	0.244672	0.768382	0.62797	0.531304	0.652855	0.0734362	0.181867	0.0425209	0.398918	0.627181	0.535224	0.717495
NC_000001.11	48324976	48326158	-	1183	gene-PPP1R8P1	PPP1R8P1	pseudogene	5512	protein phosphatase 1 regulatory subunit 8 pseudogene 1	0	0	0	0	0	0	0	0.0914531	0	0.179833	0	0	0.251019	0	0
NC_000001.11	48435702	48437896	+	2195	gene-LOC644462	LOC644462	pseudogene	644462	STE20 related adaptor beta pseudogene	3.39333	4.77752	3.37803	3.80686	4.2039	4.04467	3.74379	3.74595	3.28496	3.34378	3.90041	2.87272	2.79593	3.86885	3.70016
NC_000001.11	48520157	50023954	-	10439	gene-AGBL4	AGBL4	protein_coding	84871	AGBL carboxypeptidase 4	0	0.0386371	0	0.0405299	0	0	0.0281144	0.0414557	0.0524602	0.0815182	0.0405006	0.0389706	0.0284467	0.0216933	0.0105139
NC_000001.11	48727519	48777489	-	5503	gene-BEND5	BEND5	protein_coding	79656	BEN domain containing 5	0.0365813	0.0183233	0	0.0384419	0.0180304	0.0354574	0.0711094	0.01966	0.0497576	0.154637	0.0384141	0	0	0.0411515	0
NC_000001.11	49025595	49050897	+	1096	gene-LOC105378706	LOC105378706	lncRNA	105378706		0	0	0	0	0	0	0	0	0	0	0	0	0	0	0
NC_000001.11	49257411	49269294	+	575	gene-AGBL4-AS1	AGBL4-AS1	lncRNA	101929721	AGBL4 antisense RNA 1	0	0	0	0	0	0	0	0	0	0	0	0	0	0	0
NC_000001.11	49374201	49472085	-	514	gene-AGBL4-IT1	AGBL4-IT1	lncRNA	100874313	AGBL4 intronic transcript 1	0	0	0	0	0	0	0	0	0	0	0	0	0	0	0
NC_000001.11	49492021	49514272	+	332	gene-LOC107984954	LOC107984954	lncRNA	107984954		0	0	0	0	0	0	0	0	0	0	0	0	0	0	0
NC_000001.11	50024021	50042313	+	1608	gene-LOC105378708	LOC105378708	lncRNA	105378708		0	0	0	0	0	0	0	0	0	0	0	0	0	0	0
NC_000001.11	50048055	50203772	+	8206	gene-ELAVL4	ELAVL4	protein_coding	1996	ELAV like RNA binding protein 4	0	0	0	0	0	0	0	0	0	0	0	0	0	0	0
NC_000001.11	50059867	50064208	-	2893	gene-LOC105378709	LOC105378709	lncRNA	105378709		0	0	0	0	0	0	0	0	0	0	0	0	0	0	0
NC_000001.11	50174135	50177082	-	2243	gene-ELAVL4-AS1	ELAVL4-AS1	lncRNA	107984955		0	0	0	0	0	0	0	0	0	0	0	0	0	0	0
NC_000001.11	50205752	50258756	-	2361	gene-LOC105378711	LOC105378711	lncRNA	105378711		0	0	0	0	0	0	0	0	0	0	0	0	0	0	0
NC_000001.11	50257640	50258202	+	329	gene-LOC105378710	LOC105378710	lncRNA	105378710		0	0	0	0	0	0	0	0	0	0	0	0	0	0	0
NC_000001.11	50261096	50321162	-	7469	gene-LINC02808	LINC02808	lncRNA	105378712		0	0	0	0	0	0	0	0	0	0.0142417	0	0	0	0	0
NC_000001.11	50326112	50327049	+	938	gene-RPS2P11	RPS2P11	pseudogene	343184	ribosomal protein S2 pseudogene 11	0.321919	0.859985	0.0975911	0.338293	0.211559	0.208019	0.20859	0.23068	0.486525	0.340206	0.225365	0.325278	0.211056	0.362138	0.117009
NC_000001.11	50405040	50406062	-	1023	gene-FCF1P6	FCF1P6	pseudogene	100422535	FCF1 pseudogene 6	0	0.295699	0	0.206789	0	0.190735	0.286888	0.211513	0.17844	0.311938	0.20664	0.099417	0.193519	0	0
NC_000001.11	50417550	50423443	-	4201	gene-DMRTA2	DMRTA2	protein_coding	63950	DMRT like family A2	0.0239594	0	0.0217902	0	0.0708553	0.0232233	0.0698611	0.0772594	0.0434525	0.0506408	0	0.169466	0.0235623	0.134764	0.104503
NC_000001.11	50423502	50425349	+	1070	gene-LOC105378714	LOC105378714	lncRNA	105378714		0	0.0942367	0.0855519	0	0	0	0.0914288	0	0.085301	0	0.197563	0	0	0	0
NC_000001.11	50437028	50960267	-	7164	gene-FAF1	FAF1	protein_coding	11124	Fas associated factor 1	49.006	49.4877	51.0092	53.1079	44.1121	41.522	44.9816	45.0334	50.3882	51.3889	49.4548	46.2663	45.1263	47.5736	46.635
NC_000001.11	50458717	50471156	+	3956	gene-FAF1-AS1	FAF1-AS1	lncRNA	105378715		0	0	0	0	0	0.0246615	0	0	0	0	0	0	0	0	0
NC_000001.11	50846346	50847140	+	795	gene-MRPS6P2	MRPS6P2	pseudogene	359781	mitochondrial ribosomal protein S6 pseudogene 2	0	0	0	0	0	0	0	0	0	0	0	0	0	0	0
NC_000001.11	50934279	50959742	-	798	gene-LOC112268262	LOC112268262	lncRNA	112268262		0.126132	0.379072	0.344137	0	0.373012	0	0	0	0.57188	0.266594	0.264903	0.63724	0.86829	0.425671	0.412612
NC_000001.11	50968706	50974634	+	2189	gene-CDKN2C	CDKN2C	protein_coding	1031	cyclin dependent kinase inhibitor 2C	117.621	110.599	115.21	110.508	170.974	170.788	177.245	180.941	135.928	132.028	123.9	179.991	180.425	178.714	172.178
NC_000001.11	51059837	51059905	+	69	gene-MIR4421	MIR4421	miRNA	100616189	microRNA 4421	0	0	1.32667	0	0	1.41393	0	0	0	0	0	0	0	4.92297	1.59065
NC_000001.11	51060018	51060103	+	86	gene-MIR6500	MIR6500	miRNA	102466656	microRNA 6500	1.17039	0	0	0	0	0	0	0	0	0	0	0	0	0	0
NC_000001.11	51102188	51152283	+	1329	gene-C1orf185	C1orf185	protein_coding	284546	chromosome 1 open reading frame 185	0	0	0.137758	0	0	0.0734094	0	0	0	0	0	0	0.0744808	0.0851982	0.0825844
NC_000001.11	51157439	51158540	-	1102	gene-CFL1P2	CFL1P2	pseudogene	391039	cofilin 1 pseudogene 2	0.730696	1.1895	0.664541	1.05581	0.540224	0.619716	0.710191	0.3927	0.331296	0.579153	0.575479	1.10748	0.449115	1.02748	0.398384
NC_000001.11	51195095	51235096	-	2366	gene-LINC01562	LINC01562	lncRNA	105378716	long intergenic non-protein coding RNA 1562	0	0	0.15476	0.0447053	0	0.123704	0.0826955	0.0457265	0	0	0.044673	0	0	0	0.0927766
NC_000001.11	51197177	51197577	+	401	gene-LOC107985472	LOC107985472	pseudogene	107985472		0	0	0	0	0	0	0	0	0	0	0	0	0	0	0
NC_000001.11	51236273	51273447	+	3074	gene-RNF11	RNF11	protein_coding	26994	ring finger protein 11	37.0001	38.9687	43.239	39.0196	42.2513	46.1463	38.7624	42.1634	41.5386	41.4549	68.2866	46.5176	46.1114	47.5898	55.5557
NC_000001.11	51250562	51251494	-	933	gene-RPS2P8	RPS2P8	pseudogene	440589	ribosomal protein S2 pseudogene 8	7.44382	6.59253	5.39628	6.23527	6.27443	5.22835	6.50095	6.02982	6.55437	6.72657	4.53146	5.12333	6.04732	6.06797	5.176
NC_000001.11	51287258	51345116	-	4500	gene-TTC39A	TTC39A	protein_coding	22996	tetratricopeptide repeat domain 39A	1.00653	1.74778	1.30191	1.57484	1.56549	1.25745	1.06525	0.697218	1.3995	1.70194	0.446273	0.813629	0.79188	1.10712	1.14633
NC_000001.11	51326018	51328589	+	2022	gene-LOC105378717	LOC105378717	lncRNA	105378717		0	0	0	0	0	0	0	0	0	0	0	0	0	0	0
NC_000001.11	51329654	51331281	+	650	gene-TTC39A-AS1	TTC39A-AS1	lncRNA	102724097	TTC39A antisense RNA 1	0	0	0	0	0	0.150094	0	0	0	0	0	0	0	0	0
NC_000001.11	51354263	51519275	-	5789	gene-EPS15	EPS15	protein_coding	2060	epidermal growth factor receptor pathway substrate 15	25.6285	26.0226	27.3246	26.0732	20.1047	18.2348	20.769	22.6881	25.0529	26.1472	27.2229	21.7146	21.6471	23.6275	26.7135
NC_000001.11	51372202	51373400	+	1199	gene-LOC100422413	LOC100422413	pseudogene	100422413	proteasome 26S subunit%2C non-ATPase 7 pseudogene	0	0.0840978	0	0	0	0.0813687	0	0	0	0	0	0	0	0	0
NC_000001.11	51516554	51598769	+	4893	gene-EPS15-AS1	EPS15-AS1	lncRNA	105378720		0	0.0206077	0.0187085	0	0.0202782	0	0	0	0.0186536	0	0	0	0	0	0.022431
NC_000001.11	51561866	51583731	-	1453	gene-CALR4P	CALR4P	transcribed_pseudogene	441884	calreticulin 4%2C pseudogene	0	0.0693966	0.063001	0	0	0	0	0	0.0628163	0	0	0	0	0	0
NC_000001.11	51610449	51622932	-	1125	gene-LOC105378719	LOC105378719	lncRNA	105378719		0	0	0	0	0	0	0	0	0	0	0	0	0	0	0
NC_000001.11	51617084	51789219	+	4482	gene-OSBPL9	OSBPL9	protein_coding	114883	oxysterol binding protein like 9	81.43	88.5497	88.3339	87.9316	65.1955	61.645	61.5523	69.5673	72.089	73.6196	75.5108	65.7148	69.3911	77.7592	72.8515
NC_000001.11	51789210	51878727	-	3856	gene-NRDC	NRDC	protein_coding	4898	nardilysin convertase	229.028	245.86	244.757	249.976	191.649	184.04	186.905	209.308	224.061	241.155	200.319	209.632	201.923	226.809	217.432
NC_000001.11	51793957	51798389	+	553	gene-LOC105378721	LOC105378721	lncRNA	105378721		0.728054	1.27637	0.662137	0.382542	1.61481	0.882107	2.12287	1.9564	1.81554	2.30823	1.72019	1.4713	1.25298	1.63802	1.98471
NC_000001.11	51836344	51836402	-	59	gene-MIR761	MIR761	miRNA	100313892	microRNA 761	20.4719	18.7994	27.9276	26.8914	10.0903	13.2286	16.5812	18.3371	21.6578	14.4232	21.4976	24.133	16.7771	23.0295	20.4627
NC_000001.11	51859775	51860223	+	449	gene-TSEN15P2	TSEN15P2	pseudogene	106480781	tRNA splicing endonuclease subunit 15 pseudogene 2	0	0	0	0	0	0	0	0	0	0	0	0	0	0	0
NC_000001.11	51907956	51990700	-	13142	gene-RAB3B	RAB3B	protein_coding	5865	RAB3B%2C member RAS oncogene family	0.237426	0.23785	0.285585	0.265599	0.422796	0.193014	0.387087	0.279898	0.152791	0.194255	0.225194	0.286336	0.391662	0.318783	0.567898
NC_000001.11	51980446	51980887	+	442	gene-RPS26P14	RPS26P14	pseudogene	100270902	ribosomal protein S26 pseudogene 14	0	0	0	0	0	0	0	0.244771	0	0	0	0	0	0	0
NC_000001.11	51995744	51996039	+	296	gene-RN7SL290P	RN7SL290P	pseudogene	106481001	RNA%2C 7SL%2C cytoplasmic 290%2C pseudogene	0	0	0	0	0	0	0	0	0	0	0	0	0	0	0
NC_000001.11	52020131	52056171	-	4351	gene-TXNDC12	TXNDC12	protein_coding	51060	thioredoxin domain containing 12	75.4843	81.8532	76.8343	81.4871	75.4363	75.2953	70.1507	74.5462	60.6243	59.7008	63.1603	74.7992	68.1589	74.7656	76.9872
NC_000001.11	52032103	52033810	-	1708	gene-KTI12	KTI12	protein_coding	112970	KTI12 chromatin associated homolog	18.7989	18.7144	19.1871	20.4362	16.7305	14.737	15.1211	17.4192	15.3367	15.3204	13.9856	15.6009	15.5316	16.6395	14.9081
NC_000001.11	52050918	52052683	+	391	gene-TXNDC12-AS1	TXNDC12-AS1	lncRNA	104355143	TXNDC12 antisense RNA 1	0	0	0	0	0	0	0	0	0	0	0	0	0	0	0
NC_000001.11	52056295	52090716	+	4533	gene-BTF3L4	BTF3L4	protein_coding	91408	basic transcription factor 3 like 4	39.1911	43.9769	47.8805	43.3778	33.7085	37.04	31.4874	33.7002	39.8875	39.7278	49.4788	34.9333	34.2615	38.0176	44.4539
NC_000001.11	52141203	52141818	+	235	gene-LOC107984956	LOC107984956	lncRNA	107984956		0	0	0	0	0	0	0	0	0	0	0	0	0	0	0
NC_000001.11	52142001	52348664	+	7788	gene-ZFYVE9	ZFYVE9	protein_coding	9372	zinc finger FYVE-type containing 9	9.38295	10.5909	9.21517	10.1997	8.20472	7.14045	8.6423	8.7518	7.19582	8.4545	7.11156	8.14882	8.8207	9.18854	9.61129
NC_000001.11	52150108	52150419	+	312	gene-RN7SL788P	RN7SL788P	pseudogene	106481135	RNA%2C 7SL%2C cytoplasmic 788%2C pseudogene	0	0	0	0	0	0	0	0	0	0	0	0	0	0	0
NC_000001.11	52179815	52180694	+	880	gene-PDCL3P6	PDCL3P6	pseudogene	100419023	PDCL3 pseudogene 6	0.114379	0.114583	0	0.120196	0	0	0	0	0	0	0	0.231144	0	0	0
NC_000001.11	52348437	52366291	-	9527	gene-CC2D1B	CC2D1B	protein_coding	200014	coiled-coil and C2 domain containing 1B	19.3446	19.0088	19.3132	19.8622	15.9345	14.5927	15.5569	17.2725	21.9773	21.7163	19.6038	16.045	17.1226	16.746	16.4742
NC_000001.11	52368480	52369345	+	866	gene-PLA2G12AP1	PLA2G12AP1	pseudogene	100420258	phospholipase A2 group XIIA pseudogene 1	2.9057	2.56158	2.95974	3.41991	2.06233	1.80251	3.16306	2.37366	2.52948	2.8251	3.29538	3.05346	2.51463	3.79171	3.42191
NC_000001.11	52372829	52404446	-	3263	gene-ORC1	ORC1	protein_coding	4998	origin recognition complex subunit 1	62.0331	66.9956	66.2076	66.42	57.4406	56.7188	59.3629	62.3338	59.4681	62.3948	54.4516	58.7531	58.0623	64.5433	61.0832
NC_000001.11	52404564	52420836	+	5292	gene-PRPF38A	PRPF38A	protein_coding	84950	pre-mRNA processing factor 38A	58.258	61.163	62.3416	61.8807	49.5355	52.0067	50.763	53.7469	52.2934	55.9393	64.8119	53.773	52.7658	58.7324	55.4996
NC_000001.11	52423275	52553463	-	8470	gene-TUT4	TUT4	protein_coding	23318	terminal uridylyl transferase 4	20.5585	24.9047	24.3928	26.0373	22.3628	19.8923	21.0326	24.1924	23.4484	25.4939	22.8364	25.2398	24.3548	28.1266	28.0801
NC_000001.11	52530951	52552709	+	1825	gene-LOC105378723	LOC105378723	lncRNA	105378723		0	0	0	0	0	0	0	0	0	0	0	0	0	0	0
NC_000001.11	52573107	52573899	+	793	gene-EEF1GP7	EEF1GP7	pseudogene	645311	eukaryotic translation elongation factor 1 gamma pseudogene 7	0	0	0	0	0	0	0	0	0	0	0	0	0	0.142785	0
NC_000001.11	52602371	52609051	+	1229	gene-GPX7	GPX7	protein_coding	2882	glutathione peroxidase 7	1.71987	2.3793	1.19174	1.2049	9.60725	9.84342	9.23364	11.2679	0.445592	0.952059	1.11802	11.5027	9.90656	9.95009	10.7165
NC_000001.11	52631438	52669683	+	4436	gene-SHISAL2A	SHISAL2A	protein_coding	348378	shisa like 2A	0.0226901	0.0227307	0	0.0238442	0.0447345	0	0.0661601	0.0487777	0.0205753	0	0	0.0229269	0	0.1021	0
NC_000001.11	52684449	52698347	-	3988	gene-COA7	COA7	protein_coding	65260	cytochrome c oxidase assembly factor 7	66.9593	72.4139	74.2791	75.0594	44.8336	41.5882	37.9737	48.506	63.213	68.2289	69.4129	47.0009	45.9432	47.841	48.8227
NC_000001.11	52726453	52827336	+	8298	gene-ZYG11B	ZYG11B	protein_coding	79699	zyg-11 family member B%2C cell cycle regulator	13.0396	14.7519	17.077	14.8118	10.5224	11.863	10.8817	13.39	13.9031	15.2032	17.4123	13.4575	13.4199	14.3548	16.9962
NC_000001.11	52772150	52772674	-	525	gene-RPS13P2	RPS13P2	pseudogene	729236	ribosomal protein S13 pseudogene 2	123.852	128.682	130.423	129.144	132.484	127.666	108.078	128.178	128.129	126.024	152.404	125.338	131.414	128.541	122.507
NC_000001.11	52842736	52894998	+	5552	gene-ZYG11A	ZYG11A	protein_coding	440590	zyg-11 family member A%2C cell cycle regulator	15.8993	16.7268	15.8118	15.8316	11.3304	10.6488	13.5678	14.6733	13.6612	15.0015	15.2681	14.5997	13.4963	16.3153	14.8659
NC_000001.11	52895910	52927212	-	7808	gene-ECHDC2	ECHDC2	protein_coding	55268	enoyl-CoA hydratase domain containing 2	3.20987	3.62886	2.68478	3.02092	7.75165	6.93473	7.29205	6.19371	2.64184	2.41133	4.35889	6.83842	7.40359	7.01877	7.40788
NC_000001.11	52920405	52920756	+	352	gene-LOC112268226	LOC112268226	pseudogene	112268226		0.857842	0.286458	0.780175	0.300491	1.12751	0.277162	0.277923	0.922065	1.03718	0.30219	0.600547	0.577861	0.562415	0	0.311803
NC_000001.11	52927276	53051698	+	4186	gene-SCP2	SCP2	protein_coding	6342	sterol carrier protein 2	43.2815	47.4779	49.0286	48.0096	41.8833	42.6742	37.0889	43.7305	50.7164	50.6444	50.6009	42.3724	40.4358	46.8223	49.0829
NC_000001.11	52943522	52944022	-	501	gene-H3P2	H3P2	pseudogene	115482681	H3 histone pseudogene 2	0	0	0	0	0	0	0	0	0	0	0	0	0	0	0
NC_000001.11	52994566	52996317	+	1752	gene-TUBBP10	TUBBP10	pseudogene	100418902	tubulin beta class I pseudogene 10	0.402154	0.575532	0.470242	0.120745	0.283165	0.222742	0.167515	0.617517	0.312575	0.242856	0.482632	0.17415	0.395488	0.775537	0.563808
NC_000001.11	53062198	53085502	+	3984	gene-PODN	PODN	protein_coding	127435	podocan	0	0	0	0	0	0	0	0	0	0	0	0	0	0	0
NC_000001.11	53087183	53142638	-	4084	gene-SLC1A7	SLC1A7	protein_coding	6512	solute carrier family 1 member 7	0	0	0	0	0	0	0	0	0	0	0	0	0	0	0
NC_000001.11	53180443	53191428	+	577	gene-LOC105378724	LOC105378724	lncRNA	105378724		0	0	0	0	0	0	0	0	0	0	0	0	0	0	0
NC_000001.11	53196824	53214197	+	2699	gene-CPT2	CPT2	protein_coding	1376	carnitine palmitoyltransferase 2	52.6202	52.0791	51.8922	52.7101	43.8205	45.1116	46.1416	49.8655	47.6819	52.1411	49.4215	49.3257	50.9412	50.3004	51.3598
NC_000001.11	53214099	53220634	-	1562	gene-CZIB	CZIB	protein_coding	54987	CXXC motif containing zinc binding protein	42.9807	42.7347	42.7228	42.6613	40.0823	39.9738	38.0167	33.5233	37.2217	39.089	42.6981	36.0716	34.7905	35.1573	32.4627
NC_000001.11	53226900	53238518	-	656	gene-MAGOH	MAGOH	protein_coding	4116	mago homolog%2C exon junction complex subunit	171.234	176.151	188.663	185.586	112.834	122.844	100.215	106.21	138.578	137.666	128.737	110.696	100.796	107.015	112.599
NC_000001.11	53238610	53242783	+	1181	gene-LOC100507564	LOC100507564	lncRNA	100507564	uncharacterized LOC100507564	0.852273	0.597657	1.00764	1.16431	1.7643	0.826088	1.1597	1.0993	1.54567	0.990755	0.805476	1.72233	2.51444	1.9175	2.13748
NC_000001.11	53242364	53328070	-	7951	gene-LRP8	LRP8	protein_coding	7804	LDL receptor related protein 8	40.0158	43.6762	43.3467	42.1043	34.0928	33.547	38.2899	39.0112	34.943	38.3423	51.0868	38.182	41.3319	42.2666	44.4899
NC_000001.11	53255174	53269367	+	3075	gene-LOC105378728	LOC105378728	lncRNA	105378728		0	0.0327913	0.0595385	0	0.096801	0	0	0	0.029682	0.0345922	0	0.132297	0	0	0.0356926
NC_000001.11	53289570	53312451	+	19589	gene-LOC105378726	LOC105378726	lncRNA	105378726		0	0	0	0	0	0	0	0	0	0	0	0	0	0	0
NC_000001.11	53328233	53336509	+	567	gene-LINC01771	LINC01771	lncRNA	105378732	long intergenic non-protein coding RNA 1771	0.532558	1.9562	1.77592	0.932741	0.174993	0.860327	0.862688	0.763238	1.60974	0	0.186413	0.896857	0.698307	0.199697	0
NC_000001.11	53330494	53346230	-	2932	gene-LOC105378731	LOC105378731	lncRNA	105378731		0	0	0	0	0	0	0	0	0	0	0	0	0	0	0
NC_000001.11	53337194	53339291	+	1387	gene-LOC105378730	LOC105378730	lncRNA	105378730		0.290277	0.218096	0.461992	0.457561	0.214609	0.492377	0.282131	0.858024	0.460637	0.613531	0.685845	0.146653	0.142733	0.408177	0.316524
NC_000001.11	53363868	53368363	-	3768	gene-LINC02812	LINC02812	lncRNA	107984957		0	0	0	0	0	0	0	0	0	0	0	0	0	0	0
NC_000001.11	53438370	53440020	-	925	gene-SLC25A3P1	SLC25A3P1	transcribed_pseudogene	163742	solute carrier family 25 member 3 pseudogene 1	0	0	0	0	0	0	0	0	0	0	0	0	0	0	0
NC_000001.11	53439636	53445392	+	569	gene-LOC105378733	LOC105378733	lncRNA	105378733		0	0	0	0	0	0	0	0	0	0	0	0	0	0	0
NC_000001.11	53459399	53467488	+	1910	gene-DMRTB1	DMRTB1	protein_coding	63948	DMRT like family B with proline rich C-terminal 1	0	0	0	0	0	0	0	0	0	0	0	0	0	0	0
NC_000001.11	53506237	53739171	-	8957	gene-GLIS1	GLIS1	protein_coding	148979	GLIS family zinc finger 1	0.483208	0.416527	0.6132	0.519594	0.365557	0.228735	0.283973	0.483148	0.0407601	0.106882	0.0944033	0.31793	0.221023	0.328675	0.428873
NC_000001.11	53765478	53838296	-	4742	gene-NDC1	NDC1	protein_coding	55706	NDC1 transmembrane nucleoporin	94.9436	108.956	116.732	109.855	73.3591	77.913	65.9963	82.5905	101.146	102.356	128.053	90.0576	84.227	97.7795	98.7144
NC_000001.11	53841548	53841842	+	295	gene-RPL37P7	RPL37P7	pseudogene	100270890	ribosomal protein L37 pseudogene 7	0	0	0	0	0	0	0	0	0	0	0	0	0	0	0
NC_000001.11	53851733	53889797	-	1872	gene-YIPF1	YIPF1	protein_coding	54432	Yip1 domain family member 1	30.4864	27.4706	31.3448	29.9464	28.9925	27.7778	29.4218	30.8038	28.9613	28.0133	26.7628	30.4241	30.8799	25.7667	30.5461
NC_000001.11	53894187	53911086	+	1861	gene-DIO1	DIO1	protein_coding	1733	iodothyronine deiodinase 1	0	0	0	0.0568365	0	0	0	0	0	0	0	0	0	0.121686	0
NC_000001.11	53916573	53946305	-	1396	gene-HSPB11	HSPB11	protein_coding	51668	heat shock protein family B %28small%29 member 11	61.5024	63.4903	67.6718	60.8421	61.6933	65.9725	56.1324	66.1844	64.7927	59.1289	66.4766	65.8596	54.9523	67.8073	62.425
NC_000001.11	53946350	53968168	+	1930	gene-LRRC42	LRRC42	protein_coding	115353	leucine rich repeat containing 42	77.6544	84.6372	79.6355	85.4951	77.3719	76.7851	76.5903	80.1047	86.0227	91.2145	87.7882	80.5724	80.8292	83.6599	77.397
NC_000001.11	53974978	53976150	-	1173	gene-HNRNPA3P12	HNRNPA3P12	pseudogene	100421395	heterogeneous nuclear ribonucleoprotein A3 pseudogene 12	1.0297	0.515771	0.234119	0.721383	1.43799	0.74855	0.166801	1.19903	0.466865	1.08819	0.630754	1.12715	0.67509	1.44793	0.561405
NC_000001.11	54007298	54018186	-	2376	gene-LDLRAD1	LDLRAD1	protein_coding	388633	low density lipoprotein receptor class A domain containing 1	0	0	0	0	0	0	0	0.22767	0	0	0	0	0	0.0953101	0
NC_000001.11	54026681	54053573	-	6887	gene-TMEM59	TMEM59	protein_coding	9528	transmembrane protein 59	81.0547	87.6709	87.7125	85.3616	110.631	118.201	105.641	112.258	99.0382	99.6832	121.703	115.157	106.531	112.949	117.436
NC_000001.11	54053608	54112520	+	11898	gene-TCEANC2	TCEANC2	protein_coding	127428	transcription elongation factor A N-terminal and central domain containing 2	5.0589	5.55947	5.63184	5.72514	6.17109	6.46143	6.33939	6.36513	6.13697	6.34757	6.7959	6.44516	6.93844	6.81388	6.77088
NC_000001.11	54054079	54054154	+	76	gene-MIR4781	MIR4781	miRNA	100616315	microRNA 4781	0	0	0	0	0	0	0	0	0	0	0	0	0	0	0
NC_000001.11	54089793	54090222	+	430	gene-LOC100507586	LOC100507586	pseudogene	100507586	cytochrome c oxidase subunit 7B pseudogene	7.02233	6.56589	6.59943	5.41163	7.38389	4.76461	6.37025	6.29006	2.12261	1.979	2.70386	3.31128	5.98514	3.68651	2.80768
NC_000001.11	54132687	54153181	-	2832	gene-CDCP2	CDCP2	protein_coding	200008	CUB domain containing protein 2	0.0355415	0	0.0323236	0	0	0.0344495	0	0	0	0	0.0373221	0	0.0349523	0.0399818	0.0775104
NC_000001.11	54169651	54200030	-	6524	gene-CYB5RL	CYB5RL	protein_coding	606495	cytochrome b5 reductase like	7.29753	9.65984	7.91368	9.3224	10.9502	10.3034	10.2417	11.1108	9.03766	8.39685	9.16985	10.6474	10.8938	13.0862	11.8099
NC_000001.11	54200167	54225489	+	1848	gene-MRPL37	MRPL37	protein_coding	51253	mitochondrial ribosomal protein L37	301.47	308.174	300.825	311.767	283.381	291.944	307.144	290.846	273.273	288.318	282.486	284.473	287.099	290.301	280.623
NC_000001.11	54225432	54413479	-	4049	gene-SSBP3	SSBP3	protein_coding	23648	single stranded DNA binding protein 3	42.2103	41.4888	44.3346	44.0698	65.4041	67.6831	71.034	70.0062	50.8094	46.0792	71.3953	70.3561	73.3404	74.2458	72.212
NC_000001.11	54236443	54239063	+	2621	gene-SSBP3-AS1	SSBP3-AS1	lncRNA	619518	SSBP3 antisense RNA 1	0	0.0384713	0.104777	0.0403559	0.189281	0	0	0	0.0696467	0	0	0.155213	0	0.0432005	0
NC_000001.11	54514187	54517339	+	891	gene-LOC105378735	LOC105378735	lncRNA	105378735		0	0	0	0	0	0	0	0	0	0	0	0	0	0	0
NC_000001.11	54516412	54528747	-	895	gene-LINC02784	LINC02784	lncRNA	105378734		0	0	0	0	0	0	0	0	0	0	0	0	0	0	0
NC_000001.11	54524824	54525097	+	274	gene-TALDO1P1	TALDO1P1	pseudogene	6889	transaldolase 1 pseudogene 1	0.367348	1.47202	0.668179	0.772064	1.08636	2.13637	0.714079	0.789701	0	0.388215	0	0	0	0	0.400565
NC_000001.11	54536740	54537951	+	1212	gene-HNRNPA1P63	HNRNPA1P63	pseudogene	645436	heterogeneous nuclear ribonucleoprotein A1 pseudogene 63	0	0.0831958	0.0755285	0	0.0818656	0.0804959	0.0807168	0.0892648	0	0.0877649	0	0	0	0	0
NC_000001.11	54548228	54639192	+	7742	gene-ACOT11	ACOT11	protein_coding	26027	acyl-CoA thioesterase 11	1.00107	0.950766	1.06415	0.92903	1.21752	0.894709	1.16252	1.24371	0.648406	0.632016	0.395917	1.20857	1.30412	1.25777	1.31842
NC_000001.11	54609180	54623527	-	2054	gene-FAM151A	FAM151A	protein_coding	338094	family with sequence similarity 151 member A	0	0	0	0	0	0	0	0	0	0	0	0	0	0	0
NC_000001.11	54641740	54742657	+	6549	gene-MROH7-TTC4	MROH7-TTC4	lncRNA	100527960	MROH7-TTC4 readthrough %28NMD candidate%29	10.405	9.9463	10.0081	11.2734	7.10562	7.29957	7.54368	7.31833	8.599	9.16067	8.16649	7.60952	7.2852	7.55547	7.37396
NC_000001.11	54641786	54710266	+	4359	gene-MROH7	MROH7	protein_coding	374977	maestro heat like repeat family member 7	0.0230909	0	0	0	0	0	0	0	0	0	0	0	0.0454164	0	0
NC_000001.11	54715861	54742657	+	2356	gene-TTC4	TTC4	protein_coding	7268	tetratricopeptide repeat domain 4	29.0084	28.1186	28.2081	31.7857	20.1306	20.4149	21.2184	20.7561	24.1739	25.6446	22.7902	21.5839	20.4188	21.2423	20.6838
NC_000001.11	54756898	54764523	-	2356	gene-PARS2	PARS2	protein_coding	25973	prolyl-tRNA synthetase 2%2C mitochondrial	9.39888	8.73089	9.20844	8.2607	10.9497	9.35857	10.9206	13.2711	8.98774	8.39771	6.01159	10.7056	10.8816	11.294	12.2985
NC_000001.11	54779696	54802379	-	7373	gene-TTC22	TTC22	protein_coding	55001	tetratricopeptide repeat domain 22	0	0	0	0	0.0403721	0.0132322	0	0.044021	0	0	0	0.0689703	0.0671267	0.0614287	0.0446581
NC_000001.11	54806063	54842252	+	2974	gene-LEXM	LEXM	protein_coding	163747	lymphocyte expansion molecule	0	0	0	0	0	0	0	0	0	0	0	0	0	0	0
NC_000001.11	54849627	54887195	-	4233	gene-DHCR24	DHCR24	protein_coding	1718	24-dehydrocholesterol reductase	486.313	484.3	473.338	489.234	381.203	360.213	427.322	437.305	420.74	457.699	398.964	421.615	426.924	443.498	451.439
NC_000001.11	54887524	54890272	+	2553	gene-DHCR24-DT	DHCR24-DT	lncRNA	107984958		0.551958	1.26387	0.968113	1.11863	1.36026	1.3375	1.37949	1.56796	0.750769	0.624977	1.07642	1.03576	1.27948	1.02008	1.07476
NC_000001.11	54957869	54957941	-	73	gene-TRK-CTT7-1	TRK-CTT7-1	tRNA	107985760		0	0	0	0	0	0	0	0	0	0	0	0	0	0	0
NC_000001.11	54975153	54980460	-	1534	gene-LOC105378736	LOC105378736	lncRNA	105378736		0	0	0	0	0	0	0	0	0	0	0	0	0	0	0
NC_000001.11	54980614	54992293	+	2220	gene-TMEM61	TMEM61	protein_coding	199964	transmembrane protein 61	0	0	0.0412345	0.142936	0.0446942	0.0439464	0	0	0.164454	0	0.0952219	0	0.0445879	0	0
NC_000001.11	54998933	55017172	+	9761	gene-BSND	BSND	protein_coding	7809	barttin CLCNK type accessory subunit beta	0.0206236	0	0	0	0	0	0	0	0	0	0	0	0	0	0
NC_000001.11	55039548	55064852	+	3819	gene-PCSK9	PCSK9	protein_coding	255738	proprotein convertase subtilisin/kexin type 9	189.578	182.524	180.396	186.813	289.739	283.231	363.086	331.083	180.465	174.555	214.243	306.922	335.264	314.276	340.128
NC_000001.11	55066359	55215374	-	11557	gene-USP24	USP24	protein_coding	23358	ubiquitin specific peptidase 24	35.2378	40.6404	40.2217	39.5744	21.6523	18.6731	23.2615	27.9342	27.7441	32.2509	33.2993	26.5501	27.7418	32.5175	31.463
NC_000001.11	55215408	55217455	+	2048	gene-LOC100507634	LOC100507634	lncRNA	100507634	uncharacterized LOC100507634	1.08124	1.03393	1.34093	1.18788	0.920508	0.905107	1.09866	0.47544	0.802195	1.03878	0.980581	0.496599	1.01498	1.16103	1.07182
NC_000001.11	55217861	55234177	+	638	gene-MIR4422HG	MIR4422HG	lncRNA	109729135	MIR4422 host gene	0	0	0	0	0	0	0	0	0	0	0	0	0	0	0
NC_000001.11	55225641	55225723	+	83	gene-MIR4422	MIR4422	miRNA	100616272	microRNA 4422	0	0	0	0	0	0	0	0	0	0	0	0	0	0	0
NC_000001.11	55783661	55855537	-	1512	gene-LOC105378740	LOC105378740	lncRNA	105378740		0	0	0	0	0	0	0	0	0	0	0	0	0	0	0
NC_000001.11	55915609	55944963	-	631	gene-LINC01753	LINC01753	lncRNA	105378739	long intergenic non-protein coding RNA 1753	0	0	0	0	0	0	0	0	0	0	0	0	0	0	0
NC_000001.11	55945087	55950119	+	453	gene-LINC01755	LINC01755	lncRNA	105378738	long intergenic non-protein coding RNA 1755	0	0	0	0	0	0	0	0	0	0	0	0	0	0	0
NC_000001.11	55961069	56070375	+	4894	gene-LOC105378737	LOC105378737	lncRNA	105378737		0	0	0	0	0	0	0	0	0	0	0	0	0	0	0
NC_000001.11	56050979	56125850	-	6829	gene-LOC105378741	LOC105378741	lncRNA	105378741		0	0	0	0	0	0	0	0	0	0	0	0	0	0	0
NC_000001.11	56207472	56208529	-	1058	gene-RPSAP20	RPSAP20	pseudogene	127406	ribosomal protein SA pseudogene 20	0	0	0	0	0	0	0	0	0.0862685	0	0	0.0961281	0.187117	0	0
NC_000001.11	56414963	56415966	+	545	gene-LINC01767	LINC01767	lncRNA	105378744	long intergenic non-protein coding RNA 1767	0	0	0	0	0	0	0.179502	0	0	0	0	0.186612	0	0	0
NC_000001.11	56494761	56579563	-	3273	gene-PLPP3	PLPP3	protein_coding	8613	phospholipid phosphatase 3	10.9172	11.2448	9.56518	11.1816	12.3988	13.4433	12.5536	13.4864	10.5689	12.1873	5.58676	14.4181	14.7283	14.8411	13.8828
NC_000001.11	56627791	56645318	-	490	gene-LOC101929935	LOC101929935	lncRNA	101929935	uncharacterized LOC101929935	0	0	0	0	0	0	0	0	0	0	0.215707	0	0	0	0
NC_000001.11	56645314	56715335	+	11579	gene-PRKAA2	PRKAA2	protein_coding	5563	protein kinase AMP-activated catalytic subunit alpha 2	6.69342	8.14225	8.60144	7.20742	7.02662	7.43988	7.29133	8.6895	6.1405	6.32034	12.67	9.56518	9.9592	10.209	11.9527
NC_000001.11	56718789	56831986	-	5946	gene-FYB2	FYB2	protein_coding	199920	FYN binding protein 2	0	0	0	0	0	0	0	0	0	0	0	0	0	0	0
NC_000001.11	56854796	56918223	+	5172	gene-C8A	C8A	protein_coding	731	complement C8 alpha chain	0.0194612	0	0.0176992	0	0	0	0	0	0	0	0	0	0	0	0
NC_000001.11	56929207	56974383	-	2584	gene-C8B	C8B	protein_coding	732	complement C8 beta chain	0	0	0	0	0	0	0.0378594	0	0	0	0.0409041	0	0	0.043819	0
NC_000001.11	56967536	56987467	+	316	gene-LOC105378745	LOC105378745	lncRNA	105378745		0	0	0	0	0	0	0	0	0	0	0	0	0	0	0
NC_000001.11	56987526	57014700	+	9912	gene-LOC112267900	LOC112267900	lncRNA	112267900		0	0	0	0	0	0	0	0	0	0	0	0	0	0	0
NC_000001.11	56994778	58546726	-	7884	gene-DAB1	DAB1	protein_coding	1600	DAB adaptor protein 1	1.48095	1.40686	1.55586	1.6636	12.0188	11.8796	12.756	14.1068	7.40919	7.9333	2.30591	13.1967	15.0913	16.4012	16.1625
NC_000001.11	57017305	57049271	+	2316	gene-LOC105378748	LOC105378748	lncRNA	105378748		0	0	0	0	0	0	0	0	0	0	0	0	0	0	0
NC_000001.11	57170317	57186219	+	10278	gene-LOC105378747	LOC105378747	lncRNA	105378747		0	0	0	0	0	0	0	0	0	0	0	0	0	0	0
NC_000001.11	57860581	57863216	+	1214	gene-DAB1-AS1	DAB1-AS1	lncRNA	101926890	DAB1 antisense RNA 1	0	0	0	0	0	0	0	0	0	0	0	0	0	0	0
NC_000001.11	57951377	57991280	+	7603	gene-LOC105378746	LOC105378746	lncRNA	105378746		0	0	0	0	0	0	0	0	0	0	0	0	0	0	0
NC_000001.11	58047849	58049373	-	1525	gene-HNRNPA1P6	HNRNPA1P6	pseudogene	729423	heterogeneous nuclear ribonucleoprotein A1 pseudogene 6	1.84806	3.04153	2.28101	2.35821	2.21214	2.87885	2.4377	2.69586	2.63342	2.79006	2.35651	2.53425	2.53142	1.8562	2.01517
NC_000001.11	58056062	58056504	-	443	gene-RPS26P15	RPS26P15	pseudogene	644928	ribosomal protein S26 pseudogene 15	48.1682	47.7991	48.5599	47.2754	51.0664	53.075	53.4415	49.5764	47.5933	47.3027	51.5359	55.099	48.487	47.5406	46.0821
NC_000001.11	58435364	58450556	-	14662	gene-LOC107984960	LOC107984960	lncRNA	107984960		0.00686492	0	0	0	0	0.013308	0	0	0.00622507	0.0145098	0	0	0.0135023	0	0.00748566
NC_000001.11	58480719	58546726	-	1861	gene-OMA1	OMA1	protein_coding	115209	OMA1 zinc metallopeptidase	13.9541	16.3631	15.101	14.8912	19.0871	18.8726	18.977	17.9055	20.1083	18.8621	13.5173	20.767	19.3609	19.2263	23.7084
NC_000001.11	58575433	58577252	-	1820	gene-TACSTD2	TACSTD2	protein_coding	4070	tumor associated calcium signal transducer 2	17.642	18.0059	16.7992	16.7958	23.8785	23.0501	23.8659	26.0367	21.5141	20.456	30.1989	27.6053	24.6919	27.1873	22.2525
NC_000001.11	58654739	58700091	-	8295	gene-MYSM1	MYSM1	protein_coding	114803	Myb like%2C SWIRM and MPN domains 1	4.75662	4.91099	5.38538	5.17707	3.97124	3.69309	4.19856	4.91709	5.01749	5.92446	7.72176	4.84303	5.68015	5.35088	6.49663
NC_000001.11	58713077	58760197	+	3107	gene-LOC112268263	LOC112268263	lncRNA	112268263		0.712705	1.13588	1.20797	0.817041	1.02191	0.879211	1.25946	0.835705	1.1163	1.23249	2.24524	1.04748	1.05134	1.05685	1.23637
NC_000001.11	58761010	58770708	+	9600	gene-LOC105378751	LOC105378751	lncRNA	105378751		0.482298	0.766753	0.772373	0.583954	0.640803	0.528456	0.754097	1.02554	1.13139	1.17451	1.81666	1.01704	0.824875	1.17946	1.05182
NC_000001.11	58780791	58784047	-	3257	gene-JUN	JUN	protein_coding	3725	Jun proto-oncogene%2C AP-1 transcription factor subunit	8.15858	8.20412	7.67287	7.37195	6.3365	5.75122	7.77945	7.87252	5.57664	5.32345	6.84738	6.15155	7.59787	6.2924	6.94181
NC_000001.11	58785151	58899712	+	1123	gene-LINC01135	LINC01135	lncRNA	100131060	long intergenic non-protein coding RNA 1135	0.358516	0.359157	0.244543	0.282563	0.176707	0.347501	0.609797	1.05973	0	0.378882	0.0941196	0.181128	0.705147	0.30248	0.2932
NC_000001.11	58808920	58816042	+	6368	gene-LOC101926907	LOC101926907	lncRNA	101926907		0.474184	0.190012	0.273126	0.265761	0.38953	0.214487	0.291889	0.390758	0.386989	0.451008	0.215775	0.431218	0.26425	0.355617	0.241295
NC_000001.11	58850959	58856220	-	1124	gene-LOC107984961	LOC107984961	lncRNA	107984961		0	0	0	0	0	0	0	0	0	0	0	0	0	0	0
NC_000001.11	58882878	59029929	-	5283	gene-LINC02777	LINC02777	lncRNA	105378753		0.0190523	0.0381727	0.0346547	0.0400427	0.112687	0.0738679	0.203694	0.16383	0.190042	0.140942	0.0600206	0.17326	0.149892	0.278624	0.103875
NC_000001.11	59020476	59088247	+	471	gene-LINC01358	LINC01358	lncRNA	101926925	long intergenic non-protein coding RNA 1358	0	0.64225	0.194353	0	0	0	0.623113	0	0	0	0	0.431862	0	0.2404	0
NC_000001.11	59131936	59146807	-	1043	gene-HSD52	HSD52	lncRNA	729467	uncharacterized LOC729467	0	0.386705	0	0	0	0	0	0	0	0	0	0	0	0	0
NC_000001.11	59289223	59296615	-	5461	gene-FGGY-DT	FGGY-DT	lncRNA	105378756		0.331764	0.572392	0.38554	0.6198	0.308874	0.428761	0.197055	0.217923	0.551543	0.370088	0.193548	0.148989	0.543774	0.352478	0.281371
NC_000001.11	59296405	59762730	+	12161	gene-FGGY	FGGY	protein_coding	55277	FGGY carbohydrate kinase domain containing	0.571095	0.737946	0.812957	0.434885	0.889326	0.649819	0.900981	0.907432	0.48034	0.402357	0.391114	0.91994	0.71628	0.791416	0.839338
NC_000001.11	59733227	59733296	-	70	gene-MIR4711	MIR4711	miRNA	100616409	microRNA 4711	0	0	0	0	0	0	0	0	0	0	0	0	0	0	0
NC_000001.11	59772795	59788832	+	531	gene-LOC101926944	LOC101926944	lncRNA	101926944	uncharacterized LOC101926944	0	0	0	0	0	0	0.552705	0	0.171887	0.400644	0	0	0	0	0.206694
NC_000001.11	59807592	59815740	-	484	gene-LOC105378758	LOC105378758	lncRNA	105378758		0	0	0	0	0	0	0	0	0	0	0	0	0	0	0
NC_000001.11	59814922	59876370	+	7499	gene-HOOK1	HOOK1	protein_coding	51361	hook microtubule tethering protein 1	3.78507	4.8272	5.43213	5.1483	6.1393	6.08862	5.76615	6.72304	7.31491	8.66685	8.09037	6.9032	7.12787	7.85155	9.41089
NC_000001.11	59893308	59926773	-	2030	gene-CYP2J2	CYP2J2	protein_coding	1573	cytochrome P450 family 2 subfamily J member 2	0	0	0	0	0	0	0	0.0532951	0	0	0	0.0501003	0.195044	0.0557775	0
NC_000001.11	59990394	60073770	-	2919	gene-C1orf87	C1orf87	protein_coding	127795	chromosome 1 open reading frame 87	0	0	0	0	0	0	0	0	0	0	0	0	0	0	0
NC_000001.11	60097410	60098195	+	786	gene-PGBD4P8	PGBD4P8	pseudogene	100421185	piggyBac transposable element derived 4 pseudogene 8	0	0	0	0	0	0	0	0	0	0	0	0	0	0	0
NC_000001.11	60114825	60258871	+	581	gene-LINC02778	LINC02778	lncRNA	105378760		0	0	0	0	0	0	0	0	0	0	0	0	0	0	0
NC_000001.11	60148524	60158805	+	729	gene-LOC107984963	LOC107984963	lncRNA	107984963		0	0	0	0	0	0	0	0	0	0	0	0	0	0	0
NC_000001.11	60182724	60277095	-	995	gene-LOC105378761	LOC105378761	lncRNA	105378761		0	0	0	0	0	0	0	0	0	0	0	0	0	0	0
NC_000001.11	60259082	60270634	+	3494	gene-LOC107984962	LOC107984962	lncRNA	107984962		0	0	0	0	0	0	0	0	0	0	0	0	0	0	0
NC_000001.11	60280463	60289254	+	815	gene-LOC107985379	LOC107985379	lncRNA	107985379		0	0	0	0	0	0	0	0	0	0	0	0	0	0	0
NC_000001.11	60515716	60622685	-	3229	gene-LINC01748	LINC01748	lncRNA	105378763	long intergenic non-protein coding RNA 1748	0	0	0	0	0	0	0	0	0	0	0	0	0	0	0
NC_000001.11	60659631	60825584	-	2344	gene-LOC101926964	LOC101926964	lncRNA	101926964	uncharacterized LOC101926964	0	0	0	0	0	0	0	0	0	0	0	0	0	0	0
NC_000001.11	60890163	60925157	-	4312	gene-LOC105378764	LOC105378764	lncRNA	105378764		0	0	0	0	0	0	0	0	0	0	0	0	0	0	0
NC_000001.11	60940244	60970776	-	1989	gene-NFIA-AS2	NFIA-AS2	lncRNA	100996570	NFIA antisense RNA 2	0	0	0	0	0	0	0	0	0	0	0	0	0	0	0
NC_000001.11	61077227	61462788	+	10583	gene-NFIA	NFIA	protein_coding	4774	nuclear factor I A	12.1263	13.5962	13.9694	14.0724	10.3318	9.95615	10.6121	11.2656	11.9879	12.1015	14.6714	10.0329	12.6549	12.8068	13.5962
NC_000001.11	61248945	61253518	-	392	gene-NFIA-AS1	NFIA-AS1	lncRNA	645030	NFIA antisense RNA 1	0	0	0	0	0	0	0	0	0	0	0	0	0	0	0
NC_000001.11	61551260	61555897	-	1130	gene-LOC105378766	LOC105378766	lncRNA	105378766		0	0.178466	0	0	0	0	0	0	0	0	0	0	0	0	0
NC_000001.11	61637114	61649056	+	1104	gene-LOC107984964	LOC107984964	lncRNA	107984964		0	0	0	0	0	0	0	0	0	0	0	0	0	0	0
NC_000001.11	61654242	61656128	+	1887	gene-MGC34796	MGC34796	transcribed_pseudogene	414927	sepiapterin reductase %287%2C8-dihydrobiopterin:NADP%2B oxidoreductase%29 pseudogene	0	0	0	0.0560534	0	0	0	0	0	0	0	0	0	0	0
NC_000001.11	61681046	61725141	-	1136	gene-TM2D1	TM2D1	protein_coding	83941	TM2 domain containing 1	31.72	32.7531	38.2762	33.5196	44.5447	40.7936	39.6999	43.7137	34.227	37.1737	47.2656	43.6896	41.389	43.0587	45.4091
NC_000001.11	61742477	62163915	+	9823	gene-PATJ	PATJ	protein_coding	10207	PATJ crumbs cell polarity complex component	4.87743	4.80403	4.77133	4.67326	7.77769	8.55136	9.14251	8.62384	5.6865	6.52975	7.00482	9.18366	9.24048	10.4318	10.7263
NC_000001.11	61846075	61846176	+	102	gene-MIR12132	MIR12132	miRNA	113219465	microRNA 12132	0	0	0	0	0	0	0	0	0	0	0	0	0	0	0
NC_000001.11	61985266	62032942	-	2667	gene-LOC107984965	LOC107984965	lncRNA	107984965		0	0	0	0	0	0	0	0	0	0	0	0	0	0	0.0411529
NC_000001.11	62078786	62078859	+	74	gene-MIR3116-1	MIR3116-1	miRNA	100422902	microRNA 3116-1	0	0	0	0	0	0	0	0	0	0	0	0	0	0	0
NC_000001.11	62078789	62078856	-	68	gene-MIR3116-2	MIR3116-2	miRNA	100422946	microRNA 3116-2	0	0	0	0	0	0	0	0	0	0	0	0	0	0	0
NC_000001.11	62190492	62190971	+	480	gene-RPS15AP7	RPS15AP7	pseudogene	100271142	ribosomal protein S15a pseudogene 7	0	0.210069	0	0	0	0	0	0	0	0	0	0	0	0	0
NC_000001.11	62194849	62212328	+	3942	gene-L1TD1	L1TD1	protein_coding	54596	LINE1 type transposase domain containing 1	0	0	0	0	0	0	0	0	0	0	0	0	0	0	0.0278424
NC_000001.11	62236165	62319434	-	6154	gene-KANK4	KANK4	protein_coding	163782	KN motif and ankyrin repeat domains 4	1.66829	2.88376	2.46924	2.56096	1.20923	1.31582	1.63737	1.58222	0.177976	0.397552	0.240453	1.53696	1.5763	1.85831	2.10449
NC_000001.11	62423816	62432939	+	1928	gene-LOC105378768	LOC105378768	lncRNA	105378768		0	0	0	0	0	0	0	0	0	0	0	0	0	0	0
NC_000001.11	62436395	62451804	+	3770	gene-USP1	USP1	protein_coding	7398	ubiquitin specific peptidase 1	99.4787	117.148	125	113.096	96.405	103.41	86.4371	110.37	118.169	123.103	156.974	112.171	110.853	126.323	129.959
NC_000001.11	62454726	62688386	-	8658	gene-DOCK7	DOCK7	protein_coding	85440	dedicator of cytokinesis 7	11.5092	12.1587	12.0849	11.9724	9.66082	9.98372	9.96593	12.5083	9.25581	11.1433	11.5853	12.2989	12.0845	15.7981	14.2613
NC_000001.11	62597520	62606313	+	2926	gene-ANGPTL3	ANGPTL3	protein_coding	27329	angiopoietin like 3	0	0	0	0	0	0	0	0	0	0	0	0	0	0	0
NC_000001.11	62783765	62865516	+	5284	gene-ATG4C	ATG4C	protein_coding	84938	autophagy related 4C cysteine peptidase	8.0957	9.69404	9.80543	8.8878	7.54861	7.71774	6.47995	8.72228	9.86304	10.2667	13.3421	9.23878	8.29871	9.44998	11.2372
NC_000001.11	63000497	63012471	-	676	gene-LINC01739	LINC01739	lncRNA	105378769	long intergenic non-protein coding RNA 1739	0	0	0	0	0	0	0	0	0	0	0	0	0	0	0
NC_000001.11	63159083	63317257	-	1820	gene-LINC00466	LINC00466	lncRNA	199899	long intergenic non-protein coding RNA 466	0	0	0.050297	0	0.0545171	0.053605	0.0537521	0	0	0	0	0.111762	0.108775	0	0.0603048
NC_000001.11	63173205	63198709	+	578	gene-LOC105378770	LOC105378770	lncRNA	105378770		0	0	0	0	0	0	0	0	0	0	0	0	0	0	0
NC_000001.11	63262049	63262749	+	701	gene-RPSAP65	RPSAP65	pseudogene	107075109	ribosomal protein SA pseudogene 65	0	0	0	0	0	0	0	0	0	0	0	0	0	0	0
NC_000001.11	63320884	63324441	-	1235	gene-FOXD3-AS1	FOXD3-AS1	lncRNA	100996301	FOXD3 antisense RNA 1	1.05951	0.816464	0.667097	1.45598	1.68716	1.57994	2.05955	1.57684	1.47809	0.689043	1.71168	2.71759	2.56479	1.65029	1.7774
NC_000001.11	63322567	63325128	+	2562	gene-FOXD3	FOXD3	protein_coding	27022	forkhead box D3	0.235722	0.275501	0.214381	0.165141	0.271096	0.30464	0	0.337827	0.0356253	0.290631	0.330043	0.0396969	0.424994	0.220977	0.171358
NC_000001.11	63326925	63326984	-	60	gene-MIR6068	MIR6068	miRNA	102464823	microRNA 6068	0	0	0	0	0	0	0	0	0	0	0	0	0	0	0
NC_000001.11	63367627	63438553	+	3325	gene-ALG6	ALG6	protein_coding	29929	ALG6 alpha-1%2C3-glucosyltransferase	12.593	14.9506	15.6101	15.3013	12.4138	13.4972	10.7391	13.3081	14.9055	15.6757	19.7088	14.6514	12.5927	16.516	18.1219
NC_000001.11	63440770	63529395	-	3722	gene-ITGB3BP	ITGB3BP	protein_coding	23421	integrin subunit beta 3 binding protein	24.3385	28.6083	33.719	28.3046	31.5631	35.4648	21.7631	29.5616	31.5847	31.2654	35.5823	31.4784	31.621	31.5774	35.8575
NC_000001.11	63487957	63517794	+	1169	gene-LOC102724319	LOC102724319	lncRNA	102724319		0	0	0	0	0	0	0	0	0	0	0	0	0	0	0
NC_000001.11	63523321	63585401	+	6024	gene-EFCAB7	EFCAB7	protein_coding	84455	EF-hand calcium binding domain 7	4.67845	5.38983	6.07839	4.77593	5.23777	5.66839	3.76764	5.2083	5.87874	6.00368	6.3516	5.9766	5.5868	5.71405	6.35863
NC_000001.11	63548980	63550636	+	1657	gene-DLEU2L	DLEU2L	ncRNA_pseudogene	79469	deleted in lymphocytic leukemia 2 like	0.303722	0.243412	0.773426	0.766007	0.47904	0.235512	0.236159	0.32646	0.330496	1.02712	1.40333	0.368269	0.358425	0.41	0.529896
NC_000001.11	63593411	63660245	+	3218	gene-PGM1	PGM1	protein_coding	5236	phosphoglucomutase 1	97.1503	96.1958	93.105	97.7199	123.456	125.362	126.284	128.058	98.1359	99.3633	108.981	123.511	126.577	130.118	127.524
NC_000001.11	63668361	63728052	+	2245	gene-LOC105378771	LOC105378771	lncRNA	105378771		0	0.0898292	0.0407753	0	0	0	0	0	0.0406557	0	0	0.0453023	0	0	0
NC_000001.11	63774017	64181498	+	10058	gene-ROR1	ROR1	protein_coding	4919	receptor tyrosine kinase like orphan receptor 1	0.250182	0.150378	0.136519	0.136712	0.197298	0.223096	0.476597	0.387234	0.0181491	0.0740303	0.220682	0.313463	0.423181	0.416529	0.436487
NC_000001.11	63788641	63789334	-	694	gene-RPL19P3	RPL19P3	pseudogene	100131759	ribosomal protein L19 pseudogene 3	0	0	0	0	0	0	0	0	0	0	0	0	0	0	0.158148
NC_000001.11	63842691	63843767	-	1077	gene-CFL1P3	CFL1P3	pseudogene	100131874	cofilin 1 pseudogene 3	0.280372	0.187248	0.424979	0.294632	0.0921273	0.181172	0	0	0.169493	0	0	0.0944323	0.0919081	0.105133	0.101908
NC_000001.11	64033935	64036457	-	1729	gene-LOC105378772	LOC105378772	lncRNA	105378772		0	0	0	0	0	0	0	0	0	0	0	0	0	0	0
NC_000001.11	64094442	64113791	-	3455	gene-ROR1-AS1	ROR1-AS1	lncRNA	101927034	ROR1 antisense RNA 1	0	0	0	0	0	0	0	0	0	0	0	0	0	0	0
NC_000001.11	64186987	64196507	-	5783	gene-LOC105378773	LOC105378773	lncRNA	105378773		0	0	0	0	0	0	0	0	0	0	0	0	0	0	0
NC_000001.11	64202802	64267381	+	4989	gene-UBE2U	UBE2U	protein_coding	148581	ubiquitin conjugating enzyme E2 U	0	0	0	0	0	0	0	0	0	0	0	0	0	0	0
NC_000001.11	64369685	64383595	+	566	gene-LOC105378774	LOC105378774	lncRNA	105378774		0	0	0	0	0	0	0	0	0	0	0	0	0	0	0
NC_000001.11	64468267	64470188	-	1107	gene-LOC107984966	LOC107984966	lncRNA	107984966		0.181849	0.182174	0.413462	0.286647	0	0	0.0883729	0	0	0	0.19096	0	0	0.102284	0.0991461
NC_000001.11	64470129	64693058	+	6525	gene-CACHD1	CACHD1	protein_coding	57685	cache domain containing 1	7.51237	7.27854	7.73009	8.64014	3.23894	2.75115	4.04809	4.70891	5.32945	6.42302	6.28508	3.53819	3.59532	4.59855	4.54157
NC_000001.11	64579847	64579923	+	77	gene-MIR4794	MIR4794	miRNA	100616338	microRNA 4794	0	0	0	0	0	0	0	0	0	0	0	0	0	0	0
NC_000001.11	64744979	64833411	+	4851	gene-RAVER2	RAVER2	protein_coding	55225	ribonucleoprotein%2C PTB binding 2	14.2961	17.5434	18.059	17.6179	13.3972	14.7619	13.2092	15.2548	13.6598	14.9766	17.1258	14.9274	16.3445	16.619	17.082
NC_000001.11	64833229	65067746	-	5550	gene-JAK1	JAK1	protein_coding	3716	Janus kinase 1	60.6097	66.1139	65.9092	67.2753	44.7836	45.8976	53.8323	52.6325	59.7297	64.5126	62.5037	56.3859	54.6825	66.2233	59.406
NC_000001.11	64918369	64918841	+	473	gene-LOC100130270	LOC100130270	pseudogene	100130270	NDUFA4%2C mitochondrial complex associated pseudogene	0	0	0	0	0	0	0	0	0	0	0	0	0	0	0
NC_000001.11	64979577	65002476	-	1079	gene-LINC01359	LINC01359	lncRNA	101927084	long intergenic non-protein coding RNA 1359	0	0.0934507	0.169677	0	0.183913	0.361672	0.0906662	1.00268	0.0845895	0	0.0979577	0.0942572	0.275213	0.104938	0.101719
NC_000001.11	64982782	64986108	-	3327	gene-SLC2A3P2	SLC2A3P2	pseudogene	391045	solute carrier family 2 member 3 pseudogene 2	0	0.0303076	0.0825433	0	0.029823	0.263916	0.147023	0	0.137169	0.127888	0.317693	0.122277	0.29752	0.306299	0.197935
NC_000001.11	65057755	65057842	-	88	gene-MIR3671	MIR3671	miRNA	100500854	microRNA 3671	0	1.14583	1.04023	1.20196	0	2.2173	0	0	0	0	2.40219	0	3.37449	0	1.24721
NC_000001.11	65058434	65058508	-	75	gene-MIR101-1	MIR101-1	miRNA	406893	microRNA 101-1	0	0	0	0	0	0	0	0	0	0	0	0	0	0	0
NC_000001.11	65092025	65092685	-	661	gene-MRPS21P1	MRPS21P1	pseudogene	199900	mitochondrial ribosomal protein S21 pseudogene 1	0.152274	0	0	0	0	0	0	0	0	0.160924	0	0	0	0	0
NC_000001.11	65147342	65232145	+	7521	gene-AK4	AK4	protein_coding	205	adenylate kinase 4	18.1875	20.1103	21.0442	19.3797	17.7835	20.5603	16.8576	21.5486	17.0506	18.6125	18.4803	19.5807	22.1502	23.1696	23.349
NC_000001.11	65264749	65415871	+	6259	gene-DNAJC6	DNAJC6	protein_coding	9829	DnaJ heat shock protein family %28Hsp40%29 member C6	2.62127	3.06092	2.86658	2.26451	4.35945	3.42921	4.3608	4.5979	2.93109	3.14405	1.55361	4.54977	4.88678	5.49951	5.36586
NC_000001.11	65290001	65309403	-	12273	gene-LOC102724416	LOC102724416	lncRNA	102724416		0.00820121	0	0	0	0	0	0	0	0	0	0	0	0.00806527	0	0
NC_000001.11	65314720	65322951	+	6054	gene-LOC112268227	LOC112268227	lncRNA	112268227		0.0498778	0.0333113	0	0.0174716	0.0163893	0	0	0	0	0.0175704	0	0	0	0	0
NC_000001.11	65420652	65641559	+	11019	gene-LEPR	LEPR	protein_coding	3953	leptin receptor	4.05573	4.75844	5.15066	4.31961	4.24114	5.14411	4.8031	5.40012	3.686	4.36334	5.21815	5.02103	5.87496	6.57647	7.72935
NC_000001.11	65420668	65436007	+	4901	gene-LEPROT	LEPROT	protein_coding	54741	leptin receptor overlapping transcript	28.6701	28.2893	29.6045	29.4377	38.0202	38.5984	36.7681	39.8893	25.8117	27.7593	35.455	38.8055	40.9997	42.9718	44.2065
NC_000001.11	65575954	65578499	-	2093	gene-LOC100422694	LOC100422694	pseudogene	100422694	polypeptide N-acetylgalactosaminyltransferase 11 pseudogene	0	0	0	0	0	0	0	0	0	0	0	0	0	0	0
NC_000001.11	65792510	66374579	+	6162	gene-PDE4B	PDE4B	protein_coding	5142	phosphodiesterase 4B	0.457367	0.474548	0.846772	0.944094	7.55188	8.0905	8.92239	9.56881	0.473986	0.483348	0.463129	9.78744	10.6664	10.8782	11.6309
NC_000001.11	66042500	66050718	-	456	gene-PDE4B-AS1	PDE4B-AS1	lncRNA	101927139	PDE4B antisense RNA 1	0	0	0	0	0	0	0	0	0	0	0	0	0	0	0
NC_000001.11	66416559	66439650	+	362	gene-LOC105378776	LOC105378776	lncRNA	105378776		0.556096	0.278545	1.51725	0.58438	4.38546	4.31209	7.56687	5.67843	0.756398	3.23227	0.583958	5.89993	7.10942	2.81507	2.72871
NC_000001.11	66533361	66751139	+	11846	gene-SGIP1	SGIP1	protein_coding	84251	SH3GL interacting endocytic adaptor 1	0	0	0	0.00892899	0.0167518	0.0329431	0	0.00913295	0.0154098	0.0269385	0.00892253	0.00858548	0.016712	0	0.00926513
NC_000001.11	66628440	66628517	+	78	gene-MIR3117	MIR3117	miRNA	100422871	microRNA 3117	0	0	0	0	0	0	0	0	0	0	0	0	0	0	0
NC_000001.11	66752147	66779051	+	2668	gene-DYNLT5	DYNLT5	protein_coding	200132	dynein light chain Tctex-type family member 5	0	0	0	0	0	0	0	0	0	0	0	0	0	0	0
NC_000001.11	66797740	66801276	-	736	gene-INSL5	INSL5	protein_coding	10022	insulin like 5	0	0	0	0	0	0	0	0.293992	0	0	0	0	0	0	0
NC_000001.11	66812885	66924856	-	4258	gene-DNAI4	DNAI4	protein_coding	79819	dynein axonemal intermediate chain 4	0.945546	0.497299	0.881437	0.546501	0.72237	1.00815	0.528432	0.711435	0.771675	0.724462	0.595752	0.668788	0.929873	0.744574	0.773284
NC_000001.11	66924900	66988619	+	8045	gene-MIER1	MIER1	protein_coding	57708	MIER1 transcriptional regulator	12.9242	14.0252	15.0425	14.2783	16.5142	17.5355	16.2582	17.832	16.564	16.4878	26.1318	18.1158	18.3082	21.8716	22.7286
NC_000001.11	66999350	67054423	-	7515	gene-SLC35D1	SLC35D1	protein_coding	23169	solute carrier family 35 member D1	10.0051	10.1303	11.5111	10.4436	8.92528	8.36052	8.87814	11.5315	8.30739	8.91733	10.2954	12.1259	11.3276	13.2589	13.2027
NC_000001.11	67092165	67141646	-	2661	gene-C1orf141	C1orf141	protein_coding	400757	chromosome 1 open reading frame 141	0	0	0	0	0	0	0	0	0	0	0	0	0	0	0
NC_000001.11	67138639	67259979	+	3488	gene-IL23R	IL23R	protein_coding	149233	interleukin 23 receptor	0	0	0	0	0	0	0	0	0	0	0	0	0	0	0
NC_000001.11	67278052	67278925	+	874	gene-DNAJB6P4	DNAJB6P4	pseudogene	100130497		0	0	0	0	0	0	0	0	0	0	0	0	0	0	0
NC_000001.11	67307351	67398724	+	6373	gene-IL12RB2	IL12RB2	protein_coding	3595	interleukin 12 receptor subunit beta 2	0	0	0	0	0	0.0459255	0	0	0	0	0	0	0	0.0177669	0
NC_000001.11	67407810	67430402	-	6726	gene-SERBP1	SERBP1	protein_coding	26135	SERPINE1 mRNA binding protein 1	261.57	281.212	289.647	273.71	207.205	211.817	195.061	215.542	243.704	244.656	305.633	217.455	207.418	234.369	242.24
NC_000001.11	67521856	67533079	+	1683	gene-LINC01702	LINC01702	lncRNA	102724481		0	0	0	0	0	0.0579685	0	0	0	0	0	0	0	0	0
NC_000001.11	67562048	67590420	+	477	gene-LOC105378780	LOC105378780	lncRNA	105378780		0	0	0	0	0	0	0	0	0	0	0	0	0	0	0
NC_000001.11	67642713	67661055	-	1205	gene-HNRNPCP9	HNRNPCP9	pseudogene	100130196		0	0	0	0	0	0	0	0	0	0	0	0	0	0	0
NC_000001.11	67685201	67688334	+	1352	gene-GADD45A	GADD45A	protein_coding	1647	growth arrest and DNA damage inducible alpha	29.6302	27.8932	29.7913	27.382	22.9706	22.7306	23.5165	24.0865	21.7379	19.9052	20.4044	25.125	23.1356	24.6221	25.0845
NC_000001.11	67701475	67833467	-	4769	gene-GNG12	GNG12	protein_coding	55970	G protein subunit gamma 12	45.6729	56.9394	62.8441	54.5388	59.7116	63.0291	56.7608	70.848	49.7221	53.3082	81.1616	71.6339	69.7607	84.3337	95.1867
NC_000001.11	67754648	67780748	+	1632	gene-LOC105378781	LOC105378781	lncRNA	105378781		0	0	0.280455	0.0648118	0	0	0	0	0	0.260713	0	0	0	0	0
NC_000001.11	67772600	67772652	-	53	gene-RNU7-80P	RNU7-80P	pseudogene	100151677	RNA%2C U7 small nuclear 80 pseudogene	0	0	0	0	0	0	0	0	1.72211	0	0	0	0	0	0
NC_000001.11	67832288	68202987	+	2247	gene-GNG12-AS1	GNG12-AS1	lncRNA	100289178	GNG12%2C DIRAS3 and WLS antisense RNA 1	0.179178	0.269248	0.244434	0.282437	0.485728	0.477602	0.565988	0.722223	0.284337	0.426052	0.329272	0.588405	0.396469	0.100782	0.439605
NC_000001.11	68043303	68044273	+	971	gene-LOC100133029	LOC100133029	pseudogene	100133029	sirtuin 5 pseudogene	0	0	0	0	0	0	0	0	0	0	0	0	0	0	0
NC_000001.11	68045962	68050627	-	1481	gene-DIRAS3	DIRAS3	protein_coding	9077	DIRAS family GTPase 3	0.951484	1.56595	1.17439	1.28556	4.9577	5.27001	3.10463	3.87172	0.554658	0.502766	0.713682	3.77697	3.4755	3.89915	4.44651
NC_000001.11	68098459	68233018	-	3395	gene-WLS	WLS	protein_coding	79971	Wnt ligand secretion mediator	102.699	108.496	107.341	106.863	90.3949	90.2907	93.1607	96.3025	91.0838	92.7731	98.3801	95.3527	99.2183	102.523	106.781
NC_000001.11	68161557	68163229	-	1673	gene-CTBP2P8	CTBP2P8	pseudogene	100420253	CTBP2 pseudogene 8	5.35455	5.72574	6.45653	6.76491	5.93073	6.29802	5.02886	6.66077	5.89204	6.676	6.38095	5.4712	5.91662	5.48207	4.92027
NC_000001.11	68183518	68183610	-	93	gene-MIR1262	MIR1262	miRNA	100302279	microRNA 1262	0	0	0	0	0	0	0	0	0	0	0	0	0	0	0
NC_000001.11	68242433	68243099	-	667	gene-RPS7P4	RPS7P4	pseudogene	149224	ribosomal protein S7 pseudogene 4	19.9194	15.571	19.0767	18.2367	15.1732	15.797	15.107	15.5714	17.6523	18.4993	11.7264	13.7231	13.6531	13.4109	12.3412
NC_000001.11	68293309	68303696	+	311	gene-LOC105378782	LOC105378782	lncRNA	105378782		0	0	0	0	0	0	0	0	0	0	0	0	0	0	0
NC_000001.11	68428822	68450322	-	2973	gene-RPE65	RPE65	protein_coding	6121	retinoid isomerohydrolase RPE65	0	0	0	0	0	0	0	0	0	0.107337	0	0	0	0	0
NC_000001.11	68474152	68497082	-	5299	gene-DEPDC1	DEPDC1	protein_coding	55635	DEP domain containing 1	30.8096	36.2117	39.8017	35.3707	29.9966	35.2022	27.3049	36.4645	37.7731	40.4286	44.6402	38.6163	37.4159	42.3939	49.3368
NC_000001.11	68496676	68538627	+	1247	gene-DEPDC1-AS1	DEPDC1-AS1	lncRNA	101927220	DEPDC1 antisense RNA 1	0.484299	0.323443	0.293634	0.593753	0.159136	0.23471	0.156903	0.694075	0.43916	0.767714	0	0.163117	0.238136	0.181601	0.70412
NC_000001.11	68637079	68661767	-	715	gene-LOC107984967	LOC107984967	lncRNA	107984967		0	0	0	0	0	0	0	0	0	0	0	0	0	0	0
NC_000001.11	68892377	68904658	-	911	gene-LOC105378783	LOC105378783	lncRNA	105378783		0	0	0	0	0	0	0	0	0	0	0	0	0	0	0
NC_000001.11	69055898	69185003	+	627	gene-LINC01707	LINC01707	lncRNA	105378785	long intergenic non-protein coding RNA 1707	0	0	0	0	0	0	0	0	0	0	0	0	0	0	0
NC_000001.11	69197059	69229692	+	1230	gene-LOC105378787	LOC105378787	lncRNA	105378787		0	0	0	0	0	0	0	0	0	0	0	0	0	0	0
NC_000001.11	69215481	69249517	-	937	gene-LINC02791	LINC02791	lncRNA	105378786		0	0	0	0	0	0	0	0	0	0	0	0	0	0	0
NC_000001.11	69433255	69435409	+	458	gene-LINC01758	LINC01758	lncRNA	105378788	long intergenic non-protein coding RNA 1758	0	0	0	0	0	0	0	0	0	0	0	0	0.216125	0	0
NC_000001.11	69452901	69557821	+	4419	gene-LOC105378789	LOC105378789	lncRNA	105378789		0	0	0	0.0718077	0	0	0	0	0	0.0240713	0	0	0	0	0
NC_000001.11	69557832	69564314	+	827	gene-LOC105378790	LOC105378790	lncRNA	105378790		0.243418	0.243853	0	0.127899	0	0	0	0	0.110365	0	0	0	0	0	0
NC_000001.11	69567922	70152426	+	31694	gene-LRRC7	LRRC7	protein_coding	57554	leucine rich repeat containing 7	0	0.00318146	0	0	0.00626119	0.0184693	0.00926	0.0238948	0	0.0134248	0.0033349	0.0224625	0.00312315	0.0071451	0.0103888
NC_000001.11	69919322	69920317	+	996	gene-PIN1P1	PIN1P1	transcribed_pseudogene	5301	peptidylprolyl cis/trans isomerase%2C NIMA-interacting 1 pseudogene 1	0	0	0.367632	0.106198	0	0.195906	0.196443	0.217247	0	0	0	0.102112	0.0993826	0.113683	0
NC_000001.11	70020823	70042261	-	5404	gene-LRRC7-AS1	LRRC7-AS1	lncRNA	105378792		0	0	0	0	0	0	0	0.0200202	0	0	0	0	0	0	0
NC_000001.11	70144805	70205676	-	2940	gene-LRRC40	LRRC40	protein_coding	55631	leucine rich repeat containing 40	31.9763	37.3495	44.2446	40.0426	30.0026	29.3015	23.0929	29.66	38.8061	42.0057	47.7431	34.2125	30.5036	39.9766	44.7605
NC_000001.11	70180144	70180439	-	296	gene-RN7SL242P	RN7SL242P	pseudogene	106480496	RNA%2C 7SL%2C cytoplasmic 242%2C pseudogene	0	0.340653	0.618517	0	0	0.988794	0	0	0.308351	0	0	0	0	0	0
NC_000001.11	70205696	70253052	+	8796	gene-SRSF11	SRSF11	protein_coding	9295	serine and arginine rich splicing factor 11	45.5321	53.8901	58.904	51.9725	46.1024	46.9171	47.8578	49.9987	55.1409	54.2981	95.939	52.6787	53.0598	59.3947	69.8382
NC_000001.11	70258999	70354977	-	6054	gene-ANKRD13C	ANKRD13C	protein_coding	81573	ankyrin repeat domain 13C	16.7091	17.7383	18.674	17.9083	15.2421	15.0838	14.4142	18.1566	15.6492	17.5352	20.7587	17.001	18.1325	19.7504	18.7276
NC_000001.11	70354811	70368023	+	1134	gene-HHLA3	HHLA3	lncRNA	11147	HERV-H LTR-associating 3	23.255	20.2734	25.1857	22.8522	27.2114	30.1975	34.2487	30.4341	29.7801	25.1388	21.9968	29.0582	26.0119	30.1543	28.4549
NC_000001.11	70355882	70361020	-	1462	gene-HHLA3-AS1	HHLA3-AS1	lncRNA	102724548		0	0	0	0	0	0	0	0	0.0624296	0	0	0	0	0	0
NC_000001.11	70411268	70441949	+	4772	gene-CTH	CTH	protein_coding	1491	cystathionine gamma-lyase	9.25961	10.3749	9.84079	10.5507	7.3397	6.93068	6.72419	6.16668	7.76539	9.71873	7.13206	6.62821	7.55041	7.16575	8.11891
NC_000001.11	70449080	70461596	+	775	gene-LOC105378793	LOC105378793	lncRNA	105378793		0	0	0.118117	0	0	0	0.757384	0	0	0	0	0	0	0	0
NC_000001.11	70640360	70648894	-	743	gene-LOC105378794	LOC105378794	lncRNA	105378794		0	0	0	0	0	0	0	0	0	0	0	0	0	0	0
NC_000001.11	70706453	70786468	+	2086	gene-LINC01788	LINC01788	lncRNA	101927244	long intergenic non-protein coding RNA 1788	0	0	0	0	0	0	0	0	0	0	0	0	0	0	0
NC_000001.11	70812474	70856336	+	1890	gene-LOC102724572	LOC102724572	lncRNA	102724572		0	0	0	0	0	0	0	0	0	0	0	0	0	0	0
NC_000001.11	70852358	71047816	-	10276	gene-PTGER3	PTGER3	protein_coding	5733	prostaglandin E receptor 3	0.009795	0	0	0	0	0	0	0	0	0.0207028	0	0	0	0	0
NC_000001.11	70959625	70966062	+	3155	gene-LOC107985517	LOC107985517	lncRNA	107985517		0	0	0	0	0	0	0	0	0	0	0.0335012	0	0	0	0
NC_000001.11	71046506	71067184	+	1678	gene-ZRANB2-AS1	ZRANB2-AS1	lncRNA	100132618	ZRANB2 antisense RNA 1	0	0	0	0	0	0	0	0	0	0	0	0	0	0	0
NC_000001.11	71063291	71081035	-	2891	gene-ZRANB2	ZRANB2	protein_coding	9406	zinc finger RANBP2-type containing 2	113.257	117.4	135.458	119.639	94.8623	100.092	85.6467	103.96	90.167	88.2316	159.513	103.603	94.6367	114.129	133.596
NC_000001.11	71067631	71067716	-	86	gene-MIR186	MIR186	miRNA	406962	microRNA 186	2.34078	0	1.06442	0	0	6.80658	2.27509	0	3.18391	2.47374	14.7483	10.6434	0	5.26644	7.65731
NC_000001.11	71081324	71237723	+	783	gene-ZRANB2-AS2	ZRANB2-AS2	lncRNA	100852410	ZRANB2 antisense RNA 2 %28head to head%29	0.257097	0.386334	0.35073	0.40526	0.253438	0.498396	0.249882	0.829034	0.582835	0.543402	0.674945	0	0.379253	1.01226	0.560688
NC_000001.11	71082637	71089315	-	2852	gene-LOC105378795	LOC105378795	lncRNA	105378795		0	0	0	0	0	0	0	0	0	0	0	0	0	0	0
NC_000001.11	71395943	72282539	-	16263	gene-NEGR1	NEGR1	protein_coding	257194	neuronal growth regulator 1	7.51357	8.50042	10.1543	8.60465	2.06825	2.09963	1.72041	2.47472	10.7082	10.5697	21.6553	2.37014	2.41026	2.95203	3.36762
NC_000001.11	71794232	71837012	-	534	gene-NEGR1-IT1	NEGR1-IT1	lncRNA	100852409	NEGR1 intronic transcript 1	0	0	0	0	0	0	0	0	0	0	0	0	0	0	0
NC_000001.11	72282988	72670716	+	2900	gene-LOC105378797	LOC105378797	lncRNA	105378797		0.485913	0.660632	0.347223	0.583574	0.136857	0.134567	0.303607	0.559598	0.50357	0.696914	0.947622	0.455913	0.204797	0.117133	0.302772
NC_000001.11	72407188	72466395	-	11041	gene-LOC105378796	LOC105378796	lncRNA	105378796		0.0182327	0.00913262	0.0165819	0	0.0179732	0.00883625	0.0265815	0	0.0165333	0.00963418	0.00957307	0	0.00896522	0.0205105	0.0497033
NC_000001.11	72694727	72766910	-	7685	gene-LOC105378798	LOC105378798	lncRNA	105378798		0.0785843	0.0656039	0.0714695	0.0412906	0.103288	0.012695	0.0891089	0.0985456	0.0356299	0.0276828	0.137536	0.105872	0.0386409	0.132603	0.0714084
NC_000001.11	72765005	72784621	+	1386	gene-LINC02796	LINC02796	lncRNA	339468		0	0	0	0	0	0	0	0	0	0	0	0	0	0	0
NC_000001.11	72849891	72854253	+	677	gene-LINC02797	LINC02797	lncRNA	105378799		0	0	0	0	0	0	0	0	0	0	0	0	0	0	0
NC_000001.11	73104768	73106530	+	1763	gene-KRT8P21	KRT8P21	pseudogene	126811	keratin 8 pseudogene 21	0	0.0571941	0	0	0.0562797	0	0	0	0	0.0603352	0	0	0.0561458	0.0642248	0
NC_000001.11	73129148	73342515	-	386	gene-LOC105378800	LOC105378800	lncRNA	105378800		0	0	0	0	0	0	0	0	0	0	0	0	0	0	0
NC_000001.11	73306170	73338877	+	4080	gene-LINC01360	LINC01360	lncRNA	101927295	long intergenic non-protein coding RNA 1360	0	0	0	0	0	0	0	0	0	0	0	0	0	0	0
NC_000001.11	73451157	73472991	-	538	gene-LOC105378801	LOC105378801	lncRNA	105378801		0	0	0	0	0	0	0	0	0	0	0	0	0	0	0
NC_000001.11	73498593	73505369	+	373	gene-LOC107985391	LOC107985391	lncRNA	107985391		0	0	0	0	0	0	0	0	0	0	0	0	0	0	0
NC_000001.11	73595057	73607277	-	411	gene-LOC105378802	LOC105378802	lncRNA	105378802		0	0	0	0	0	0	0	0	0	0	0	0	0	0.275495	0
NC_000001.11	73674679	73738642	+	3355	gene-LINC02238	LINC02238	lncRNA	109729166	long intergenic non-protein coding RNA 2238	0	0	0	0	0	0	0	0	0	0	0	0	0	0	0
NC_000001.11	73749536	73749626	-	91	gene-RNA5SP50	RNA5SP50	pseudogene	106478992	RNA%2C 5S ribosomal pseudogene 50	0	0	0	0	0	0	0	0	0	0	0	0	0	0	0
NC_000001.11	74026015	74198201	-	3735	gene-LRRIQ3	LRRIQ3	protein_coding	127255	leucine rich repeats and IQ motif containing 3	0.83541	1.24186	1.02937	0.707984	0.531304	1.01871	0.602426	0.955887	0.830856	0.825906	1.13196	1.03474	1.11308	0.879149	1.08726
NC_000001.11	74198242	74544428	+	3582	gene-FPGT-TNNI3K	FPGT-TNNI3K	protein_coding	100526835	FPGT-TNNI3K readthrough	0.702495	1.0697	0.894449	1.00399	0.664798	0.817094	1.25632	0.906105	1.14663	1.12845	0.826213	0.936968	1.27116	0.916701	1.34819
NC_000001.11	74198242	74208702	+	4692	gene-FPGT	FPGT	protein_coding	8790	fucose-1-phosphate guanylyltransferase	7.0363	9.9286	10.2817	8.99475	6.51323	7.52709	6.15079	6.82522	10.3099	9.79375	12.8854	9.06055	8.69178	8.78413	11.5088
NC_000001.11	74235387	74544428	+	3019	gene-TNNI3K	TNNI3K	protein_coding	51086	TNNI3 interacting kinase	0	0	0	0	0.0657311	0	0.0648087	0.0716721	0.0604651	0.140935	0	0.0673757	0	0	0.0727093
NC_000001.11	74465824	74469124	+	2868	gene-LOC105378805	LOC105378805	lncRNA	105378805		0	0	0	0	0	0	0	0	0	0	0	0	0	0.0394799	0
NC_000001.11	74468980	74540227	-	8178	gene-LRRC53	LRRC53	protein_coding	105378803	leucine rich repeat containing 53	0	0	0	0	0	0	0	0	0	0	0	0	0	0	0
NC_000001.11	74568113	74674343	-	9851	gene-ERICH3	ERICH3	protein_coding	127254	glutamate rich 3	0	0	0	0.0322118	0	0	0	0	0.00926525	0	0	0	0	0	0
NC_000001.11	74577430	74626098	+	5047	gene-ERICH3-AS1	ERICH3-AS1	lncRNA	101927320	ERICH3 antisense RNA 1	0	0	0	0	0	0	0	0	0.16276	0.231837	0.0209424	0	0	0	0
NC_000001.11	74705470	74733115	-	2140	gene-CRYZ	CRYZ	protein_coding	1429	crystallin zeta	48.7275	50.6993	55.4804	52.837	44.3249	44.5863	38.5372	43.5789	59.8386	58.0567	69.2953	40.9666	37.8826	44.2861	49.0819
NC_000001.11	74733152	74766677	+	3550	gene-TYW3	TYW3	protein_coding	127253	tRNA-yW synthesizing protein 3 homolog	33.9386	40.5321	39.9426	38.5549	38.8779	35.8915	33.7578	40.6851	38.0514	41.4098	47.3996	37.1576	35.6904	42.644	40.13
NC_000001.11	75128434	75199454	+	3159	gene-LHX8	LHX8	protein_coding	431707	LIM homeobox 8	0	0	0	0	0.031409	0.061767	0	0.171239	0	0	0	0.0643897	0	0.143372	0
NC_000001.11	75202129	75724261	-	8753	gene-SLC44A5	SLC44A5	protein_coding	204962	solute carrier family 44 member 5	0.0229986	0.138238	0.0209164	0.0483367	1.32627	0.813659	1.09531	1.34726	0.135558	0.121525	0.483018	1.42917	1.35704	1.48763	1.46707
NC_000001.11	75582051	75582672	+	622	gene-RPL29P5	RPL29P5	pseudogene	646417	ribosomal protein L29 pseudogene 5	0.323644	0.486334	0.294342	0.680211	0	0.784253	0.471843	0.347875	0.293479	0.171014	0.16993	0.654042	0.15914	0.364078	0.176455
NC_000001.11	75641344	75642287	-	944	gene-LOC100421536	LOC100421536	pseudogene	100421536	diphosphoinositol pentakisphosphate kinase 2 pseudogene	0.533122	1.49541	1.55153	0.89638	0.420428	0.620091	0.829058	0.687642	0.676805	1.35217	1.23163	1.07737	0.838856	1.43934	0.930125
NC_000001.11	75724709	75763679	+	2372	gene-ACADM	ACADM	protein_coding	34	acyl-CoA dehydrogenase medium chain	89.2387	96.7523	97.9082	97.2111	100.058	96.6562	88.1779	105.635	131.175	136.551	146.692	105.262	95.9387	106.832	105.868
NC_000001.11	75742002	75745013	-	3012	gene-DLSTP1	DLSTP1	transcribed_pseudogene	1744	dihydrolipoamide S-succinyltransferase pseudogene 1	2.1053	3.41467	3.09998	2.2475	3.36008	2.59126	3.18301	2.55027	3.09089	4.02599	2.63188	3.03895	3.61499	3.68406	3.13377
NC_000001.11	75786194	75795090	+	1709	gene-RABGGTB	RABGGTB	protein_coding	5876	Rab geranylgeranyltransferase subunit beta	125.154	143.019	143.872	139.256	110.833	107.894	90.1582	99.5161	126.894	131.019	139.774	105.929	95.2202	108.127	119.516
NC_000001.11	75787072	75787149	+	78	gene-SNORD45C	SNORD45C	snoRNA	692085	small nucleolar RNA%2C C/D box 45C	2.58086	6.46367	15.2567	4.06819	8.90446	5.00313	0	4.16111	3.51046	8.18239	24.3915	7.82335	8.88327	2.90329	19.6996
NC_000001.11	75787889	75787972	+	84	gene-SNORD45A	SNORD45A	snoRNA	26805	small nucleolar RNA%2C C/D box 45A	15.5773	10.8036	10.8977	10.0736	0	3.48432	3.49389	6.43982	9.77915	5.06529	17.6161	14.5291	8.24875	9.4357	10.4528
NC_000001.11	75789477	75789547	+	71	gene-SNORD45B	SNORD45B	snoRNA	26804	small nucleolar RNA%2C C/D box 45B	9.92358	25.5634	15.4716	17.8771	5.58992	8.24459	5.51148	15.2379	19.2828	17.9782	22.3302	14.3244	11.1532	3.18953	24.7335
NC_000001.11	75796882	75913242	+	3270	gene-MSH4	MSH4	protein_coding	4438	mutS homolog 4	0.0615617	0.0308359	0.027994	0.0970393	0	0.0298352	0	0	0.111648	0.0325294	0.226261	0.031102	0	0.138506	0.0335641
NC_000001.11	75918873	75937625	-	1100	gene-ASB17	ASB17	protein_coding	127247	ankyrin repeat and SOCS box containing 17	0	0	0	0	0	0	0	0	0	0	0	0	0	0	0
NC_000001.11	75964917	76002984	-	432	gene-LOC105378806	LOC105378806	lncRNA	105378806		0	0	0	0	0	0	0	0	0	0	0	0	0	0	0
NC_000001.11	76011324	76019356	+	369	gene-LOC101927342	LOC101927342	lncRNA	101927342	uncharacterized LOC101927342	0	0	0	0	0	0	0	0	0	0	0	0	0	0	0
NC_000001.11	76074734	76637339	+	15649	gene-ST6GALNAC3	ST6GALNAC3	protein_coding	256435	ST6 N-acetylgalactosaminide alpha-2%2C6-sialyltransferase 3	0	0	0	0	0	0	0	0	0	0	0	0	0	0	0
NC_000001.11	76588078	76593271	-	3255	gene-LOC105378807	LOC105378807	lncRNA	105378807		0	0	0	0	0	0	0	0	0	0	0	0	0	0	0
NC_000001.11	76758124	76779267	-	448	gene-LINC02567	LINC02567	lncRNA	110806286	long intergenic non-protein coding RNA 2567	0	0	0	0	0	0	0	0	0	0	0	0	0	0	0
NC_000001.11	76867449	77069167	+	6711	gene-ST6GALNAC5	ST6GALNAC5	protein_coding	81849	ST6 N-acetylgalactosaminide alpha-2%2C6-sialyltransferase 5	0	0.0150251	0	0	0	0	0	0	0	0	0	0	0	0	0
NC_000001.11	77060143	77060202	+	60	gene-MIR7156	MIR7156	miRNA	102466995	microRNA 7156	0	0	0	0	0	0	0	0	0	0	0	0	0	0	0
NC_000001.11	77088989	77219430	-	4601	gene-PIGK	PIGK	protein_coding	10026	phosphatidylinositol glycan anchor biosynthesis class K	47.5375	52.9479	54.2558	52.691	44.726	48.155	43.5456	49.9677	49.1572	50.2378	62.5081	51.7691	49.5893	55.5191	58.9207
NC_000001.11	77194818	77195469	+	652	gene-LOC100421400	LOC100421400	pseudogene	100421400	alanyl-tRNA synthetase domain containing 1 pseudogene	0.308753	0.309304	0.280799	0.648913	0.304359	0.299267	0.300088	0.82967	0.139988	0.978874	0.648444	0.311974	0.455453	0	0.673342
NC_000001.11	77219511	77250815	+	4018	gene-LOC105378808	LOC105378808	lncRNA	105378808		0.125253	0.0752862	0.318956	0.184273	0.123471	0.072843	0.146086	0.0538522	0.272589	0.476525	0.0789171	0.202496	0.123177	0.169082	0.327789
NC_000001.11	77281908	77559966	+	6927	gene-AK5	AK5	protein_coding	26289	adenylate kinase 5	0.217959	0.203792	0.145365	0.320662	1.14591	0.971808	1.03097	0.90587	0.329407	0.322476	0.0610344	0.983707	1.14318	1.06249	1.09327
NC_000001.11	77420326	77420384	+	59	gene-RNU7-8P	RNU7-8P	pseudogene	100147756	RNA%2C U7 small nuclear 8 pseudogene	0	0	0	0	0	0	0	0	0	0	0	0	0	0	0
NC_000001.11	77561526	77683440	-	7559	gene-ZZZ3	ZZZ3	protein_coding	26009	zinc finger ZZ-type containing 3	23.7952	26.9058	27.9623	26.5027	23.9816	22.3801	23.9686	27.5804	27.7595	29.0448	31.1118	27.0304	27.1459	31.5314	31.5514
NC_000001.11	77695987	77759852	-	5078	gene-USP33	USP33	protein_coding	23032	ubiquitin specific peptidase 33	46.2435	52.4817	54.5313	53.5113	40.5443	42.402	40.2065	45.8919	47.3256	51.9287	67.0229	52.9948	49.4535	57.8629	60.7779
NC_000001.11	77779624	77879540	+	6798	gene-MIGA1	MIGA1	protein_coding	374986	mitoguardin 1	7.52161	8.60301	8.59118	7.93529	6.3491	8.22337	8.27472	8.49852	9.25072	10.0456	13.1693	8.75207	8.54725	9.49399	10.4943
NC_000001.11	77809768	77811935	-	2168	gene-LOC653631	LOC653631	pseudogene	653631	axin interactor%2C dorsalization associated pseudogene	32.4988	36.2777	34.1166	33.2248	27.5055	28.9353	26.1268	30.1412	30.7327	31.0576	33.8833	29.7417	28.9011	34.2088	34.8805
NC_000001.11	77853323	77853883	+	273	gene-HSPE1P25	HSPE1P25	pseudogene	106480260	heat shock protein family E %28Hsp10%29 member 1 pseudogene 25	0.737388	0	0	0	0.726894	0	0	0	0	0	0	0	0	0.829512	0
NC_000001.11	77881348	77889539	-	2292	gene-NEXN-AS1	NEXN-AS1	lncRNA	374987	NEXN antisense RNA 1	0.17566	0.175974	0.0798783	0.507636	0.432902	0.212829	0.213414	0.33042	0.079644	0.324868	0.461153	0.221866	0.129562	0.197606	0.23943
NC_000001.11	77888528	77948643	+	8126	gene-NEXN	NEXN	protein_coding	91624	nexilin F-actin binding protein	1.23866	1.10438	1.67851	1.93947	1.23324	1.27264	1.46876	1.03849	0.842407	0.903224	2.26325	1.53945	1.3034	1.60242	1.67482
NC_000001.11	77944055	77979435	-	6949	gene-FUBP1	FUBP1	protein_coding	8880	far upstream element binding protein 1	97.8434	102.487	99.8923	100.765	71.2924	69.5942	72.1222	78.53	101.438	102.315	116.602	75.6666	73.6441	78.5706	77.3132
NC_000001.11	77979175	78017964	+	3600	gene-DNAJB4	DNAJB4	protein_coding	11080	DnaJ heat shock protein family %28Hsp40%29 member B4	16.1605	21.315	22.9614	21.801	21.5255	23.523	19.4842	22.5995	18.9389	19.6491	27.3636	24.9739	21.6667	24.407	30.2435
NC_000001.11	78043087	78044212	-	1126	gene-LOC100131495	LOC100131495	pseudogene	100131495	nitrilase family member 2 pseudogene	0	0	0	0	0	0	0	0	0	0	0	0	0	0	0
NC_000001.11	78044970	78138444	+	3903	gene-GIPC2	GIPC2	protein_coding	54810	GIPC PDZ domain containing family member 2	0.128944	0.155009	0.140723	0.0542008	0.0254217	0	0.0501301	0.0277194	0.0701553	0.136268	0.0541616	0.0521156	0	0	0.0843618
NC_000001.11	78125973	78143997	-	1753	gene-LOC107984997	LOC107984997	lncRNA	107984997		0	0	0	0	0	0	0	0	0	0	0	0	0	0	0
NC_000001.11	78229599	78369464	+	1193	gene-MGC27382	MGC27382	lncRNA	149047	uncharacterized MGC27382	0	0	0	0.0886612	0	0	0	0	0	0	0	0	0	0	0
NC_000001.11	78490974	78540701	+	6695	gene-PTGFR	PTGFR	protein_coding	5737	prostaglandin F receptor	0.105239	0.105427	0.218767	0.0473963	0.207482	0.247728	0.204571	0.129277	0.0136329	0.0317763	0.0157874	0.303819	0.162634	0.202949	0.5082
NC_000001.11	78620412	78646145	+	5893	gene-IFI44L	IFI44L	protein_coding	10964	interferon induced protein 44 like	7.39571	8.41846	8.3727	7.3052	24.2118	23.5418	22.627	24.0134	3.34545	3.23102	5.68568	25.8358	24.8428	28.5521	30.7864
NC_000001.11	78648943	78664078	+	5931	gene-IFI44	IFI44	protein_coding	10561	interferon induced protein 44	3.32626	3.94425	3.59618	3.56678	15.8259	15.0018	14.7296	15.4686	5.47848	7.81955	9.46295	16.4104	15.5879	16.2273	17.0433
NC_000001.11	78749072	78750856	+	1785	gene-LOC652549	LOC652549	pseudogene	652549	SNW domain containing 1 pseudogene	0.451108	0.338935	0.307699	0.533308	0.222344	0.218624	0.219224	0.12122	0.204531	0.476733	0.236854	0.17093	0.221815	0.126867	0.245949
NC_000001.11	78889764	79006730	-	3539	gene-ADGRL4	ADGRL4	protein_coding	64123	adhesion G protein-coupled receptor L4	1.02388	1.59555	1.9917	1.58405	0.869131	0.937292	0.912221	0.794833	0.386855	0.871647	0.328528	0.603497	1.03488	1.1518	0.837349
NC_000001.11	79054749	79056122	-	1374	gene-PSAT1P3	PSAT1P3	pseudogene	729779	phosphoserine aminotransferase 1 pseudogene 3	3.73604	4.4032	3.86415	3.7721	2.74411	2.7692	1.8512	3.46457	5.57995	5.72886	3.38474	3.47894	2.80962	3.29631	3.35495
NC_000001.11	79121366	79188586	-	1746	gene-LOC107984998	LOC107984998	lncRNA	107984998		0.115296	0	0	0	0	0.0558769	0	0	0	0	0.121073	0.0582495	0	0	0
NC_000001.11	79270375	79405767	+	2692	gene-LOC105378810	LOC105378810	lncRNA	105378810		0	0	0	0	0	0	0	0	0	0	0	0	0	0	0
NC_000001.11	79278362	79286728	-	321	gene-LOC105378812	LOC105378812	lncRNA	105378812		0	0	0	0	0	0	0	0	0	0	0	0	0	0	0
NC_000001.11	79309534	79324893	-	2519	gene-LOC105378811	LOC105378811	lncRNA	105378811		0	0	0	0	0	0	0	0	0	0	0	0	0	0	0
NC_000001.11	79325010	79346614	+	1787	gene-LINC02792	LINC02792	lncRNA	107983999		0	0	0	0	0	0	0	0	0	0	0	0	0	0	0
NC_000001.11	79521067	79522468	+	1402	gene-ADH5P2	ADH5P2	pseudogene	343296	ADH5 pseudogene 2	0.574342	0.359605	0.587635	0.905331	0.283084	0.208761	0.418668	0.540173	0.651013	0.682838	0.829286	0.580334	0.635425	0.646096	0.391422
NC_000001.11	80090171	80092771	-	2601	gene-LOC553139	LOC553139	pseudogene	553139	PAI-1 mRNA binding protein pseudogene	0	0.0387671	0.0703887	0	0.114442	0	0.037612	0.0831903	0.0701823	0.0817924	0.162547	0.0391017	0.0761131	0	0.0843942
NC_000001.11	80450948	80452075	-	1128	gene-HNRNPA1P64	HNRNPA1P64	pseudogene	100129325	heterogeneous nuclear ribonucleoprotein A1 pseudogene 64	0.0892318	0	0.0811529	0	0.263886	0	0.0867277	0.0959122	0	0.0943005	0	0.180325	0.175505	0.10038	0
NC_000001.11	80495889	80496422	+	534	gene-COX6A1P1	COX6A1P1	pseudogene	1338	cytochrome c oxidase subunit 6A1 pseudogene 1	0	0	0	0	0	0	0.1832	0	0	0	0	0	0	0	0
NC_000001.11	80535755	80646788	+	706	gene-LINC01781	LINC01781	lncRNA	101927412	long intergenic non-protein coding RNA 1781	0	0	0	0	0	0	0	0	0	0	0	0	0	0	0
NC_000001.11	81158404	81177847	-	952	gene-LOC105378813	LOC105378813	lncRNA	105378813		0	0	0	0	0	0	0	0	0	0	0	0	0	0	0
NC_000001.11	81208535	81209249	+	715	gene-RPL10AP4	RPL10AP4	pseudogene	343301	ribosomal protein L10a pseudogene 4	0	0	0	0.295868	0	0	0	0.151313	0.255306	0	0.147827	0	0	0.158361	0.153503
NC_000001.11	81278037	81298770	-	444	gene-LOC107985018	LOC107985018	lncRNA	107985018		0.226697	0	0	0.238227	0	0	0	0	0	0	0	0	0	0	0
NC_000001.11	81306104	81993932	+	10552	gene-ADGRL2	ADGRL2	protein_coding	23266	adhesion G protein-coupled receptor L2	1.71698	2.14051	1.92589	2.23534	8.69783	8.28418	9.47508	10.9809	2.17973	2.30847	3.28548	9.67687	9.88725	12.4689	12.648
NC_000001.11	81426417	81427608	+	1192	gene-HNRNPA3P14	HNRNPA3P14	pseudogene	729817	heterogeneous nuclear ribonucleoprotein A3 pseudogene 14	0	0.0845917	0	0.0887356	0	0.0818465	0	0.0907626	0	0	0	0	0	0	0
NC_000001.11	81513880	81557702	-	643	gene-LOC101927434	LOC101927434	lncRNA	101927434	uncharacterized LOC101927434	0	0	0	0	0	0	0	0	0	0	0	0	0	0	0
NC_000001.11	82621473	82656278	+	913	gene-LOC105378814	LOC105378814	lncRNA	105378814		0	0	0	0	0	0	0	0	0	0	0	0	0	0	0
NC_000001.11	82868383	82887361	+	311	gene-LOC107985396	LOC107985396	lncRNA	107985396		0	0	0	0	0	0	0	0	0	0	0	0	0	0	0
NC_000001.11	82903183	83166815	+	1712	gene-LINC01362	LINC01362	lncRNA	103283057	long intergenic non-protein coding RNA 1362	0	0	0	0	0	0	0	0	0	0	0	0	0	0	0
NC_000001.11	82973882	82986208	-	1586	gene-LINC01361	LINC01361	lncRNA	101927498	long intergenic non-protein coding RNA 1361	0	0	0	0	0	0	0	0	0	0	0	0	0	0	0
NC_000001.11	83021185	83495026	-	2358	gene-LOC107985037	LOC107985037	lncRNA	107985037		0	0	0	0.044857	0	0	0	0	0	0	0	0	0	0	0
NC_000001.11	83285557	83316433	+	5542	gene-LOC105378816	LOC105378816	lncRNA	105378816		0	0	0.0165176	0	0	0	0.0176523	0	0.0164691	0	0.0190719	0	0	0	0
NC_000001.11	83446054	83454771	+	735	gene-LINC01712	LINC01712	lncRNA	101927542	long intergenic non-protein coding RNA 1712	0	0	0	0	0	0	0	0	0	0	0	0	0	0	0
NC_000001.11	83539939	83576013	+	2948	gene-LOC107985043	LOC107985043	lncRNA	107985043		0	0	0	0	0	0	0	0	0	0	0	0	0	0	0
NC_000001.11	83572722	83573616	+	895	gene-ARF4P5	ARF4P5	pseudogene	100316867	ADP ribosylation factor 4 pseudogene 5	0	0	0	0	0	0	0	0	0	0	0	0	0	0	0
NC_000001.11	83575787	83860996	-	3166	gene-LINC01725	LINC01725	lncRNA	101927587	long intergenic non-protein coding RNA 1725	0	0.0318488	0	0	0	0	0	0	0	0	0	0	0.12506	0	0
NC_000001.11	83801516	83860546	-	1991	gene-LOC101927560	LOC101927560	lncRNA	101927560	uncharacterized LOC101927560	0.101108	0	0	0	0	0.098002	0	0	0	0	0	0.102163	0	0	0
NC_000001.11	83861111	83881118	+	1973	gene-LOC107985041	LOC107985041	lncRNA	107985041		0.204062	0.204426	0	0	0.301737	0.0494481	0.347086	0.0548348	0.0462605	0.0539133	0.160714	0.360834	0.200679	0.114778	0.166885
NC_000001.11	83865021	83999141	-	10986	gene-TTLL7	TTLL7	protein_coding	79739	tubulin tyrosine ligase like 7	2.55619	2.53322	2.76638	2.84988	4.01003	3.76533	4.06062	3.84068	2.9992	3.14678	4.24286	4.80467	4.57713	5.43158	6.3539
NC_000001.11	84078079	84238498	+	6639	gene-PRKACB	PRKACB	protein_coding	5567	protein kinase cAMP-activated catalytic subunit beta	16.4344	19.7596	21.3305	19.7239	14.3474	14.9156	14.5881	16.6219	16.9786	17.2719	22.639	16.2536	15.4613	20.8413	22.3675
NC_000001.11	84085675	84086967	+	1293	gene-TXN2P1	TXN2P1	pseudogene	100505690	TXN2 pseudogene 1	0.311379	0.233952	0.212391	0.0818042	0.383686	0.0754532	0.0756603	0.167346	0.0705893	0.0822668	0.32698	0.157314	0.306218	0.0875703	0.0848838
NC_000001.11	84123091	84298136	-	4264	gene-LOC107985046	LOC107985046	lncRNA	107985046		0.0236054	0	0	0.049612	0	0	0	0	0.0428105	0	0	0.0477034	0	0	0.0514797
NC_000001.11	84244251	84244847	+	597	gene-NEDD8P1	NEDD8P1	pseudogene	100128775	NEDD8 pseudogene 1	32.3709	32.091	28.9802	30.2967	30.0821	36.7692	38.1811	32.0761	26.9077	29.2208	22.3078	30.3237	29.1815	28.639	27.3927
NC_000001.11	84268882	84297506	-	798	gene-LOC112268230	LOC112268230	lncRNA	112268230		0	0	0	0	0	0.122257	0.245185	0	0	0	0	0	0	0	0
NC_000001.11	84298538	84350798	+	1657	gene-SAMD13	SAMD13	protein_coding	148418	sterile alpha motif domain containing 13	0.607444	1.09535	1.38112	1.08518	1.67664	2.35512	2.47967	2.15464	1.10165	1.92585	1.53091	2.45513	2.8674	1.64	2.58324
NC_000001.11	84364958	84384801	-	1321	gene-UOX	UOX	transcribed_pseudogene	391051	urate oxidase %28pseudogene%29	0	0	0.277185	0	0	0	0	0.163799	0	0	0.160025	0	0	0	0.0830846
NC_000001.11	84398484	84415895	+	2432	gene-DNASE2B	DNASE2B	protein_coding	58511	deoxyribonuclease 2 beta	0	0.041461	0	0	0.0815963	0.0802311	0	0	0.0375296	0	0	0	0	0	0
NC_000001.11	84479266	84498352	+	1948	gene-RPF1	RPF1	protein_coding	80135	ribosome production factor 1 homolog	68.1529	69.6723	72.7437	68.7415	56.7414	59.7987	48.5629	54.9831	72.0149	63.1237	69.7227	53.2534	56.3015	55.8004	59.7228
NC_000001.11	84498325	84506581	-	806	gene-GNG5	GNG5	protein_coding	2787	G protein subunit gamma 5	310.327	347.787	343.22	322.83	292.985	328.754	274.795	307.788	290.349	277.805	318.007	317.224	287.13	322.827	310.2
NC_000001.11	84506301	84556495	+	4475	gene-SPATA1	SPATA1	protein_coding	100505741	spermatogenesis associated 1	0	0.0901303	0.040912	0.0709091	0.0443446	0.0218013	0	0	0.020396	0.0237701	0.0236193	0	0	0	0
NC_000001.11	84549611	84574440	-	6571	gene-CTBS	CTBS	protein_coding	1486	chitobiase	4.41153	5.46289	5.55846	4.84517	5.28495	5.5974	4.97258	5.18635	4.69486	4.75926	7.51182	4.85998	5.42301	5.89318	5.67898
NC_000001.11	84574559	84583618	+	998	gene-LOC105378819	LOC105378819	lncRNA	105378819		0.100855	0	0	0	0	0	0	0.108406	0.0914549	0	0	0	0	0	0.109975
NC_000001.11	84597964	84621031	-	560	gene-LINC01461	LINC01461	lncRNA	103695366	long intergenic non-protein coding RNA 1461	0.359477	0.360119	0.163465	0	0	0	0	0.193195	0	0	0	0	0	0.404387	0
NC_000001.11	84628230	84635020	-	2884	gene-LINC01555	LINC01555	lncRNA	439927	long intergenic non-protein coding RNA 1555	0.0698013	0.069926	0.222186	0.110027	0.034404	0	0	0	0.0949432	0.110649	0	0.105794	0	0.0392609	0.0380564
NC_000001.11	84636158	84637099	-	239	gene-LOC107985104	LOC107985104	pseudogene	107985104		0	0	0	0	0	0	0	0	0	0	0	0	0	0	0
NC_000001.11	84643706	84690757	-	6331	gene-SSX2IP	SSX2IP	protein_coding	117178	SSX family member 2 interacting protein	18.4264	22.6958	22.7152	21.7694	16.2521	19.2934	15.0506	19.3787	25.258	24.9504	29.7339	20.9479	19.2623	23.9298	22.3635
NC_000001.11	84781006	84797678	-	2569	gene-LOC102724892	LOC102724892	lncRNA	102724892		0	0	0	0	0	0	0	0	0	0	0	0	0	0	0
NC_000001.11	84811601	84893206	-	4279	gene-LPAR3	LPAR3	protein_coding	23566	lysophosphatidic acid receptor 3	0.611589	0.777634	0.470645	0.667414	0.55651	0.455999	0.617289	0.429823	0.0213302	0	0.0741035	0.237681	0.439522	0.449844	0.512992
NC_000001.11	84925583	84997113	-	11456	gene-MCOLN2	MCOLN2	protein_coding	255231	mucolipin TRP cation channel 2	1.0719	1.56672	1.31845	1.37571	0.225187	0.144775	0.18787	0.273872	0.119508	0.0742814	0.295241	0.213066	0.129607	0.256978	0.239514
NC_000001.11	85018082	85048902	-	7130	gene-MCOLN3	MCOLN3	protein_coding	55283	mucolipin TRP cation channel 3	0.691728	0.919237	1.0913	0.964268	0.62622	1.03992	0.439063	0.773862	0.102409	0.104432	0.133418	0.756001	0.72191	1.1434	0.923602
NC_000001.11	85062327	85133138	+	2990	gene-DNAI3	DNAI3	protein_coding	126820	dynein axonemal intermediate chain 3	0	0.472129	0.183693	0.106127	0	0.0978873	0.0654373	0.0723672	0	0	0	0	0	0.075738	0
NC_000001.11	85130132	85131401	-	1270	gene-LOC107985052	LOC107985052	pseudogene	107985052		0	0	0.0720791	0	0	0	0	0	0	0	0	0	0	0	0.172842
NC_000001.11	85133794	85133873	+	80	gene-MIR4423	MIR4423	miRNA	100616481	microRNA 4423	0	0	0	0	0	0	0	0	0	0	0	0	0	0	0
NC_000001.11	85156381	85201725	-	9029	gene-SYDE2	SYDE2	protein_coding	84144	synapse defective Rho GTPase homolog 2	1.61643	1.55231	1.82493	1.8978	1.1099	1.16697	1.40854	1.59366	1.91056	2.08524	2.64563	1.53192	1.71023	1.56757	1.95708
NC_000001.11	85225579	85247341	+	2683	gene-LOC105378821	LOC105378821	lncRNA	105378821		0	0	0	0	0	0	0	0	0	0	0	0	0	0	0
NC_000001.11	85249953	85259677	-	9217	gene-C1orf52	C1orf52	protein_coding	148423	chromosome 1 open reading frame 52	6.22463	6.43267	6.36622	6.15105	4.97343	5.76877	5.21145	5.61076	6.1396	6.35895	8.97908	6.53233	5.7778	5.1473	6.91846
NC_000001.11	85265776	85276632	-	3947	gene-BCL10	BCL10	protein_coding	8915	BCL10 immune signaling adaptor	10.022	7.89396	10.4598	10.8801	8.49676	8.75009	8.32796	8.57947	9.20351	8.3814	10.417	8.58051	8.60194	9.38071	8.89828
NC_000001.11	85276358	85278088	+	888	gene-LOC646626	LOC646626	lncRNA	646626	uncharacterized LOC646626	0.340045	0.113551	0.309258	0.476454	0.558677	0.659196	0	0.974675	0.616703	0.359362	0.952219	0.229062	0.557348	0.255019	0.370793
NC_000001.11	85318485	85578274	-	5426	gene-DDAH1	DDAH1	protein_coding	23576	dimethylarginine dimethylaminohydrolase 1	8.77425	8.77134	10.4936	9.37647	8.44824	8.61256	7.93304	9.47102	12.5991	11.0958	20.1419	10.3465	10.7267	11.9781	10.6397
NC_000001.11	85482285	85491102	-	3052	gene-LOC107985054	LOC107985054	lncRNA	107985054		0	0.132154	0.0299936	0	0.0975305	0	0	0.0354485	0	0	0.0692636	0	0	0.0370997	0.0359616
NC_000001.11	85580761	85583950	+	2278	gene-CCN1	CCN1	protein_coding	3491	cellular communication network factor 1	32.4318	30.8077	32.1879	32.4098	21.0812	22.5701	23.3621	24.1264	20.5542	21.433	30.02	23.5731	22.8561	24.5046	25.5837
NC_000001.11	85624757	85630978	-	5575	gene-LOC107985057	LOC107985057	lncRNA	107985057		0.0180544	0.0723467	0.0492595	0.151782	0.320355	0.174997	0.0701911	0.0388122	0.130973	0.17172	0.113754	0.1277	0.106531	0.0812401	0.118122
NC_000001.11	85627720	85629722	+	1691	gene-LOC112268231	LOC112268231	lncRNA	112268231		0	0	0	0	0	0	0	0	0	0	0	0	0	0	0
NC_000001.11	85649417	85708458	-	8557	gene-ZNHIT6	ZNHIT6	protein_coding	54680	zinc finger HIT-type containing 6	11.304	13.5277	14.6773	14.4871	8.30224	8.49398	7.53409	8.76183	12.0956	11.6726	15.0942	9.47268	8.76834	9.77863	10.7484
NC_000001.11	85717497	85728256	+	1243	gene-LOC105378823	LOC105378823	lncRNA	105378823		0	0	0	0	0	0	0	0	0	0	0	0	0	0	0
NC_000001.11	85728507	86156987	-	9473	gene-COL24A1	COL24A1	protein_coding	255631	collagen type XXIV alpha 1 chain	0.0318759	0.117087	0.0966331	0.0669943	0.0837927	0.133885	0.196215	0.0799454	0.0481748	0	0	0.0858892	0.062695	0.119527	0.0695163
NC_000001.11	86029772	86031027	+	1256	gene-LOC107985061	LOC107985061	pseudogene	107985061		0	0	0	0	0	0	0	0	0	0	0	0	0	0	0
NC_000001.11	86265375	86315502	-	3773	gene-LINC02795	LINC02795	lncRNA	105378824		0	0	0	0	0	0	0	0	0	0	0	0	0	0	0
NC_000001.11	86320304	86330113	-	1580	gene-LOC105378825	LOC105378825	lncRNA	105378825		0	0	0.057937	0	0	0	0	0	0	0	0	0	0	0	0
NC_000001.11	86346837	86396323	-	7742	gene-ODF2L	ODF2L	protein_coding	57489	outer dense fiber of sperm tails 2 like	7.89158	8.24431	9.77835	9.22199	8.9199	9.37554	8.30193	9.69816	10.0208	10.758	11.9321	9.91813	9.25667	10.2815	12.3194
NC_000001.11	86357632	86357687	-	56	gene-MIR7856	MIR7856	miRNA	102465842	microRNA 7856	1.79738	0	0	1.8888	0	0	0	1.93195	0	0	0	0	0	2.02194	1.95991
NC_000001.11	86424144	86456553	+	4199	gene-CLCA2	CLCA2	protein_coding	9635	chloride channel accessory 2	0.767066	0.432245	0.697617	0.65494	1.13423	0.511156	0.908627	1.18521	0.260839	0.151995	0.27689	1.01728	1.01366	0.943795	1.43761
NC_000001.11	86468927	86500259	+	3004	gene-CLCA1	CLCA1	protein_coding	1179	chloride channel accessory 1	0	0	0	0	0	0	0	0	0	0	0	0	0	0	0
NC_000001.11	86502002	86504332	-	1434	gene-LOC105378827	LOC105378827	lncRNA	105378827		0	0	0	0	0	0	0	0	0	0	0	0	0	0	0
NC_000001.11	86520363	86523557	+	914	gene-LOC105378826	LOC105378826	lncRNA	105378826		0	0	0	0	0	0	0	0	0	0	0	0	0	0	0
NC_000001.11	86547078	86580758	+	3237	gene-CLCA4	CLCA4	protein_coding	22802	chloride channel accessory 4	0	0	0	0	0	0	0	0	0	0	0	0	0	0	0
NC_000001.11	86571181	86704493	-	1629	gene-CLCA4-AS1	CLCA4-AS1	lncRNA	105378828	CLCA4 antisense RNA 1	0.308942	0.185697	0.39336	0.194793	0.487274	0.17967	0.840763	0.4649	0.616324	0.0652983	0.259537	0.499465	0.668407	1.18163	0.134751
NC_000001.11	86634276	86655376	+	3412	gene-CLCA3P	CLCA3P	transcribed_pseudogene	9629	chloride channel accessory 3%2C pseudogene	0	0	0	0	0	0	0	0	0	0	0	0	0	0	0
NC_000001.11	86704570	86748184	+	7045	gene-SH3GLB1	SH3GLB1	protein_coding	51100	SH3 domain containing GRB2 like%2C endophilin B1	20.5593	23.2296	24.5191	24.1724	23.661	26.3809	25.1619	27.1202	24.1103	24.8526	29.676	26.6782	27.1173	30.1674	32.3734
NC_000001.11	86821521	86825909	-	474	gene-LOC105378831	LOC105378831	lncRNA	105378831		0	0	0	0	0	0	0	0	0	0	0	0	0	0	0
NC_000001.11	86862445	86914577	-	1805	gene-SELENOF	SELENOF	protein_coding	9403	selenoprotein F	225.787	249.039	272.136	242.428	215.043	227.174	180.103	206.248	223.857	224.646	275.63	200.364	195.557	212.782	242.129
NC_000001.11	86914635	87109982	+	7269	gene-HS2ST1	HS2ST1	protein_coding	9653	heparan sulfate 2-O-sulfotransferase 1	22.7367	24.761	26.5466	25.4355	18.9461	21.4207	16.6749	22.385	24.5853	25.2282	33.4727	23.4636	22.2781	24.8607	29.1713
NC_000001.11	87044734	87045877	-	1144	gene-LOC100421465	LOC100421465	pseudogene	100421465	ubiquitin like modifier activating enzyme 2 pseudogene	0	0.176282	0.160036	0.277376	0.0867317	0.0852806	0.171029	0.283712	0.159566	0	0.369568	0.177803	0.0865254	0.296928	0.0959394
NC_000001.11	87045875	87046718	+	844	gene-LOC100421468	LOC100421468	pseudogene	100421468	ubiquitin like modifier activating enzyme 2 pseudogene	2.98144	2.8673	2.38613	3.2584	3.76194	2.77425	3.24551	3.33284	3.24427	4.28509	2.25419	3.01255	2.11106	4.42718	2.60082
NC_000001.11	87129765	87169204	+	4643	gene-LINC01140	LINC01140	lncRNA	339524	long intergenic non-protein coding RNA 1140	0.541963	0.564649	0.591474	0.41006	0.363291	0.273162	0.147491	0.419427	0.39316	0.549839	0.227647	0.197142	0.25583	0.243869	0.283665
NC_000001.11	87212669	87251331	+	1152	gene-LINC02801	LINC02801	lncRNA	101927844	long intergenic non-protein coding RNA 2801	0	0	0	0	0	0	0	0	0	0.0923359	0	0	0	0	0
NC_000001.11	87328880	87348923	+	5064	gene-LMO4	LMO4	protein_coding	8543	LIM domain only 4	25.7994	26.5822	27.5308	26.2552	32.192	35.5065	32.7835	32.7942	24.5663	23.2319	21.6026	33.6803	35.3211	35.4845	34.721
NC_000001.11	87353524	87371655	-	889	gene-LINC01364	LINC01364	lncRNA	100505768	long intergenic non-protein coding RNA 1364	0	0	0	0	0	0	0	0	0	0	0	0	0	0	0
NC_000001.11	87391195	87430431	+	10989	gene-LOC105378833	LOC105378833	lncRNA	105378833		0.0457974	0.0458792	0.0249906	0.028876	0.0270874	0.0443903	0.062317	0.0295356	0.0415288	0.0871179	0.0384735	0.0185101	0.0720612	0.0824303	0.0599261
NC_000001.11	87440704	87455056	+	5281	gene-LOC105378834	LOC105378834	lncRNA	105378834		0.0190595	0.0190936	0.0520018	0.0600868	0	0.0369479	0.0370493	0	0.0172831	0.0805688	0.0200145	0.0192584	0.0374872	0	0
NC_000001.11	87500361	87528613	+	454	gene-LOC107985408	LOC107985408	lncRNA	107985408		0	0	0	0	0	0	0	0	0	0	0	0	0	0	0
NC_000001.11	87526334	87528656	-	886	gene-LOC105378835	LOC105378835	lncRNA	105378835		0	0	0	0	0	0	0	0	0	0	0	0	0	0	0
NC_000001.11	87622073	87630449	-	464	gene-LOC107985518	LOC107985518	lncRNA	107985518		0	0	0	0	0	0	0	0	0	0	0	0	0	0	0
NC_000001.11	87898633	87906528	-	2877	gene-LINC01773	LINC01773	lncRNA	107985519		0	0	0.031818	0	0.0689754	0	0	0	0	0	0	0.0707011	0	0.118069	0
NC_000001.11	87956184	87966731	+	3898	gene-LOC101927871	LOC101927871	lncRNA	101927871		0	0	0	0	0	0	0	0	0	0	0	0	0	0	0
NC_000001.11	87965171	87976733	-	509	gene-LOC105378836	LOC105378836	lncRNA	105378836		0	0	0	0	0	0	0	0	0	0	0	0	0	0	0
NC_000001.11	88462888	88465805	+	1449	gene-LOC105378839	LOC105378839	lncRNA	105378839		0.277856	0.208765	0.189525	0.0729971	0	0	0	0.373323	0	0.0734099	0	0.210566	0	0	0.0757451
NC_000001.11	88537513	88685204	-	3542	gene-PKN2-AS1	PKN2-AS1	lncRNA	101927891	PKN2 antisense RNA 1	0.19892	0.170807	0.258443	0.328487	0	0.247896	0.0552393	0.213812	0.051537	0.210219	0.0596817	0.0861408	0.0279461	0	0
NC_000001.11	88577845	88578288	+	444	gene-RPL36AP10	RPL36AP10	pseudogene	100271140	ribosomal protein L36a pseudogene 10	0	0	0	0	0	0	0	0	0	0	0	0	0	0	0
NC_000001.11	88614404	88652450	+	5615	gene-LOC105378838	LOC105378838	lncRNA	105378838		0	0	0	0	0	0	0	0	0	0	0	0	0	0	0
NC_000001.11	88684239	88836255	+	7864	gene-PKN2	PKN2	protein_coding	5586	protein kinase N2	42.9287	48.9164	53.8953	49.4431	26.1174	24.4523	27.5672	33.2244	44.9512	51.9952	57.3104	31.2586	34.9796	39.9121	42.3304
NC_000001.11	88852633	88891944	-	2044	gene-GTF2B	GTF2B	protein_coding	2959	general transcription factor IIB	48.357	48.542	48.2334	46.9354	36.9895	39.7117	34.7953	34.5633	42.8228	41.9968	36.5593	35.5266	32.3493	36.838	41.0238
NC_000001.11	88921044	88992960	-	2376	gene-KYAT3	KYAT3	protein_coding	56267	kynurenine aminotransferase 3	41.5153	44.4328	47.8122	41.7571	28.3131	36.0927	28.4099	31.8739	31.4996	32.8604	28.3814	33.4731	30.8703	35.646	38.0169
NC_000001.11	88979456	88992629	-	4756	gene-RBMXL1	RBMXL1	protein_coding	494115	RBMX like 1	28.0839	30.021	29.6794	28.3336	22.1975	23.6723	22.5442	26.4331	33.6033	33.6603	40.8918	27.5643	25.891	31.2592	30.4387
NC_000001.11	89006677	89022870	-	3375	gene-GBP3	GBP3	protein_coding	2635	guanylate binding protein 3	8.4698	8.72394	8.84213	8.17976	8.81965	7.0533	7.10165	8.07811	10.0872	10.0225	15.6587	6.99118	6.42303	8.28664	8.68282
NC_000001.11	89034666	89102691	+	9780	gene-LOC105378841	LOC105378841	lncRNA	105378841		0.041167	0.0103101	0.0374399	0	0.111598	0	0.0200059	0.0331868	0.018665	0.0652583	0.0648444	0	0.0101212	0.0115775	0.0336671
NC_000001.11	89052319	89065208	-	3025	gene-GBP1	GBP1	protein_coding	2633	guanylate binding protein 1	3.26084	2.53333	2.69326	2.51757	18.9586	17.8996	16.6875	21.5305	6.57762	6.25919	11.1462	18.5588	16.7211	17.7797	18.6492
NC_000001.11	89106132	89126114	-	4088	gene-GBP2	GBP2	protein_coding	2634	guanylate binding protein 2	2.28982	2.54056	2.03772	2.71677	31.0187	37.2297	35.6807	34.8809	16.9237	17.954	17.0128	35.2778	35.9814	33.2373	37.2919
NC_000001.11	89117780	89125231	+	6620	gene-LOC112268267	LOC112268267	lncRNA	112268267		0	0	0	0.0319555	0	0	0	0.0163427	0.0137873	0	0.0319324	0	0	0.034208	0.0497378
NC_000001.11	89128417	89179798	+	4000	gene-LOC105378842	LOC105378842	lncRNA	105378842		0	0	0	0	0	0	0	0	0	0	0	0	0	0.0566142	0
NC_000001.11	89131742	89176003	-	2426	gene-GBP7	GBP7	protein_coding	388646	guanylate binding protein 7	0	0	0	0	0	0	0	0	0	0	0	0	0	0	0
NC_000001.11	89181144	89198942	-	6141	gene-GBP4	GBP4	protein_coding	115361	guanylate binding protein 4	0.0327808	0	0	0	0.129257	0.0635473	0.143374	0.21141	0.0297255	0.0346429	0.120481	0.182175	0.193425	0.313448	0.178725
NC_000001.11	89198976	89209714	+	448	gene-LOC107985076	LOC107985076	lncRNA	107985076		0	0	0	0	0	0	0	0	0	0	0	0	0	0	0
NC_000001.11	89217044	89218293	-	395	gene-LOC105378843	LOC105378843	lncRNA	105378843		0	0	0	0	0	0	0	0	0	0	0	0	0	0	0
NC_000001.11	89256189	89272860	-	6812	gene-GBP5	GBP5	protein_coding	115362	guanylate binding protein 5	0	0	0	0	0.145656	0.0859316	0.11489	0.158821	0	0.0780762	0.0310324	0.0746503	0.130779	0.0831095	0.0966718
NC_000001.11	89289258	89290362	-	1105	gene-LOC729930	LOC729930	transcribed_pseudogene	729930	intraflagellar transport associated protein pseudogene	0	0.0912518	0	0.095722	0.0897928	0.0882905	0.0885329	0.0979086	0	0	0	0	0	0	0.297977
NC_000001.11	89364059	89388160	+	4685	gene-GBP6	GBP6	protein_coding	163351	guanylate binding protein family member 6	0	0	0	0	0	0	0	0	0	0	0	0	0	0	0
NC_000001.11	89407679	89424934	+	1234	gene-GBP1P1	GBP1P1	transcribed_pseudogene	400759	guanylate binding protein 1 pseudogene 1	0	0	0.148364	0	0.482436	0.474365	0.7135	0.701387	0.147929	0.1724	0.428267	0.74176	1.28344	0.734058	0.711538
NC_000001.11	89468616	89479972	-	3068	gene-LOC105378844	LOC105378844	lncRNA	105378844		0	0.0328661	0.0596744	0	0.0646813	0.0317996	0	0	0.0297497	0.104013	0	0	0.0322637	0.0738125	0.0715481
NC_000001.11	89522626	89597861	+	13035	gene-LRRC8B	LRRC8B	protein_coding	23507	leucine rich repeat containing 8 VRAC subunit B	3.24315	3.76723	3.98888	3.51359	3.24267	3.23332	3.04707	3.59385	4.62137	4.62696	6.8437	3.88557	3.9108	5.19452	5.08568
NC_000001.11	89615810	89719533	+	9299	gene-LRRC8C	LRRC8C	protein_coding	84230	leucine rich repeat containing 8 VRAC subunit C	3.16064	3.62171	3.83921	3.43514	4.07597	4.68973	4.48167	4.93302	3.71016	4.404	4.22831	4.87792	4.93914	6.2465	6.58599
NC_000001.11	89624849	89632894	-	789	gene-LRRC8C-DT	LRRC8C-DT	lncRNA	400761	LRRC8C divergent transcript	0	1.02239	0.116021	0	0.377266	0.494606	0.371973	0	0.231361	0.134818	0.133962	0	1.12911	0	0.278212
NC_000001.11	89661053	89661533	-	481	gene-LOC100505788	LOC100505788	pseudogene	100505788	NDUFA4 mitochondrial complex associated pseudogene	0	0	0	0	0	0	0	0	0	0	0	0	0	0.235402	0
NC_000001.11	89743616	89758938	+	1278	gene-LOC107985743	LOC107985743	lncRNA	107985743		0.157517	0.0788993	0.0716279	0.248293	0	0	0.229645	0.16931	0	0	0.165409	0.238741	0.0774531	0.620187	0.34352
NC_000001.11	89744143	89764529	-	2035	gene-LOC101927952	LOC101927952	lncRNA	101927952		0	0	0	0	0.146272	0	0	0	0	0	0	0	0	0	0
NC_000001.11	89771915	89787615	+	1091	gene-LOC107985744	LOC107985744	lncRNA	107985744		0	0	0	0	0	0	0	0	0	0	0	0	0	0	0
NC_000001.11	89788370	89790492	+	1053	gene-LOC101927975	LOC101927975	lncRNA	101927975		0	0	0	0.100449	0.094227	0	0	0	0	0	0	0	0	0	0
NC_000001.11	89821014	89936611	+	4674	gene-LRRC8D	LRRC8D	protein_coding	55144	leucine rich repeat containing 8 VRAC subunit D	41.2175	45.6705	47.7483	46.8216	42.7963	44.6894	40.919	47.7754	39.1919	41.7382	44.5942	44.8244	47.0359	52.3748	52.7405
NC_000001.11	89966466	89983935	+	1230	gene-LOC105378847	LOC105378847	lncRNA	105378847		0	0	0	0	0	0	0	0.0879585	0.29682	0.172961	0	0	0.0804756	0	0
NC_000001.11	89993265	89994966	-	1702	gene-GEMIN8P4	GEMIN8P4	transcribed_pseudogene	492303	gem nuclear organelle associated protein 8 pseudogene 4	6.50522	6.33911	5.48598	6.09033	4.89693	7.10785	7.70215	7.50076	6.00615	6.62475	4.9681	6.87186	6.28107	6.91877	7.86726
NC_000001.11	89995100	90035533	+	10994	gene-ZNF326	ZNF326	protein_coding	284695	zinc finger protein 326	12.3963	13.4457	13.7053	12.9402	7.74347	7.01935	6.95853	7.76434	10.9918	11.5234	13.3635	8.09447	7.00476	8.69245	8.50564
NC_000001.11	90115181	90118603	+	416	gene-LOC105378848	LOC105378848	lncRNA	105378848		0	0	0	0	0	0	0	0	0	0	0	0	0	0	0
NC_000001.11	90219803	90285226	+	1788	gene-LOC105378849	LOC105378849	lncRNA	105378849		0	0	0	0	0	0	0	0	0	0	0	0	0	0	0
NC_000001.11	90278616	90299228	-	12877	gene-LOC107985088	LOC107985088	lncRNA	107985088		0	0	0	0	0	0	0	0	0	0	0	0	0	0	0
NC_000001.11	90377993	90401165	-	1253	gene-LOC105378850	LOC105378850	lncRNA	105378850		0	0	0	0	0	0	0	0	0	0	0	0	0	0	0
NC_000001.11	90475857	90488100	-	264	gene-LOC105378851	LOC105378851	lncRNA	105378851		0	0	0	0	0	0	0	0	0	0	0	0	0	0	0
NC_000001.11	90511987	90547930	-	888	gene-LINC02787	LINC02787	lncRNA	105378852		0	0	0	0	0	0	0	0	0	0	0	0	0	0	0
NC_000001.11	90657750	90657963	+	214	gene-SNORD3G	SNORD3G	snoRNA	109616984	small nucleolar RNA%2C C/D box 3G	0	0	0	0	0	0	0	0	0	0	0	0	0	0	0
NC_000001.11	90711539	90717302	-	2044	gene-BARHL2	BARHL2	protein_coding	343472	BarH like homeobox 2	0	0	0	0	0	0	0	0	0	0	0	0	0	0	0
NC_000001.11	90782984	90851650	-	3900	gene-LINC02609	LINC02609	lncRNA	105378853	long intergenic non-protein coding RNA 2609	0.103234	0.155128	0.164303	0.162727	0.279854	0.425266	0.326096	0.138704	0.0936123	0.218197	0.0542032	0.417245	0.32995	0.261296	0.393991
NC_000001.11	90844288	90849726	+	2372	gene-LINC02788	LINC02788	lncRNA	105378855		0	0	0	0	0	0	0	0	0	0	0	0	0	0	0
NC_000001.11	90851759	90854899	+	1193	gene-LINC01763	LINC01763	lncRNA	105378854	long intergenic non-protein coding RNA 1763	0	0	0	0	0	0	0	0	0	0	0	0	0	0	0
NC_000001.11	90915304	91022267	-	7627	gene-ZNF644	ZNF644	protein_coding	84146	zinc finger protein 644	17.1165	19.1963	20.7757	19.5264	15.9753	15.9383	13.391	17.7171	20.1284	22.5657	29.7951	18.9886	19.8956	23.6641	24.7225
NC_000001.11	91023875	91024867	+	993	gene-RPL5P6	RPL5P6	pseudogene	646784	ribosomal protein L5 pseudogene 6	0.101363	0.203088	0.0921858	0.213037	0.399682	0	0.197037	0.435807	0.183831	0.214242	0.212883	0	0.299048	0.228053	0
NC_000001.11	91260766	91408008	-	5415	gene-HFM1	HFM1	protein_coding	164045	helicase for meiosis 1	0	0	0.016905	0	0.0366467	0	0.0541988	0	0	0	0	0	0	0	0
NC_000001.11	91328242	91330256	+	2015	gene-FEN1P1	FEN1P1	pseudogene	645931	flap structure-specific endonuclease 1 pseudogene 1	8.4419	8.30686	8.99505	9.13373	9.99597	9.58664	8.83615	9.23499	8.60629	8.34075	8.18294	8.42903	7.81073	10.2271	9.2597
NC_000001.11	91415732	91436441	-	279	gene-LOC107985412	LOC107985412	lncRNA	107985412		0	0	0	0	0	0	0	0	0	0	0	0	0	0	0
NC_000001.11	91456169	91458190	+	1025	gene-LOC107985417	LOC107985417	lncRNA	107985417		0	0	0	0	0	0	0	0	0	0	0	0	0	0	0
NC_000001.11	91488990	91498603	-	456	gene-LOC105378856	LOC105378856	lncRNA	105378856		0	0	0.200747	0	0	0	0	0	0	0	0	0	0	0	0
NC_000001.11	91498968	91525764	+	3586	gene-CDC7	CDC7	protein_coding	8317	cell division cycle 7	40.9799	45.0179	49.0633	46.2498	37.3532	38.4966	32.7642	39.2509	40.0874	44.079	51.1681	39.3938	40.4939	43.1	49.7355
NC_000001.11	91518637	91569835	-	2152	gene-LOC102723436	LOC102723436	lncRNA	102723436		0.046772	0	0	0.0491509	0	0	0.090919	0	0.0848253	0	0	0	0	0	0
NC_000001.11	91531954	91535875	-	3922	gene-WDR82P2	WDR82P2	pseudogene	441891	WD repeat domain 82 pseudogene 2	0.20531	0.231387	0.303423	0.323629	0.252986	0.248753	0.149662	0.386192	0.162903	0.135608	0.323395	0.33711	0.353338	0.461921	0.363797
NC_000001.11	91600118	91600507	+	390	gene-RPL39P13	RPL39P13	pseudogene	100130802	ribosomal protein L39 pseudogene 13	0.516171	0.258547	0.234719	0.542425	0.763239	0.250157	0.250843	0.277408	0.234031	0.272746	0.271016	0.521557	0.507616	0.580658	0.281422
NC_000001.11	91642518	91644341	+	1824	gene-HSP90B3P	HSP90B3P	pseudogene	343477	heat shock protein 90 beta family member 3%2C pseudogene	4.63535	4.42251	3.56325	3.24741	4.02542	4.38597	3.75439	4.03336	3.30261	3.14914	3.24506	3.45703	3.85304	3.228	3.12897
NC_000001.11	91680343	91906002	-	6674	gene-TGFBR3	TGFBR3	protein_coding	7049	transforming growth factor beta receptor 3	11.8238	13.8091	14.0863	12.5203	9.94589	10.0572	11.6533	12.012	26.066	27.4136	34.1763	12.3129	13.6598	15.0485	13.8797
NC_000001.11	91949371	92014428	+	4051	gene-BRDT	BRDT	protein_coding	676	bromodomain testis associated	0	0	0	0	0	0	0	0	0	0	0	0	0	0	0
NC_000001.11	92029985	92063538	+	1436	gene-EPHX4	EPHX4	protein_coding	253152	epoxide hydrolase 4	4.55604	7.23247	7.71337	6.03995	1.17462	1.83436	0.953763	0.979427	9.15263	7.62968	5.59396	1.91225	1.72328	2.3655	1.22289
NC_000001.11	92074436	92075472	-	1037	gene-SETSIP	SETSIP	protein_coding	646817	SET like protein	10.4827	13.3213	12.0053	10.5059	9.08968	7.62049	8.49045	10.3286	9.24162	9.33439	10.0906	7.64983	8.68625	10.2637	8.78461
NC_000001.11	92080345	92188509	+	9972	gene-BTBD8	BTBD8	protein_coding	284697	BTB domain containing 8	0.645991	0.505582	0.477347	0.753096	0.795997	1.13489	0.706345	1.00898	0.951894	0.821357	0.46637	1.01989	1.07204	1.09004	1.2217
NC_000001.11	92114639	92115832	-	1194	gene-GAPDHP46	GAPDHP46	pseudogene	100240711	glyceraldehyde 3 phosphate dehydrogenase pseudogene 46	0	0	0	0	0	0	0	0	0	0	0	0	0	0	0.0919219
NC_000001.11	92217915	92245813	+	954	gene-C1orf146	C1orf146	protein_coding	388649	chromosome 1 open reading frame 146	0	0	0	0	0	0	0	0	0	0	0	0	0	0	0
NC_000001.11	92229002	92229435	-	434	gene-ACTBP12	ACTBP12	pseudogene	100462767	ACTB pseudogene 12	0.23192	0.464669	0	0.487432	0.68586	0.224795	0	0.249283	0.210304	0.735283	0	0.70302	0.456152	0.260895	0
NC_000001.11	92245786	92441936	-	3409	gene-GLMN	GLMN	protein_coding	11146	glomulin%2C FKBP associated protein	14.7038	18.8711	22.0997	19.144	10.9728	13.0787	7.00212	14.1544	19.063	17.3489	17.5489	13.0374	11.2371	14.6808	15.4861
NC_000001.11	92299050	92402056	+	21465	gene-RPAP2	RPAP2	protein_coding	79871	RNA polymerase II associated protein 2	4.86269	5.57601	5.68476	5.37118	3.11554	3.48156	3.15386	3.76003	4.53703	4.6384	4.65822	3.64361	3.59694	4.34134	3.82467
NC_000001.11	92473043	92486925	-	6200	gene-GFI1	GFI1	protein_coding	2672	growth factor independent 1 transcriptional repressor	0.29222	0.0813171	0.103352	0.119421	0.208044	0.125885	0.094673	0.139599	0.0883278	0.137253	0.187526	0.196846	0.367203	0.310465	0.265536
NC_000001.11	92508696	92792413	-	9123	gene-EVI5	EVI5	protein_coding	7813	ecotropic viral integration site 5	6.16741	6.77527	7.98709	7.54775	7.16724	6.91899	7.04522	7.94548	7.22333	8.04516	9.53503	7.4023	7.64929	9.38295	8.75824
NC_000001.11	92578688	92584617	-	2235	gene-LOC107985727	LOC107985727	pseudogene	107985727		0	0.135347	0.0819154	0	0.177577	0	0.0875426	0	0	0.0951866	0	0.0910099	0	0.202646	0.0982145
NC_000001.11	92755671	92757253	+	1583	gene-CCNJP2	CCNJP2	pseudogene	100418724	cyclin J pseudogene 2	0	0	0	0	0	0	0	0	0	0	0	0	0	0	0
NC_000001.11	92831986	92841924	+	1082	gene-RPL5	RPL5	protein_coding	6125	ribosomal protein L5	2889.27	2908.23	2887.67	2912.17	2990.3	3075.43	2782.15	2803.31	3268.25	3296.22	3519.43	2849.11	2697.66	2806.22	2787.69
NC_000001.11	92832729	92961462	-	3032	gene-DIPK1A	DIPK1A	protein_coding	388650	divergent protein kinase domain 1A	5.04595	5.15473	6.27982	5.79099	10.701	13.2892	10.2604	11.7752	3.22101	4.20993	5.47306	15.3293	13.8749	15.61	15.5655
NC_000001.11	92837289	92837383	+	95	gene-SNORD21	SNORD21	snoRNA	6083	small nucleolar RNA%2C C/D box 21	1.05951	6.36842	8.67226	0	1.04443	6.16175	4.11911	3.41649	3.84303	0	7.78815	5.35282	1.04195	2.38376	2.31063
NC_000001.11	92840719	92840851	+	133	gene-SNORA66	SNORA66	snoRNA	26782	small nucleolar RNA%2C H/ACA box 66	7.56793	4.54887	4.12965	7.95284	5.22216	5.13479	5.88444	10.5749	1.37251	2.39935	7.94709	1.52938	2.97699	5.95939	3.30089
NC_000001.11	92931578	92932186	+	609	gene-LOC100127934	LOC100127934	pseudogene	100127934	meiotic nuclear divisions 1 homolog %28S. cerevisiae%29 pseudogene	0.165277	0	0	0	0	0	0	0	0	0	0	0	0	0	0
NC_000001.11	93079283	93139076	+	4075	gene-MTF2	MTF2	protein_coding	22823	metal response element binding transcription factor 2	24.8237	25.6846	25.6538	24.8663	18.2615	17.9081	16.925	18.3191	18.2768	19.9168	25.4709	19.7916	18.6068	20.4228	22.1933
NC_000001.11	93149742	93180413	-	5909	gene-TMED5	TMED5	protein_coding	50999	transmembrane p24 trafficking protein 5	22.9958	27.9002	31.1383	27.3695	24.247	25.2942	22.4664	27.4088	23.3548	26.0662	41.7848	26.4887	25.8812	29.682	34.1579
NC_000001.11	93179802	93279037	+	11730	gene-CCDC18	CCDC18	protein_coding	343099	coiled-coil domain containing 18	7.82574	9.54177	9.13064	9.72064	6.1918	7.32747	5.8297	7.03736	8.20904	9.03201	7.43388	8.15883	7.24878	8.5235	9.03862
NC_000001.11	93190690	93191086	-	397	gene-RPL36AP11	RPL36AP11	pseudogene	100129180	ribosomal protein L36a pseudogene 11	0	0.253988	0	0	0	0.245746	0	0	0	0	0	0	0	0	0
NC_000001.11	93223907	93225693	-	507	gene-LOC107985521	LOC107985521	lncRNA	107985521		0	0	0	0	0	0.769712	0	0	0	0	0.625422	0	0	0	0.216479
NC_000001.11	93278768	93279186	-	419	gene-LOC100130531	LOC100130531	pseudogene	100130531	ribosomal protein L39 pseudogene	44.4412	43.558	39.1068	39.8857	41.9144	45.4043	42.4937	42.0878	20.912	24.6253	27.7484	36.6521	33.5462	35.4008	34.3147
NC_000001.11	93310109	93345811	-	4033	gene-CCDC18-AS1	CCDC18-AS1	lncRNA	100131564	CCDC18 antisense RNA 1	3.01985	3.6253	2.95072	3.09477	5.85535	4.64461	4.39053	5.44566	3.71153	3.32327	3.87876	5.27053	5.79233	5.75547	5.7694
NC_000001.11	93345907	93369493	+	10124	gene-DR1	DR1	protein_coding	1810	down-regulator of transcription 1	21.5544	21.3041	23.6175	22.379	18.0527	18.695	17.925	18.8722	21.042	20.8665	30.2452	19.4286	19.2025	21.7755	23.2866
NC_000001.11	93448067	93569671	+	7684	gene-FNBP1L	FNBP1L	protein_coding	54874	formin binding protein 1 like	10.846	12.7288	13.9741	13.4487	13.7649	12.9252	12.4514	14.3473	15.2516	16.8056	16.4789	16.8094	14.6082	16.327	17.6545
NC_000001.11	93516277	93516349	-	73	gene-TRC-GCA7-1	TRC-GCA7-1	tRNA	107985761		0	0	0	0	0	0	0	0	0	0	0	0	0	0	0
NC_000001.11	93561741	93847219	-	6162	gene-BCAR3	BCAR3	protein_coding	8412	BCAR3 adaptor protein%2C NSP family member	35.593	35.7875	35.0296	36.0472	14.5563	14.1228	16.8922	15.9246	34.3344	35.6814	28.1308	15.1681	16.9794	17.236	16.3688
NC_000001.11	93591968	93600030	+	1562	gene-BCAR3-AS1	BCAR3-AS1	lncRNA	100129046	BCAR3 antisense RNA 1	0	0	0	0	0	0	0	0	0.0584328	0.204298	0	0	0	0	0
NC_000001.11	93692227	93700257	+	3237	gene-LOC102723480	LOC102723480	lncRNA	102723480		3.32713	3.08387	3.08246	2.97353	1.13413	0.572647	0.483553	0.601607	3.01702	3.48326	1.40406	1.00541	1.40665	0.944444	1.45797
NC_000001.11	93846832	93846911	+	80	gene-MIR760	MIR760	miRNA	100126348	microRNA 760	0	0	0	0	0	0	0	0	0	0	0	0	0	0	0
NC_000001.11	93847573	93847657	+	73	gene-TRR-TCT1-1	TRR-TCT1-1	tRNA	100189133		2.75763	4.14383	0	4.34683	4.07758	0	1.34012	0	2.5006	13.1142	0	2.7864	0	1.55107	0
NC_000001.11	93866284	93879206	-	5896	gene-DNTTIP2	DNTTIP2	protein_coding	30836	deoxynucleotidyltransferase terminal interacting protein 2	57.7869	59.2755	61.203	63.5067	36.0972	37.7933	35.8728	40.8645	46.6113	51.8865	47.4522	39.3291	36.3639	41.3468	38.3285
NC_000001.11	93885199	93910370	-	6387	gene-GCLM	GCLM	protein_coding	2730	glutamate-cysteine ligase modifier subunit	31.1715	31.9692	34.0536	31.8627	32.3746	33.5438	31.9816	37.8246	34.9683	34.5244	39.4686	37.054	36.2341	40.6324	43.5788
NC_000001.11	93992834	94121148	-	7328	gene-ABCA4	ABCA4	protein_coding	24	ATP binding cassette subfamily A member 4	0.549418	0.5504	0.612102	0.562928	0.86656	0.971883	1.32165	1.06299	1.02133	0.827395	0.750028	1.15194	1.01308	1.23612	1.25811
NC_000001.11	94144748	94161728	-	2136	gene-LOC105378858	LOC105378858	lncRNA	105378858		0	0	0	0	0.139355	0	0	0	0.0854607	0	0	0	0	0	0
NC_000001.11	94168905	94275068	-	9191	gene-ARHGAP29	ARHGAP29	protein_coding	9411	Rho GTPase activating protein 29	5.60707	6.29728	6.68302	7.25023	8.11819	9.23491	8.47261	11.0531	8.88787	9.62906	17.4225	10.6119	10.5759	12.8123	14.2582
NC_000001.11	94246985	94336179	+	2891	gene-ARHGAP29-AS1	ARHGAP29-AS1	lncRNA	107985092		0	0	0	0	0	0	0	0	0	0.0367938	0	0	0	0	0
NC_000001.11	94301970	94303228	+	1259	gene-GAPDHP29	GAPDHP29	pseudogene	441893	glyceraldehyde 3 phosphate dehydrogenase pseudogene 29	0	0	0	0	0	0	0	0	0	0	0	0	0	0	0
NC_000001.11	94307751	94330392	-	5391	gene-LOC105378859	LOC105378859	lncRNA	105378859		0.0186706	0	0	0	0	0.036194	0.10888	0.120411	0	0	0.0392121	0	0.0367223	0.0630097	0.101794
NC_000001.11	94418086	94518663	+	4326	gene-ABCD3	ABCD3	protein_coding	5825	ATP binding cassette subfamily D member 3	70.9879	79.2728	84.5998	78.046	53.4638	61.6804	50.1808	62.7226	73.8447	75.7826	79.9441	64.3699	61.5968	72.7112	74.413
NC_000001.11	94529173	94541759	-	2298	gene-F3	F3	protein_coding	2152	coagulation factor III%2C tissue factor	7.62128	7.94205	8.12631	9.71195	10.6648	10.6986	11.0685	13.2294	17.6348	17.2193	15.9602	12.0823	11.1994	12.0225	13.3731
NC_000001.11	94543702	94543779	+	78	gene-MIR12133	MIR12133	miRNA	113219466	microRNA 12133	0	0	0	0	0	0	0	0	0	0	0	0	0	0	0
NC_000001.11	94563153	94637020	+	2036	gene-LOC105378861	LOC105378861	lncRNA	105378861		0	0	0	0	0	0	0	0	0	0	0	0.0499526	0	0.0556132	0
NC_000001.11	94616352	94820232	-	4479	gene-SLC44A3-AS1	SLC44A3-AS1	lncRNA	101928079	SLC44A3 antisense RNA 1	0.0449446	0.0900498	0.0613131	0.118076	0.420898	0.239601	0.349467	0.338166	0.0815111	0.0474977	0	0.113534	0.243098	0.303358	0.318556
NC_000001.11	94650353	94651484	-	1132	gene-KATNBL1P2	KATNBL1P2	pseudogene	100130235	katanin regulatory subunit B1 like 1 pseudogene 2	0	0	0	0	0	0	0	0	0	0	0	0	0	0	0
NC_000001.11	94672839	94674161	-	692	gene-PGBD4P7	PGBD4P7	pseudogene	100421182	piggyBac transposable element derived 4 pseudogene 7	0	0	0	0	0	0.281968	0	0.312685	0	0	0	0	0	0.163625	0
NC_000001.11	94683472	94687975	+	1046	gene-LOC105378860	LOC105378860	lncRNA	105378860		0	0	0	0	0	0	0	0	0	0	0	0	0	0	0
NC_000001.11	94745860	94745900	-	41	gene-MIR378G	MIR378G	miRNA	100616321	microRNA 378g	0	0	0	0	0	0	0	0	0	0	0	0	0	0	0
NC_000001.11	94820351	94895247	+	3614	gene-SLC44A3	SLC44A3	protein_coding	126969	solute carrier family 44 member 3	0.501318	0.446412	0.151976	0.146338	1.64728	1.45775	1.10985	1.34712	0.404082	0.412063	0.292464	2.33575	0.986016	1.72318	1.30588
NC_000001.11	94896957	94927110	-	4789	gene-CNN3	CNN3	protein_coding	1266	calponin 3	25.011	25.8558	28.7295	26.1506	47.9634	48.5055	48.2096	49.949	26.625	29.5858	34.4964	46.615	47.6633	51.3062	53.8346
NC_000001.11	94926360	94963270	+	1333	gene-CNN3-DT	CNN3-DT	lncRNA	729970	CNN3 divergent transcript	0.302036	0.151288	0.137345	0.0793494	0.372172	0.731891	0.0733899	0.892782	0.684711	0.558587	0.634336	0.762967	0.297029	0.934368	0.576356
NC_000001.11	94974405	95072974	-	11324	gene-ALG14	ALG14	protein_coding	199857	ALG14 UDP-N-acetylglucosaminyltransferase subunit	2.45323	2.89393	2.56255	2.59668	2.53222	2.54155	2.2116	2.60823	2.7243	2.54561	2.24012	2.90992	2.74473	2.37976	2.76228
NC_000001.11	95029123	95031531	+	2238	gene-LOC105378863	LOC105378863	lncRNA	105378863		0	0	0	0	0	0	0	0	0	0	0	0	0	0	0
NC_000001.11	95061596	95067545	+	1096	gene-ALG14-AS1	ALG14-AS1	lncRNA	101928098	ALG14 antisense RNA 1	0	0	0	0	0	0	0	0	0	0	0	0	0	0	0
NC_000001.11	95092517	95197607	+	7170	gene-TLCD4	TLCD4	protein_coding	148534	TLC domain containing 4	2.55494	2.8689	3.67694	3.03894	4.48363	4.80321	3.60206	5.80931	4.13716	4.55452	7.93091	5.02135	5.43934	6.15887	7.40883
NC_000001.11	95117923	95244955	+	1491	gene-TLCD4-RWDD3	TLCD4-RWDD3	protein_coding	100527978	TLCD4-RWDD3 readthrough	3.30786	5.41024	4.60465	3.90175	4.79136	4.77663	4.98658	6.02259	5.26452	4.28052	6.8054	5.45693	6.17412	7.44224	6.47781
NC_000001.11	95163219	95233982	-	2473	gene-LOC101928118	LOC101928118	lncRNA	101928118	uncharacterized LOC101928118	0	0	0	0	0	0	0.0395588	0.0437481	0	0	0	0.0822512	0	0.0457858	0.133144
NC_000001.11	95234155	95247225	+	1385	gene-RWDD3	RWDD3	protein_coding	25950	RWD domain containing 3	8.50285	11.4302	14.012	8.4771	11.4624	13.5247	7.34599	10.7798	11.269	9.36987	19.6893	10.2071	11.2922	14.6338	13.1547
NC_000001.11	95310928	95318263	-	382	gene-LINC01760	LINC01760	lncRNA	100996630	long intergenic non-protein coding RNA 1760	0	0	0	0	0	0	0	0	0	0	0	0	0	0	0
NC_000001.11	95315795	95318043	-	456	gene-LOC105378864	LOC105378864	lncRNA	105378864		0	0	0	0	0	0	0	0	0	0	0	0	0	0	0
NC_000001.11	95318342	95321641	+	421	gene-LOC105379825	LOC105379825	lncRNA	105379825		0	0	0	0	0	0	0	0	0	0	0	0	0	0	0
NC_000001.11	95351251	95352107	-	455	gene-LINC01650	LINC01650	lncRNA	101928169	long intergenic non-protein coding RNA 1650	0	0	0	0	0	0	0	0	0	0	0	0	0	0	0
NC_000001.11	95370261	95373628	+	798	gene-LOC107985420	LOC107985420	lncRNA	107985420		0	0	0	0.265095	0	0	0	0	0	0	0	0	0	0	0
NC_000001.11	95474737	95479356	+	2755	gene-LINC01761	LINC01761	lncRNA	440594	long intergenic non-protein coding RNA 1761	0	0	0	0	0	0	0	0	0	0	0	0	0	0	0
NC_000001.11	95510116	95515464	+	1664	gene-LINC02607	LINC02607	lncRNA	100996635	long intergenic non-protein coding RNA 2607	0	0	0	0	0	0	0	0	0	0	0	0	0	0	0
NC_000001.11	95625433	95807857	+	966	gene-LOC101928219	LOC101928219	lncRNA	101928219		0	0	0.0947624	0	0	0	0	0	0	0	0.218833	0	0	0	0
NC_000001.11	95992068	96022880	+	813	gene-LINC02790	LINC02790	lncRNA	102723661	long intergenic non-protein coding RNA 2790	0	0	0	0	0	0	0	0	0	0	0	0	0	0	0
NC_000001.11	96254069	96374125	-	1994	gene-LINC01787	LINC01787	lncRNA	101928241	long intergenic non-protein coding RNA 1787	0	0	0	0	0	0	0	0	0	0	0	0	0	0	0
NC_000001.11	96390651	96391389	+	739	gene-LOC101060164	LOC101060164	pseudogene	101060164	secretory carrier membrane protein 1 pseudogene	0	0	0	0	0	0	0	0	0	0.143939	0	0	0	0	0
NC_000001.11	96418589	96418913	+	325	gene-UBE2WP1	UBE2WP1	pseudogene	619457	ubiquitin conjugating enzyme E2 W pseudogene 1	0	0	0	0.325455	0.610591	0	0	0.332889	0	0	0	0	0	0	0
NC_000001.11	96446867	96448614	+	1748	gene-EEF1A1P11	EEF1A1P11	pseudogene	440595	eukaryotic translation elongation factor 1 alpha 1 pseudogene 11	547.145	542.181	530.233	531.708	676.894	711.671	656.035	653.838	685.376	688.977	766.48	660.2	642.214	613.493	644.024
NC_000001.11	96482467	96524343	+	745	gene-LOC105378866	LOC105378866	lncRNA	105378866		0	0	0	0	0	0	0	0	0	0	0	0	0	0	0
NC_000001.11	96721766	96823739	+	12393	gene-PTBP2	PTBP2	protein_coding	58155	polypyrimidine tract binding protein 2	4.47511	5.15842	5.2961	5.12947	3.90703	4.1723	2.95231	4.0943	8.56527	9.5788	8.24726	4.04582	4.04151	4.54997	5.296
NC_000001.11	97077743	97921059	-	8473	gene-DPYD	DPYD	protein_coding	1806	dihydropyrimidine dehydrogenase	15.8945	17.2439	17.6642	18.8626	16.4295	16.1086	17.1457	17.5952	10.7721	10.5078	8.56997	18.7011	18.0143	20.5797	20.4147
NC_000001.11	97095923	97322955	+	533	gene-DPYD-AS1	DPYD-AS1	lncRNA	100873932	DPYD antisense RNA 1	0	0	0	0	0	0	0	0	0	0	0	0	0	0	0
NC_000001.11	97375059	97393050	+	5469	gene-LOC105378867	LOC105378867	lncRNA	105378867		0	0	0	0	0	0	0	0	0	0	0	0	0	0	0
NC_000001.11	97545689	97547160	+	1472	gene-SEC63P1	SEC63P1	pseudogene	100420341	SEC63 homolog%2C protein translocation regulator pseudogene 1	17.3682	19.8652	18.2832	17.533	13.953	16.3044	16.2162	15.7286	16.3694	17.3431	14.4327	16.0294	16.0044	16.3073	15.4343
NC_000001.11	97796921	97798051	+	817	gene-DPYD-AS2	DPYD-AS2	lncRNA	100873933	DPYD antisense RNA 2	0	0	0	0	0	0	0	0	0	0	0	0	0	0	0
NC_000001.11	97933474	97941740	-	864	gene-LINC01930	LINC01930	lncRNA	109729128	long intergenic non-protein coding RNA 1930	0	0	0.10595	0	0	0	0	0	0	0	0	0	0.229132	0	0
NC_000001.11	97988000	98049693	-	2469	gene-MIR137HG	MIR137HG	lncRNA	400765	MIR137 host gene	0	0	0.0370759	0.0856807	0.0803735	0.276601	0.0792457	0.0876379	0	0	0	0.164769	0.200456	0	0.266719
NC_000001.11	98045242	98045351	-	110	gene-MIR2682	MIR2682	miRNA	100616452	microRNA 2682	0	0	0	0	1.80402	0	0	0.983536	0	0	1.92175	0	0	0	0
NC_000001.11	98046070	98046171	-	102	gene-MIR137	MIR137	miRNA	406928	microRNA 137	0	0	0	0	0	0	0	0	0	0	0	0	0	0	0
NC_000001.11	98210711	98272658	+	2265	gene-LINC01776	LINC01776	lncRNA	729987	long intergenic non-protein coding RNA 1776	0	0	0	0	0	0	0.086383	0	0	0	0	0	0.043702	0	0
NC_000001.11	98661284	98760500	+	2686	gene-SNX7	SNX7	protein_coding	51375	sorting nexin 7	46.8792	48.427	50.9164	49.0666	51.6422	63.2004	52.0102	58.7668	44.5826	43.681	37.5407	60.0528	58.2265	62.7267	58.1054
NC_000001.11	98890245	99006130	-	5097	gene-PLPPR5	PLPPR5	protein_coding	163404	phospholipid phosphatase related 5	0.0789903	0.0395657	0	0	0.0389331	0.0191409	0.0383868	0.021226	0	0	0	0.0798145	0.0971013	0	0.0861328
NC_000001.11	99004276	99148852	+	2544	gene-LOC100129620	LOC100129620	lncRNA	100129620	uncharacterized LOC100129620	0	0	0	0	0	0	0	0	0	0	0	0	0	0	0
NC_000001.11	99262956	99309584	+	5152	gene-PLPPR4	PLPPR4	protein_coding	9890	phospholipid phosphatase related 4	0.0195368	0.176145	0.142144	0.205304	0.250364	0.0946827	0.246851	0.125996	0.159443	0.103233	0.0205156	0.118444	0	0.0659327	0.149123
NC_000001.11	99425170	99437215	-	1173	gene-LOC107985093	LOC107985093	lncRNA	107985093		0	0	0	0	0	0	0	0	0	0	0	0	0	0	0
NC_000001.11	99463697	99465056	+	1360	gene-LOC107985421	LOC107985421	pseudogene	107985421		0	0	0	0	0	0	0	0	0	0	0	0	0	0	0
NC_000001.11	99472420	99487804	-	414	gene-LINC01708	LINC01708	lncRNA	101928270	long intergenic non-protein coding RNA 1708	0	0	0	0	0	0	0	0	0	0	0	0	0	0	0
NC_000001.11	99646113	99694535	+	2334	gene-PALMD	PALMD	protein_coding	54873	palmdelphin	5.30436	4.5362	4.90255	4.84905	26.8671	28.424	28.5858	27.9511	6.80434	6.51716	28.3034	31.7224	28.3299	29.1561	28.8729
NC_000001.11	99703970	99766635	-	8128	gene-FRRS1	FRRS1	protein_coding	391059	ferric chelate reductase 1	2.79868	3.00217	2.95074	2.4335	3.6744	3.94901	3.45434	3.64712	2.11111	2.68283	3.56309	4.07915	3.4221	4.20706	4.26704
NC_000001.11	99842561	99842962	+	402	gene-RPL39P9	RPL39P9	pseudogene	100270894	ribosomal protein L39 pseudogene 9	0	0	0	0	0	0	0	0	0	0	0	0	0	0.281663	0
NC_000001.11	99850077	99924023	+	7672	gene-AGL	AGL	protein_coding	178	amylo-alpha-1%2C 6-glucosidase%2C 4-alpha-glucanotransferase	15.6123	17.6379	18.9238	18.0746	14.459	12.6402	14.1286	18.0926	21.7235	24.416	28.036	18.9965	18.1662	22.6398	23.948
NC_000001.11	99968401	100035634	+	16376	gene-SLC35A3	SLC35A3	protein_coding	23443	solute carrier family 35 member A3	3.17154	3.52202	4.06946	3.87541	3.393	3.71156	2.89137	3.80538	4.29161	3.82587	6.28653	4.29147	4.30974	4.41132	5.14056
NC_000001.11	100038078	100083377	+	3123	gene-MFSD14A	MFSD14A	protein_coding	64645	major facilitator superfamily domain containing 14A	52.2766	53.9844	56.2199	50.9389	52.4858	55.0753	52.6264	57.8532	52.2556	52.4532	84.002	55.3622	56.0376	62.8321	61.9589
NC_000001.11	100082632	100132930	-	4898	gene-SASS6	SASS6	protein_coding	163786	SAS-6 centriolar assembly protein	14.2822	19.125	18.8763	16.5203	12.3571	12.5088	11.0052	15.241	20.4235	20.1753	29.1755	15.1995	15.5409	16.3901	17.904
NC_000001.11	100133132	100150496	+	7207	gene-TRMT13	TRMT13	protein_coding	54482	tRNA methyltransferase 13 homolog	5.62832	7.58313	7.57016	6.63373	5.38302	5.40126	4.7238	6.07972	6.82609	6.99596	12.3339	6.85832	5.17793	6.72426	7.64491
NC_000001.11	100148448	100178256	-	1929	gene-LRRC39	LRRC39	protein_coding	127495	leucine rich repeat containing 39	2.92203	2.50907	2.84729	3.23515	2.16033	1.41613	1.06501	1.79474	3.45405	3.69459	1.6438	1.89804	1.796	1.05656	2.27589
NC_000001.11	100186919	100249864	-	11161	gene-DBT	DBT	protein_coding	1629	dihydrolipoamide branched chain transacylase E2	11.2368	13.2716	12.8769	11.7799	11.7348	11.6783	11.7629	13.6775	9.60887	10.3884	13.637	13.7324	13.8265	14.4262	15.2522
NC_000001.11	100213223	100213950	+	728	gene-BRI3P1	BRI3P1	pseudogene	730010	brain protein I3 pseudogene 1	9.95473	10.8036	10.8138	11.914	8.17756	8.30877	7.12215	8.61945	12.7881	9.3513	10.4535	8.38216	8.56601	8.39881	11.0056
NC_000001.11	100264742	100266174	-	780	gene-RTCA-AS1	RTCA-AS1	lncRNA	100506007	RTCA antisense RNA 1	1.29043	2.32692	1.76039	1.49167	1.9081	2.50157	2.25759	1.66445	1.05314	1.22736	1.08406	2.99895	2.53808	2.0323	3.93991
NC_000001.11	100266187	100292769	+	2672	gene-RTCA	RTCA	protein_coding	8634	RNA 3%27-terminal phosphate cyclase	26.2934	31.4727	31.6555	29.0163	22.5773	22.1265	17.9768	22.8768	25.4824	27.3491	24.7627	24.1698	22.1531	23.4762	21.7291
NC_000001.11	100281241	100281308	+	68	gene-MIR553	MIR553	miRNA	693138	microRNA 553	0	2.96568	1.34618	0	1.45913	0	0	3.18203	1.34224	0	4.66307	4.48692	0	4.99537	0
NC_000001.11	100331600	100332625	-	1026	gene-LOC646970	LOC646970	pseudogene	646970	chromosome 5 open reading frame 15 pseudogene	1.96206	1.37589	1.78441	1.03092	1.74072	0.950887	1.71629	1.89805	1.15647	1.34778	1.23621	1.28864	0.964766	1.54503	1.06973
NC_000001.11	100345001	100520281	+	7497	gene-CDC14A	CDC14A	protein_coding	8556	cell division cycle 14A	0.724995	1.11633	0.964612	1.00172	1.29701	1.32736	1.4354	1.84716	1.43659	1.87288	1.49444	1.64147	1.83526	1.94831	1.90318
NC_000001.11	100392836	100393658	-	823	gene-BCAS2P2	BCAS2P2	pseudogene	100421045	BCAS2 pseudogene 2	1.71221	2.32786	1.77964	1.02817	1.08504	1.6596	1.42642	1.8404	1.77443	2.06797	2.31171	1.97723	2.2852	1.51338	0.800156
NC_000001.11	100409136	100418983	-	689	gene-LOC105379827	LOC105379827	lncRNA	105379827		0	0	0	0	0	0	0	0	0	0	0	0	0	0	0
NC_000001.11	100538139	100542021	+	3492	gene-GPR88	GPR88	protein_coding	54112	G protein-coupled receptor 88	0	0	0	0	0	0	0	0	0	0	0	0	0	0	0
NC_000001.11	100586604	100587460	-	857	gene-RPL7AP17	RPL7AP17	pseudogene	100270897	ribosomal protein L7a pseudogene 17	0	0	0	0	0.115777	0.22768	0	0	0	0	0	0	0	0	0
NC_000001.11	100627049	100647004	-	824	gene-LINC01349	LINC01349	lncRNA	100128787	long intergenic non-protein coding RNA 1349	0	0	0	0	0	0	0	0	0	0	0	0	0	0	0
NC_000001.11	100651914	100652317	+	404	gene-RPL36AP12	RPL36AP12	pseudogene	100130034	ribosomal protein L36a pseudogene 12	0	0	0	0	0	0	0	0	0	0	0	0	0	0	0
NC_000001.11	100719742	100739045	+	3101	gene-VCAM1	VCAM1	protein_coding	7412	vascular cell adhesion molecule 1	0	0	0	0	0	0	0	0	0	0	0	0	0	0	0
NC_000001.11	100872372	100895411	-	4418	gene-EXTL2	EXTL2	protein_coding	2135	exostosin like glycosyltransferase 2	12.4621	14.9721	18.2542	15.49	20.9537	23.0543	18.0689	22.2108	17.4156	18.6595	24.6657	23.3656	23.8613	27.7304	28.1964
NC_000001.11	100896090	100996913	+	9804	gene-SLC30A7	SLC30A7	protein_coding	148867	solute carrier family 30 member 7	8.20299	8.4542	10.2988	8.99781	7.10457	6.48815	6.19662	7.90119	7.96908	8.7449	13.0988	8.11222	7.74393	9.68978	9.40371
NC_000001.11	100940825	100942054	-	1230	gene-HNRNPA1P68	HNRNPA1P68	pseudogene	100421397	heterogeneous nuclear ribonucleoprotein A1 pseudogene 68	0	0	0	0	0	0	0	0	0	0	0	0	0	0	0
NC_000001.11	100975218	101025806	-	16238	gene-DPH5	DPH5	protein_coding	51611	diphthamide biosynthesis 5	7.38257	7.20326	7.7571	7.40631	6.2143	6.70514	5.7837	6.53611	6.98677	7.79539	7.44652	6.53889	5.66918	6.50586	6.88079
NC_000001.11	101025846	101087379	+	1326	gene-LOC102606465	LOC102606465	lncRNA	102606465	uncharacterized LOC102606465	22.2409	22.889	20.8486	24.7282	13.3941	16.0394	14.0915	15.0942	18.9978	18.4505	15.6233	16.337	16.1243	16.822	18.2925
NC_000001.11	101131157	101145085	-	447	gene-LOC107985094	LOC107985094	lncRNA	107985094		0	0	0	0	0	0	0	0	0	0	0	0	0	0	0
NC_000001.11	101150510	101176555	+	4710	gene-LOC101928334	LOC101928334	lncRNA	101928334		0	0.0214083	0	0	0	0	0	0	0.0193783	0	0	0	0	0	0
NC_000001.11	101234873	101236528	-	1213	gene-LOC101928370	LOC101928370	lncRNA	101928370	uncharacterized LOC101928370	0	0	0.301865	0.174399	0	0.160859	0.322601	0.267574	0.451469	0.35077	0	0.0838447	0.408017	0.373383	0.180964
NC_000001.11	101236899	101241518	+	2871	gene-S1PR1	S1PR1	protein_coding	1901	sphingosine-1-phosphate receptor 1	0.771291	1.05364	1.14784	0.921045	3.11038	2.10686	2.86228	1.92185	2.89298	3.44566	0.515412	2.23174	2.79268	2.48464	3.55527
NC_000001.11	101270665	101271410	-	746	gene-PPIAP7	PPIAP7	pseudogene	5489	peptidylprolyl isomerase A pseudogene 7	0	0.135165	0.245417	0.283573	0	0.130779	0	0.290051	0.367046	0	0.141684	0	0.132688	0.151781	0.147124
NC_000001.11	101295213	101309187	-	3992	gene-LOC102723784	LOC102723784	lncRNA	102723784		0	0	0	0	0	0	0	0	0	0	0	0	0	0	0
NC_000001.11	101323837	101377313	+	474	gene-LINC01307	LINC01307	lncRNA	104355286	long intergenic non-protein coding RNA 1307	0	0	0	0	0	0	0	0	0	0	0	0	0	0	0
NC_000001.11	101639560	101785723	+	1608	gene-LINC01709	LINC01709	lncRNA	105378872		0	0	0	0	0	0	0	0	0	0	0	0	0	0	0
NC_000001.11	101786266	101787298	-	1033	gene-RPSAP19	RPSAP19	pseudogene	730029	ribosomal protein SA pseudogene 19	139.726	129.629	130.975	133.01	161.462	158.761	156.072	148.302	138.189	137.469	130.048	147.78	144.405	139.097	143.223
NC_000001.11	101800028	101996926	-	6894	gene-OLFM3	OLFM3	protein_coding	118427	olfactomedin 3	0	0	0	0	0	0	0	0	0	0	0	0	0	0	0
NC_000001.11	101872012	101894743	+	1781	gene-DNAJA1P5	DNAJA1P5	transcribed_pseudogene	94236	DnaJ heat shock protein family %28Hsp40%29 member A1 pseudogene 5	0	0	0	0	0	0	0	0	0	0	0	0	0	0	0
NC_000001.11	102092988	102095810	+	221	gene-LOC107985095	LOC107985095	lncRNA	107985095		0	0	0	0	0	0	0	0	0	0	0	0	0	0	0
NC_000001.11	102647903	102660714	-	281	gene-LOC105378874	LOC105378874	lncRNA	105378874		0	0	0	0	0	0	0	0	0	0	0	0	0	0	0
NC_000001.11	102792968	102799930	-	293	gene-LOC112268286	LOC112268286	lncRNA	112268286		0	0	0	0	0	0	0	0	0	0	0	0	0	0	0
NC_000001.11	102833609	102852357	+	489	gene-LOC107985096	LOC107985096	lncRNA	107985096		0	0.206203	0	0	0	0	0	0	0	0	0	0	0	0	0
NC_000001.11	102876473	103108580	-	8154	gene-COL11A1	COL11A1	protein_coding	1301	collagen type XI alpha 1 chain	0.0123441	0.0370983	0.0449058	0.0648595	0	0	0	0	0	0	0.1037	0.0249457	0	0	0.0134602
NC_000001.11	103416980	103525508	-	1771	gene-LOC101928436	LOC101928436	lncRNA	101928436	uncharacterized LOC101928436	0	0.170807	0.0516886	0	0	0	0	0.244357	0	0	0.0596817	0	0	0	0.0619733
NC_000001.11	103525699	103555239	+	2144	gene-RNPC3	RNPC3	protein_coding	55599	RNA binding region %28RNP1%2C RRM%29 containing 3	19.1542	21.1637	21.3481	18.8457	16.9842	15.6079	15.6964	19.6799	20.434	23.1198	22.5295	19.7335	20.5911	21.1247	23.6505
NC_000001.11	103554644	103579534	+	2549	gene-AMY2B	AMY2B	protein_coding	280	amylase alpha 2B	4.26464	5.41944	5.17137	5.56044	5.7999	5.97078	3.22386	4.66881	6.76752	6.05092	6.34427	6.02481	4.85411	5.33048	6.41563
NC_000001.11	103569404	103571391	+	1988	gene-ACTG1P4	ACTG1P4	transcribed_pseudogene	648740	actin gamma 1 pseudogene 4	0.354413	0.355047	0.460465	0.425645	0.54901	0.441675	0.344468	0.598631	0.826407	0.535065	0.584839	0.562746	0.497913	0.28478	0.220834
NC_000001.11	103617427	103625780	+	1584	gene-AMY2A	AMY2A	protein_coding	279	amylase alpha 2A	0.508351	1.01852	0.693489	0.801309	0.939593	1.04706	0.617606	0.546409	0.92194	1.14161	0.734002	0.963102	1.24981	1.14372	0.831475
NC_000001.11	103655519	103664554	+	1953	gene-AMY1A	AMY1A	protein_coding	276	amylase alpha 1A	0.206151	0.30978	0.328102	0.487432	0.355631	0.44959	0.350641	0.664756	0.514077	0.326793	0.32472	0.46868	0.557519	0.34786	0.56198
NC_000001.11	103687415	103696453	-	1955	gene-AMY1B	AMY1B	protein_coding	277	amylase alpha 1B	0.205941	0.309463	0.327766	0.486934	0.355267	0.44913	0.350282	0.664076	0.513551	0.326458	0.324388	0.468201	0.506317	0.347504	0.505265
NC_000001.11	103700592	103701438	-	371	gene-LOC105378878	LOC105378878	lncRNA	105378878		0	0	0	0	0	0	0	0	0	0	0	0	0	0	0
NC_000001.11	103745430	103758692	+	2042	gene-AMY1C	AMY1C	protein_coding	278	amylase alpha 1C	0.197166	0.296278	0.313802	0.466188	0.340131	0.429995	0.335358	0.635782	0.491671	0.312549	0.310567	0.498059	0.53322	0.332698	0.537486
NC_000001.11	103926566	103927884	+	1319	gene-LOC100131348	LOC100131348	pseudogene	100131348	adaptor related protein complex 2 beta 1 subunit pseudogene	0.763104	0.764468	0.694014	0.641533	0.376122	0.221898	0.445013	0.656188	0.553583	0.645162	0.320535	0.771066	0.600364	0.772597	0.416053
NC_000001.11	104073023	104077086	+	1224	gene-LOC100129138	LOC100129138	transcribed_pseudogene	100129138	THAP domain containing 3 pseudogene	0.986798	0.494281	0.598304	0.345663	0.324252	0.637654	0.559478	0.530338	0.447412	0.869044	0.431766	1.08018	0.485221	0.185014	0.448344
NC_000001.11	104132205	104150677	+	484	gene-LOC105378879	LOC105378879	lncRNA	105378879		0	0	0	0	0	0	0	0	0	0	0	0	0	0	0
NC_000001.11	104153329	104154037	-	709	gene-FTLP17	FTLP17	pseudogene	642337	ferritin light chain pseudogene 17	0	0	0	0	0	0	0	0.152594	0	0.300059	0	0	0.279224	0	0
NC_000001.11	105001026	105025102	-	162	gene-LOC105378880	LOC105378880	lncRNA	105378880		0	0	0	0	0	0	0	0	0	0	0	0	0	0	0
NC_000001.11	105473602	105489957	-	699	gene-LOC105378881	LOC105378881	lncRNA	105378881		0	0	0	0	0	0	0	0	0	0	0	0	0	0	0
NC_000001.11	105589694	105618935	-	1918	gene-LINC01676	LINC01676	lncRNA	101928476	long intergenic non-protein coding RNA 1676	0	0	0	0	0	0	0	0	0	0	0	0	0	0	0
NC_000001.11	105668851	105673290	-	444	gene-LOC105378882	LOC105378882	lncRNA	105378882		0	0	0	0	0	0	0	0	0	0	0	0	0	0	0
NC_000001.11	105830359	105859474	+	384	gene-LOC105378883	LOC105378883	lncRNA	105378883		0	0	0	0	0	0	0	0	0	0	0	0	0	0	0
NC_000001.11	105927624	106028253	-	987	gene-LINC01677	LINC01677	lncRNA	105378884	long intergenic non-protein coding RNA 1677	0	0	0	0	0	0	0	0	0	0	0	0	0	0	0
NC_000001.11	106038356	106041941	+	444	gene-LOC107985116	LOC107985116	lncRNA	107985116		0	0	0	0	0	0	0	0	0	0	0	0	0	0	0
NC_000001.11	106046545	106048300	+	351	gene-LOC105378886	LOC105378886	lncRNA	105378886		0	0	0	0	0	0	0	0	0	0	0	0	0	0	0
NC_000001.11	106047149	106073156	-	1498	gene-LOC105378885	LOC105378885	lncRNA	105378885		0	0	0	0	0	0	0	0	0.0609293	0	0	0	0	0	0
NC_000001.11	106080628	106081379	-	752	gene-LOC126987	LOC126987	pseudogene	126987	tight junction protein 3 %28zona occludens 3%29 pseudogene	0	0	0	0	0	0	0	0	0	0	0	0	0	0	0
NC_000001.11	106448066	106485680	+	1171	gene-LOC105378887	LOC105378887	lncRNA	105378887		0	0	0	0	0	0	0	0	0	0	0	0	0	0	0
NC_000001.11	106818239	106838193	+	734	gene-LINC01661	LINC01661	lncRNA	105378889	long intergenic non-protein coding RNA 1661	0	0	0	0	0	0	0	0	0	0	0	0	0	0	0
NC_000001.11	106831263	106843817	-	523	gene-LOC105378888	LOC105378888	lncRNA	105378888		0	0	0	0	0	0	0	0	0	0.203386	0	0	0	0	0
NC_000001.11	107056674	107059294	+	2621	gene-PRMT6	PRMT6	protein_coding	55170	protein arginine methyltransferase 6	64.5165	65.8629	68.245	68.6857	71.8132	72.5473	70.3949	72.8139	63.274	63.6359	82.4681	73.0667	75.0035	81.0872	77.3852
NC_000001.11	107140017	107484923	+	12767	gene-NTNG1	NTNG1	protein_coding	22854	netrin G1	0.551871	0.702919	0.458886	0.753922	6.12409	5.49435	5.93088	6.13526	1.58709	1.79132	4.16427	6.66765	6.76079	6.91769	7.1439
NC_000001.11	107505128	107505628	+	501	gene-NDUFA4P1	NDUFA4P1	pseudogene	360165	NDUFA4 pseudogene 1	6.42896	5.83666	8.40492	4.64471	9.50621	8.56823	7.02961	7.77406	3.64359	5.73257	5.90718	7.71404	5.92725	4.5201	8.32471
NC_000001.11	107571161	107965180	-	14103	gene-VAV3	VAV3	protein_coding	10451	vav guanine nucleotide exchange factor 3	7.45105	8.07924	7.49044	7.19252	11.5874	11.2483	10.7519	12.067	7.15783	7.87431	6.40788	13.0023	12.0441	13.4962	13.5569
NC_000001.11	107897223	107897304	+	82	gene-MIR7852	MIR7852	miRNA	102465839	microRNA 7852	0	0	0	0	0	0	0	0	0	0	0	0	0	0	0
NC_000001.11	107964443	107994607	+	619	gene-VAV3-AS1	VAV3-AS1	lncRNA	100873946	VAV3 antisense RNA 1	0	0.162897	0	0	0.64117	0.472832	0.316087	0.699121	0	0	0.683013	0.164303	0.799556	0.365843	0
NC_000001.11	108064395	108076196	+	5288	gene-LINC02785	LINC02785	lncRNA	107985124		0.0190343	0.0190683	0.034622	0	0	0.0184495	0.0370003	0	0	0.100578	0.0399759	0.0192329	0.0561564	0.0856493	0.0415109
NC_000001.11	108134043	108200343	-	4589	gene-SLC25A24	SLC25A24	protein_coding	29957	solute carrier family 25 member 24	46.4335	54.0531	58.846	53.866	29.8809	28.9133	27.2232	31.4029	42.941	48.1208	52.9518	35.4599	34.1238	38.1951	40.5153
NC_000001.11	108222464	108244076	-	3458	gene-NBPF4	NBPF4	protein_coding	148545	NBPF member 4	1.5718	1.83704	1.8001	1.59057	1.00426	0.761755	0.707264	0.813451	1.26693	1.44576	0.794709	0.882333	0.915998	1.0478	1.0474
NC_000001.11	108421496	108471920	+	6016	gene-NBPF6	NBPF6	protein_coding	653149	NBPF member 6	1.8404	2.17891	1.99332	1.67028	1.40189	1.21627	1.28465	1.15095	1.62336	1.75045	1.17714	1.14957	1.3492	1.56216	1.29531
NC_000001.11	108560100	108639322	+	5584	gene-FAM102B	FAM102B	protein_coding	284611	family with sequence similarity 102 member B	51.4623	59.9871	65.7865	59.0615	71.253	74.5685	74.6856	87.9617	71.6413	74.1778	80.0483	87.5335	91.0613	101.488	115.297
NC_000001.11	108648295	108661474	-	1963	gene-HENMT1	HENMT1	protein_coding	113802	HEN methyltransferase 1	78.605	89.0189	84.2657	84.3273	58.8857	59.8885	55.1689	58.1454	86.7154	91.6861	73.3897	63.623	58.443	59.8155	60.5524
NC_000001.11	108661633	108667260	+	2547	gene-LOC105378890	LOC105378890	lncRNA	105378890		0.671813	0.554246	0.503167	0.705983	0.584341	0.689477	0.537732	0.764586	0.895878	1.04408	0.705472	0.598961	0.777268	1.46703	0.517101
NC_000001.11	108692310	108702928	+	5702	gene-PRPF38B	PRPF38B	protein_coding	55119	pre-mRNA processing factor 38B	35.4458	38.2855	38.8509	36.822	28.9728	28.5223	27.1251	30.0925	33.9189	35.2394	43.3944	31.2852	30.0496	30.7198	33.8773
NC_000001.11	108712908	108742749	+	3090	gene-FNDC7	FNDC7	protein_coding	163479	fibronectin type III domain containing 7	0.16287	0.0978964	0.0888743	0.102692	0	0	0	0.105038	0.118151	0.137697	0.0342059	0	0	0.0366435	0
NC_000001.11	108746674	108809523	+	2489	gene-STXBP3	STXBP3	protein_coding	6814	syntaxin binding protein 3	27.8222	29.2088	32.5118	31.9571	26.7885	26.1051	22.7966	30.3833	45.9477	45.557	52.0625	25.7017	28.9518	29.0691	33.3806
NC_000001.11	108762499	108767645	-	2855	gene-LOC100271656	LOC100271656	pseudogene	100271656	N-acetylneuraminic acid phosphatase pseudogene	0	0	0	0	0	0	0	0	0	0	0	0	0	0	0
NC_000001.11	108813577	108837003	+	864	gene-LOC105378891	LOC105378891	lncRNA	105378891		0	0	0.10595	0	0	0	0	0	0	0	0	0	0	0	0
NC_000001.11	108815901	108858244	-	3237	gene-AKNAD1	AKNAD1	protein_coding	254268	AKNA domain containing 1	0.186568	0.0623004	0.197956	0.0980286	0.0306522	0.0301393	0.0302221	0.0334226	0.95868	0.361471	0.0979577	0	0	0.0699588	0.101719
NC_000001.11	108857217	108858524	+	608	gene-SPATA42	SPATA42	lncRNA	642864	spermatogenesis associated 42	0	0	0	0	0	0	0	0	0	0	0	0	0	0	0
NC_000001.11	108859802	108875242	-	1249	gene-LOC107985159	LOC107985159	lncRNA	107985159		0	0	0	0	0	0	0	0	0	0	0	0	0	0	0
NC_000001.11	108875350	108934545	+	8403	gene-GPSM2	GPSM2	protein_coding	29899	G protein signaling modulator 2	21.7525	22.7394	23.4761	22.4058	20.8998	22.1872	21.6311	22.1451	31.0214	33.7987	30.968	22.0279	21.9103	25.5886	25.0517
NC_000001.11	108929505	108963484	-	5313	gene-CLCC1	CLCC1	protein_coding	23155	chloride channel CLIC like 1	30.0843	31.6373	31.9952	32.1718	26.8549	23.339	24.4158	28.2232	23.4493	24.0251	27.4735	27.5076	24.3504	30.2837	29.9951
NC_000001.11	108970211	109042113	-	4354	gene-WDR47	WDR47	protein_coding	22911	WD repeat domain 47	10.6109	11.6952	11.5845	11.0291	10.6194	10.3297	12.7847	10.9829	11.2361	12.0932	11.9436	10.418	12.231	13.783	13.1081
NC_000001.11	108986687	108987340	-	654	gene-LOC107985160	LOC107985160	pseudogene	107985160		0.153904	0	0	0	0	0	0	0	0.13956	0	0	0	0	0	0
NC_000001.11	109064140	109076003	-	814	gene-TAF13	TAF13	protein_coding	6884	TATA-box binding protein associated factor 13	29.3057	30.9684	36.7736	32.3556	32.1798	37.0348	29.8053	32.2972	36.3294	39.0724	61.2883	38.1076	38.1834	34.4971	45.1693
NC_000001.11	109078320	109090737	-	522	gene-TMEM167B-DT	TMEM167B-DT	lncRNA	105378892		2.12105	0.772669	2.63047	1.41841	1.71071	2.42968	2.81117	1.45081	1.57366	1.01888	1.2149	1.36384	1.32739	0.650738	0.630774
NC_000001.11	109090764	109096934	+	2919	gene-TMEM167B	TMEM167B	protein_coding	56900	transmembrane protein 167B	21.8272	22.6953	21.9208	20.1472	17.6756	16.9788	17.0589	16.8269	16.666	17.7832	20.3137	20.0689	19.5664	21.1794	21.8081
NC_000001.11	109100193	109100612	+	420	gene-SCARNA2	SCARNA2	guide_RNA	677766	small Cajal body-specific RNA 2	3.59477	0.720238	1.30772	1.2592	3.30737	3.25203	0.232926	1.03037	1.95583	1.51959	1.00663	1.45291	1.88543	0.539183	1.04528
NC_000001.11	109103248	109104768	-	888	gene-LOC100420092	LOC100420092	pseudogene	100420092	poly%28rC%29 binding protein 1 pseudogene	0.113348	0	0	0	0	0	0	0	0	0	0.238055	0	0.11147	0	0
NC_000001.11	109105951	109113831	-	1312	gene-C1orf194	C1orf194	protein_coding	127003	chromosome 1 open reading frame 194	0	0.0768546	0	0	0	0	0	0	0	0	0	0	0	0	0
NC_000001.11	109114106	109206781	+	8265	gene-ELAPOR1	ELAPOR1	protein_coding	57535	endosome-lysosome associated apoptosis and autophagy regulator 1	1.46139	1.2932	1.26263	1.45894	1.05644	0.80268	0.449788	0.733041	0.30921	0.398972	0.217403	0.566045	0.538938	0.643888	0.504619
NC_000001.11	109213893	109238182	+	4950	gene-SARS1	SARS1	protein_coding	6301	seryl-tRNA synthetase 1	82.1088	85.2703	84.5501	83.7208	88.6776	84.7894	91.4255	92.8677	95.6236	97.3456	79.7527	88.5129	86.3269	90.9487	92.3713
NC_000001.11	109249539	109275751	+	11015	gene-CELSR2	CELSR2	protein_coding	1952	cadherin EGF LAG seven-pass G-type receptor 2	15.0683	14.7657	14.4603	14.1639	12.8992	10.3717	15.6402	14.7919	11.9238	12.7471	10.1426	16.1765	16.9124	17.3209	17.2778
NC_000001.11	109279556	109283172	-	2530	gene-PSRC1	PSRC1	protein_coding	84722	proline and serine rich coiled-coil 1	37.9937	40.0145	38.1358	40.5532	34.1587	33.3944	34.1434	33.3547	40.7297	38.9326	31.7089	32.9632	33.8427	33.6552	34.358
NC_000001.11	109292365	109309394	-	4142	gene-MYBPHL	MYBPHL	protein_coding	343263	myosin binding protein H like	0	0	0	0	0.0479097	0	0.0236187	0.05224	0	0	0	0	0	0	0
NC_000001.11	109309575	109397940	-	8007	gene-SORT1	SORT1	protein_coding	6272	sortilin 1	12.7215	12.845	12.976	12.0079	27.4106	26.7449	27.9301	31.0501	30.6064	34.0488	33.6348	31.2592	32.2038	35.3954	35.3787
NC_000001.11	109399042	109426448	-	3815	gene-PSMA5	PSMA5	protein_coding	5686	proteasome 20S subunit alpha 5	113.397	122.427	119.734	117.667	94.2535	94.0575	89.1614	91.6841	102.397	104.559	94.531	88.5341	84.1697	91.0873	86.3653
NC_000001.11	109466478	109482142	+	3779	gene-SYPL2	SYPL2	protein_coding	284612	synaptophysin like 2	0.426159	0.240143	0.387575	0.223917	0.997724	0.877765	0.957837	0.601209	1.28008	1.74517	1.06284	0.834298	1.2049	0.689138	0.929386
NC_000001.11	109483905	109492804	+	4690	gene-ATXN7L2	ATXN7L2	protein_coding	127002	ataxin 7 like 2	6.653	5.7619	6.05065	6.69819	4.90816	4.49322	5.29819	4.38292	7.10326	6.78144	5.8595	4.70569	5.50855	5.35964	5.21861
NC_000001.11	109493606	109500441	+	5606	gene-CYB561D1	CYB561D1	protein_coding	284613	cytochrome b561 family member D1	5.42229	5.9356	6.13971	6.11316	4.97344	4.55958	5.54933	6.25281	6.05658	6.88774	4.67583	5.22487	5.79149	6.98841	5.95174
NC_000001.11	109504178	109509742	-	5145	gene-AMIGO1	AMIGO1	protein_coding	57463	adhesion molecule with Ig like domain 1	5.18429	5.03676	4.2879	4.50228	4.47411	3.48906	3.72681	4.12148	4.87849	5.08596	4.99207	4.32907	5.77172	4.51153	4.77844
NC_000001.11	109514731	109523529	-	1213	gene-LOC105378893	LOC105378893	lncRNA	105378893		0	0	0	0	0	0	0	0	0	0	0	0	0	0	0
NC_000001.11	109539872	109545848	+	2838	gene-GPR61	GPR61	protein_coding	83873	G protein-coupled receptor 61	0	0	0	0	0	0	0	0.0762431	0	0	0	0	0	0	0
NC_000001.11	109548615	109600195	+	9044	gene-GNAI3	GNAI3	protein_coding	2773	G protein subunit alpha i3	36.5264	42.2108	43.2702	40.5829	36.0614	37.6479	30.5688	37.5025	42.0937	41.7651	43.3	36.705	37.4751	43.3934	43.4941
NC_000001.11	109598893	109598967	+	75	gene-MIR197	MIR197	miRNA	406974	microRNA 197	0	0	0	0	1.32295	0	0	0	0	0	0	0	0	1.50971	0
NC_000001.11	109603091	109619616	-	1676	gene-GNAT2	GNAT2	protein_coding	2780	G protein subunit alpha transducin 2	0.0600557	0	0.273092	0.252441	0.118402	0	0	0.129104	0	0.126934	0.126129	0.424776	0.118121	0.0675587	0.261944
NC_000001.11	109619837	109632055	+	4232	gene-AMPD2	AMPD2	protein_coding	271	adenosine monophosphate deaminase 2	71.9463	74.0048	70.7103	74.1809	48.9306	49.1263	55.387	51.7937	53.8746	54.9952	52.9481	49.1215	56.2755	56.0256	58.8972
NC_000001.11	109656076	109665497	+	2409	gene-GSTM4	GSTM4	protein_coding	2948	glutathione S-transferase mu 4	26.866	28.4627	27.6255	27.2226	18.4521	18.4673	21.848	18.4132	15.6477	18.5454	21.4552	19.4204	19.5998	18.8479	19.0442
NC_000001.11	109668057	109683997	+	1983	gene-GSTM2	GSTM2	protein_coding	2946	glutathione S-transferase mu 2	16.5472	15.2547	16.7109	15.3619	13.7098	14.4644	16.8228	12.9303	3.63615	3.86218	6.23624	12.7194	14.8253	12.4477	12.73
NC_000001.11	109687817	109693745	+	1217	gene-GSTM1	GSTM1	protein_coding	2944	glutathione S-transferase mu 1	119.262	116.078	119.823	109.858	100.362	107.822	109.887	97.1656	28.6491	29.8049	49.6781	102.372	99.229	102.715	97.1289
NC_000001.11	109711751	109718268	+	1644	gene-GSTM5	GSTM5	protein_coding	2949	glutathione S-transferase mu 5	1.53062	1.47202	1.67045	1.67281	1.26742	1.42425	1.90421	1.64521	0.444146	0.647026	1.02867	1.23727	1.32462	1.37747	1.46874
NC_000001.11	109733937	109741038	-	4122	gene-GSTM3	GSTM3	protein_coding	2947	glutathione S-transferase mu 3	83.4383	78.9396	82.08	84.0896	65.4012	66.1768	62.8459	64.252	60.4716	57.3918	54.5149	63.6573	63.3485	62.575	61.0813
NC_000001.11	109750080	109763976	-	2533	gene-EPS8L3	EPS8L3	protein_coding	79574	EPS8 like 3	0	0	0.0361392	0	0	0	0.0386217	0	0	0	0	0.0803029	0	0	0
NC_000001.11	109828039	109907094	+	2233	gene-LINC01768	LINC01768	lncRNA	107985167		0	0	0.0409944	0	0.044434	0.131072	0.219052	0.0969001	0.122623	0	0.0946675	0.0455457	0	0	0.0491512
NC_000001.11	109910506	109930992	+	4803	gene-CSF1	CSF1	protein_coding	1435	colony stimulating factor 1	6.70604	6.48709	6.17512	6.87094	15.1631	13.5485	17.7408	17.0291	10.2237	10.6526	12.1695	17.5329	18.2184	16.6436	17.4355
NC_000001.11	109984765	110023742	+	5218	gene-AHCYL1	AHCYL1	protein_coding	10768	adenosylhomocysteinase like 1	112.401	122.013	120.417	121.908	126.603	127.981	137.688	142.317	116.793	126.145	119.551	142.245	144.399	149.684	159.037
NC_000001.11	110031577	110054641	+	3971	gene-STRIP1	STRIP1	protein_coding	85369	striatin interacting protein 1	31.2783	29.2267	30.3368	31.6173	24.8865	23.7576	28.1095	28.0894	28.9607	31.9033	30.6362	26.6873	28.1426	30.5383	29.021
NC_000001.11	110031983	110035439	-	963	gene-LOC105378895	LOC105378895	lncRNA	105378895		0	0	0	0	0	0	0	0	0	0	0	0	0	0	0
NC_000001.11	110059870	110070672	-	1955	gene-ALX3	ALX3	protein_coding	257	ALX homeobox 3	0	0	0	0	0	0	0	0	0.140059	0	0	0	0	0	0
NC_000001.11	110082688	110109719	+	579	gene-LINC01397	LINC01397	lncRNA	104355139	long intergenic non-protein coding RNA 1397	0	0	0	0	0	0	0	0	0	0	0	0	0	0	0
NC_000001.11	110112443	110113947	+	1505	gene-UBL4B	UBL4B	protein_coding	164153	ubiquitin like 4B	0	0	0	0	0	0	0	0	0	0	0	0	0	0	0
NC_000001.11	110150494	110202202	+	6501	gene-SLC6A17	SLC6A17	protein_coding	388662	solute carrier family 6 member 17	0.0464483	0.0775521	0.0704049	0.0325405	0.0305249	0.0300142	0	0.0332838	0	0.0163623	0	0.0312886	0.0456784	0.0174171	0.0844137
NC_000001.11	110165759	110170241	-	2734	gene-SLC6A17-AS1	SLC6A17-AS1	lncRNA	105378897		0	0	0	0	0	0	0	0	0	0	0	0	0	0	0
NC_000001.11	110208450	110209987	-	1132	gene-LINC02586	LINC02586	lncRNA	100873974	long intergenic non-protein coding RNA 2586	0.355666	0.267226	0.404331	0.0934389	0.350604	0.0861847	0	0.28672	0	0	0	0	0	0.100025	0.193913
NC_000001.11	110210314	110282649	+	6459	gene-KCNC4	KCNC4	protein_coding	3749	potassium voltage-gated channel subfamily C member 4	3.08552	2.52903	2.74947	3.16057	2.51932	2.2657	3.95314	3.56777	3.26426	3.32667	1.86552	2.92876	3.67803	3.1204	2.82076
NC_000001.11	110286375	110339171	-	2611	gene-RBM15-AS1	RBM15-AS1	lncRNA	440600	RBM15 antisense RNA 1	0.501147	0.57928	0.876489	1.05327	0.836026	0.560481	0.524551	0.538666	0.908875	0.93701	1.25492	0.817991	0.758216	0.780586	0.546462
NC_000001.11	110339377	110346677	+	3373	gene-RBM15	RBM15	protein_coding	64783	RNA binding motif protein 15	18.0239	19.0127	18.2918	18.7525	11.5018	12.9869	14.9078	15.4922	18.0217	18.1647	18.2375	16.9456	18.6055	17.1873	19.3934
NC_000001.11	110362856	110391971	-	3663	gene-SLC16A4	SLC16A4	protein_coding	9122	solute carrier family 16 member 4	0	0	0.149943	0.115504	0.135437	0	0	0.118142	0.0747519	0.0871179	0.230841	0.166591	0.0270229	0.0927341	0.0898892
NC_000001.11	110401253	110407924	-	850	gene-LAMTOR5	LAMTOR5	protein_coding	10542	late endosomal/lysosomal adaptor%2C MAPK and MTOR activator 5	182.597	190.397	202.466	187.156	175.563	192.597	153.994	168.011	193.819	189.966	183.29	164.52	161.637	165.713	167.344
NC_000001.11	110407809	110416274	+	533	gene-LAMTOR5-AS1	LAMTOR5-AS1	lncRNA	101410535	LAMTOR5 antisense RNA 1	5.09877	2.64853	1.8892	1.98448	1.48925	4.57603	4.22151	2.63876	2.0549	3.3927	2.77626	2.67139	3.52855	1.69949	2.67694
NC_000001.11	110451149	110457358	+	1393	gene-PROK1	PROK1	protein_coding	84432	prokineticin 1	0	0	0	0	0	0	0	0.0776662	0	0	0	0	0.142118	0	0
NC_000001.11	110472525	110473646	-	418	gene-LOC105378899	LOC105378899	lncRNA	105378899		0	0	0	0	0	0	0	0	0	0	0	0	0	0	0
NC_000001.11	110473757	110474082	+	177	gene-LOC105378898	LOC105378898	lncRNA	105378898		0	0	0	0	0	0	0	0	0	0	0	0	0	0	0
NC_000001.11	110480766	110491269	+	1241	gene-CYMP	CYMP	transcribed_pseudogene	643160	chymosin%2C pseudogene	0	0	0	0	0	0	0	0	0	0	0	0	0	0	0
NC_000001.11	110487680	110490258	-	2351	gene-CYMP-AS1	CYMP-AS1	lncRNA	440602	CYMP antisense RNA 1	0	0	0	0	0	0	0	0	0	0	0	0	0	0	0
NC_000001.11	110517217	110519175	-	1959	gene-KCNA10	KCNA10	protein_coding	3744	potassium voltage-gated channel subfamily A member 10	0	0	0	0.0539933	0	0	0	0	0	0	0	0	0	0	0
NC_000001.11	110593580	110631536	-	12877	gene-KCNA2	KCNA2	protein_coding	3737	potassium voltage-gated channel subfamily A member 2	0	0	0	0	0	0	0	0	0	0	0	0	0	0	0.00852331
NC_000001.11	110639954	110724740	+	10458	gene-LOC107985174	LOC107985174	lncRNA	107985174		0	0	0	0	0	0	0	0	0	0	0	0	0	0	0
NC_000001.11	110653560	110674940	-	8925	gene-KCNA3	KCNA3	protein_coding	3738	potassium voltage-gated channel subfamily A member 3	0	0	0	0	0	0	0	0	0	0	0	0	0	0	0
NC_000001.11	110748884	110774344	-	2747	gene-LOC105378901	LOC105378901	lncRNA	105378901		0	0	0	0	0	0	0	0	0	0	0	0	0	0	0
NC_000001.11	110871167	110899928	+	2477	gene-CD53	CD53	protein_coding	963	CD53 molecule	1.5035	2.72742	2.03259	1.79348	0.480683	0.827122	0.236969	0.262065	1.51076	2.14717	2.13355	0.205296	0.399617	0.502831	0.531714
NC_000001.11	110877252	110963962	-	3787	gene-LRIF1	LRIF1	protein_coding	55791	ligand dependent nuclear receptor interacting factor 1	27.2963	28.9693	31.8591	32.3156	15.2749	17.2864	15.6288	18.0553	36.5618	38.9306	50.2106	18.0472	17.6694	20.3016	20.4033
NC_000001.11	111007637	111015545	-	1383	gene-CCNT2P1	CCNT2P1	pseudogene	100418763	cyclin T2 pseudogene 1	0	0	0	0	0	0	0	0	0	0	0	0	0	0	0
NC_000001.11	111117163	111140216	-	2294	gene-DRAM2	DRAM2	protein_coding	128338	DNA damage regulated autophagy modulator 2	37.2075	41.0102	43.6154	44.4486	52.6815	56.5208	43.669	48.2936	52.6784	51.0989	54.7833	51.2951	53.4191	55.2322	57.5566
NC_000001.11	111139436	111185104	+	2825	gene-CEPT1	CEPT1	protein_coding	10390	choline/ethanolamine phosphotransferase 1	30.0713	34.2655	34.1211	31.6008	26.6931	27.4552	25.0026	28.3398	35.4103	34.3776	42.4656	28.369	28.5567	31.6639	35.7431
NC_000001.11	111185969	111204791	-	4777	gene-DENND2D	DENND2D	protein_coding	79961	DENN domain containing 2D	2.84451	2.53297	3.46846	3.58702	7.95513	7.98542	8.45788	8.47031	9.19025	9.81989	14.6032	8.21804	9.01371	8.93596	9.64978
NC_000001.11	111201232	111211449	+	642	gene-LOC107985180	LOC107985180	lncRNA	107985180		0	0	0	0	0	0	0	0	0	0	0	0	0	0	0
NC_000001.11	111227080	111243440	+	1812	gene-CHI3L2	CHI3L2	protein_coding	1117	chitinase 3 like 2	0	0	0	0	0	0	0	0	0	0	0.0583313	0	0	0.124976	0
[truncated: 42,555 more rows]
