# Supplementary material for: hnRNP R negatively regulates transcription by modulating the association of P‐TEFb with 7SK and BRD4
Source: EMBO Rep. 2022 Jul 20;23(9):e55432. doi: 10.15252/embr.202255432 (PMC9442301; doi:10.15252/embr.202255432)
Supplement: Supplementary file 4 — Dataset EV3 [file EMBR-23-e55432-s006.xlsx]

## Sheet: Legend
Dataset EV3. Differential expression analysis of 7SK-/- vs. 7SK+/+ cells

## Sheet: Dataset EV3
Chr	Start	End	Strand	Combined_exon_length	ID	gene	gene_biotype	GeneID	description	hnRNPR_KO1	hnRNPR_KO2	hnRNPR_KO3	hnRNPR_KO4	hnRNPR_WT1	hnRNPR_WT2	hnRNPR_WT3	hnRNPR_WT4	RN7SK_KO2	RN7SK_KO3	RN7SK_KO4	RN7SK_WT1	RN7SK_WT2	RN7SK_WT3	RN7SK_WT4	hnRNPR_KO1_normalized	hnRNPR_KO2_normalized	hnRNPR_KO3_normalized	hnRNPR_KO4_normalized	hnRNPR_WT1_normalized	hnRNPR_WT2_normalized	hnRNPR_WT3_normalized	hnRNPR_WT4_normalized	RN7SK_KO2_3_normalized	RN7SK_KO4_normalized	RN7SK_WT1_normalized	RN7SK_WT2_normalized	RN7SK_WT3_normalized	RN7SK_WT4_normalized	baseMean	log2FoldChange	lfcSE	stat	pvalue	padj
NC_000001.11	11874	14409	+	1652	gene-DDX11L1	DDX11L1	transcribed_pseudogene	100287102	DEAD/H-box helicase 11 like 1 %28pseudogene%29	2	2	2	2	3	2	3	3	2	1	2	3	2	2	2	2.13366	2.04568	1.85578	2.15722	3.17987	2.10628	3.07559	3.30448	1.51842	2.17446	3.10367	1.97504	2.20428	2.10284	2.35266	-0.0986628	0.320918	-0.307439	0.758509	0.863694
NC_000001.11	14362	29370	-	1769	gene-WASH7P	WASH7P	transcribed_pseudogene	653635	WASP family homolog 7%2C pseudogene	266	286	318	265	427	363	416	358	317	302	286	385	402	321	323	283.777	292.532	295.069	285.832	452.601	382.29	426.481	394.335	313.3	310.948	398.305	396.983	353.786	339.609	351.846	-0.247847	0.107006	-2.3162	0.0205476	0.0595459
NC_000001.11	17369	17436	-	68	gene-MIR6859-1	MIR6859-1	miRNA	102466751	microRNA 6859-1	5	3	9	5	14	7	12	7	7	5	6	9	16	10	6	5.33416	3.06852	8.35102	5.39305	14.8394	7.37199	12.3023	7.71045	6.07366	6.52339	9.31102	15.8003	11.0214	6.30852	8.52923	-0.43305	0.342986	-1.26259	0.206737	0.366355
NC_000001.11	29926	31295	+	538	gene-MIR1302-2HG	MIR1302-2HG	lncRNA	107985730		0	0	1	0	0	0	1	0	0	0	0	0	0	0	1	0	0	0.927891	0	0	0	1.0252	0	0	0	0	0	0	1.05142	0.214608	-0.0191657	0.0991552	-0.19329	0.846732	NA
NC_000001.11	30366	30503	+	138	gene-MIR1302-2	MIR1302-2	miRNA	100302278	microRNA 1302-2	0	0	0	0	0	0	0	0	0	0	0	0	0	0	0	0	0	0	0	0	0	0	0	0	0	0	0	0	0	0	NA	NA	NA	NA	NA
NC_000001.11	34611	36081	-	1130	gene-FAM138A	FAM138A	lncRNA	645520	family with sequence similarity 138 member A	0	0	0	0	0	0	0	0	0	0	0	0	1	0	0	0	0	0	0	0	0	0	0	0	0	0	0.98752	0	0	0.0705372	-0.0256604	0.0983896	-0.260805	0.794243	NA
NC_000001.11	65419	71585	+	2618	gene-OR4F5	OR4F5	protein_coding	79501	olfactory receptor family 4 subfamily F member 5	0	0	0	0	0	0	0	0	0	0	0	0	0	0	0	0	0	0	0	0	0	0	0	0	0	0	0	0	0	0	NA	NA	NA	NA	NA
NC_000001.11	89006	267354	-	4894	gene-LOC100996442	LOC100996442	lncRNA	100996442		20	18	24	19	21	21	22	21	29	26	30	24	27	26	33	21.3366	18.4111	22.2694	20.4936	22.2591	22.116	22.5543	23.1314	27.8376	32.617	24.8294	26.663	28.6556	34.6969	24.8479	0.0309877	0.265004	0.116933	0.906913	0.95195
NC_000001.11	126642	129225	-	2584	gene-SEPTIN14P18	SEPTIN14P18	pseudogene	107126284	septin 14 pseudogene 18	1	1	3	2	2	3	2	3	2	0	2	2	3	3	2	1.06683	1.02284	2.78367	2.15722	2.11991	3.15942	2.05039	3.30448	1.01228	2.17446	2.06912	2.96256	3.30642	2.10284	2.23517	-0.215776	0.315461	-0.684004	0.493973	0.668069
NC_000001.11	134773	140566	-	5474	gene-LOC729737	LOC729737	lncRNA	729737	uncharacterized LOC729737	65	78	80	73	93	74	87	61	102	82	84	77	92	73	69	69.3441	79.7814	74.2313	78.7386	98.5759	77.9324	89.192	67.1911	93.1295	91.3275	79.661	90.8519	80.4561	72.548	81.64	0.173648	0.183308	0.947301	0.343485	0.52501
NC_000001.11	182388	184878	+	1607	gene-DDX11L17	DDX11L17	transcribed_pseudogene	102725121	DEAD/H-box helicase 11 like 17 %28pseudogene%29	2	2	2	3	3	2	4	10	3	1	2	4	3	1	2	2.13366	2.04568	1.85578	3.23583	3.17987	2.10628	4.10078	11.0149	2.02455	2.17446	4.13823	2.96256	1.10214	2.10284	3.15554	-0.0470997	0.324522	-0.145136	0.884604	0.939548
NC_000001.11	184878	199860	-	1761	gene-WASH9P	WASH9P	transcribed_pseudogene	102723897		247	243	270	240	312	293	343	299	286	249	262	309	327	273	285	263.508	248.55	250.531	258.867	330.706	308.57	351.642	329.347	270.784	284.855	319.678	322.919	300.884	299.655	295.75	-0.16404	0.104056	-1.57645	0.114921	0.236759
NC_000001.11	187891	187958	-	68	gene-MIR6859-2	MIR6859-2	miRNA	102465909	microRNA 6859-2	5	4	5	4	9	6	9	7	6	5	4	9	10	9	6	5.33416	4.09135	4.63946	4.31444	9.5396	6.31885	9.22676	7.71045	5.56752	4.34893	9.31102	9.8752	9.91925	6.30852	6.89325	-0.453171	0.343627	-1.31878	0.187241	0.341397
NC_000001.11	200442	203983	+	2706	gene-LOC107985721	LOC107985721	lncRNA	107985721		2	0	0	0	0	0	0	0	0	0	0	0	0	0	0	2.13366	0	0	0	0	0	0	0	0	0	0	0	0	0	0.152405	0	0.0983896	0	1	NA
NC_000001.11	258511	259036	-	526	gene-RPL23AP21	RPL23AP21	pseudogene	728481	ribosomal protein L23a pseudogene 21	16	13	15	10	24	27	23	25	27	20	18	20	26	18	17	17.0693	13.2969	13.9184	10.7861	25.4389	28.4348	23.5795	27.5373	23.7885	19.5702	20.6912	25.6755	19.8385	17.8741	20.5357	0.0427448	0.286501	0.149196	0.881399	0.937698
NC_000001.11	347969	348441	-	473	gene-RPL23AP24	RPL23AP24	pseudogene	728517	ribosomal protein L23a pseudogene 24	2	1	2	1	2	2	3	1	2	2	1	3	3	2	3	2.13366	1.02284	1.85578	1.07861	2.11991	2.10628	3.07559	1.10149	2.02455	1.08723	3.10367	2.96256	2.20428	3.15426	2.07362	-0.252732	0.313683	-0.805694	0.42042	0.60161
NC_000001.11	350706	476822	-	6593	gene-LOC112268260	LOC112268260	protein_coding	112268260		14	10	12	14	8	9	12	10	31	22	16	13	14	8	10	14.9356	10.2284	11.1347	15.1005	8.47965	9.47827	12.3023	11.0149	26.8253	17.3957	13.4493	13.8253	8.81711	10.5142	13.1072	0.662367	0.319205	2.07505	0.0379817	0.09845
NC_000001.11	439764	440270	+	507	gene-WBP1LP7	WBP1LP7	pseudogene	106479030	WBP1L pseudogene 7	0	0	0	0	0	0	0	0	0	0	0	0	0	0	0	0	0	0	0	0	0	0	0	0	0	0	0	0	0	0	NA	NA	NA	NA	NA
NC_000001.11	450740	451678	-	939	gene-OR4F29	OR4F29	protein_coding	729759	olfactory receptor family 4 subfamily F member 29	0	0	0	0	0	0	1	0	0	0	0	0	0	0	1	0	0	0	0	0	0	1.0252	0	0	0	0	0	0	1.05142	0.14833	-0.0227876	0.0983896	-0.231606	0.816844	NA
NC_000001.11	484833	485210	-	378	gene-SEPTIN14P13	SEPTIN14P13	pseudogene	106481733	septin 14 pseudogene 13	0	1	1	1	1	1	2	1	1	0	1	2	1	2	1	0	1.02284	0.927891	1.07861	1.05996	1.05314	2.05039	1.10149	0.506138	1.08723	2.06912	0.98752	2.20428	1.05142	1.15714	-0.196729	0.267892	-0.734359	0.46273	NA
NC_000001.11	490756	495445	-	4370	gene-LOC100132287	LOC100132287	lncRNA	100132287	uncharacterized LOC100132287	85	93	96	82	104	90	105	78	125	101	103	101	98	88	83	90.6807	95.124	89.0776	88.4461	110.235	94.7827	107.646	85.9165	114.387	111.985	104.49	96.777	96.9882	87.2679	98.1289	0.218319	0.163671	1.33389	0.18224	0.334899
NC_000001.11	586287	611297	-	2343	gene-LOC105378947	LOC105378947	protein_coding	105378947		4	2	1	2	1	1	3	3	8	5	2	2	4	3	2	4.26733	2.04568	0.927891	2.15722	1.05996	1.05314	3.07559	3.30448	6.5798	2.17446	2.06912	3.95008	3.30642	2.10284	2.71957	0.216958	0.323983	0.669657	0.503076	0.676454
NC_000001.11	627380	629009	-	798	gene-LOC101928626	LOC101928626	lncRNA	101928626	uncharacterized LOC101928626	0	0	0	0	0	0	0	0	0	0	0	0	0	0	0	0	0	0	0	0	0	0	0	0	0	0	0	0	0	0	NA	NA	NA	NA	NA
NC_000001.11	632615	632685	-	71	gene-MIR12136	MIR12136	miRNA	113219467	microRNA 12136	8	11	7	4	10	11	4	4	3	4	10	4	8	5	4	8.53466	11.2512	6.49524	4.31444	10.5996	11.5846	4.10078	4.40597	3.54297	10.8723	4.13823	7.90016	5.51069	4.20568	6.96118	0.165607	0.346431	0.478039	0.632623	0.779628
NC_000001.11	674743	675246	+	504	gene-WBP1LP6	WBP1LP6	pseudogene	106481797	WBP1L pseudogene 6	0	0	0	0	0	0	0	0	0	0	0	0	0	0	0	0	0	0	0	0	0	0	0	0	0	0	0	0	0	0	NA	NA	NA	NA	NA
NC_000001.11	683910	720115	-	5780	gene-OR4F16	OR4F16	protein_coding	81399	olfactory receptor family 4 subfamily F member 16	1	0	1	1	2	2	4	2	1	2	2	4	2	1	3	1.06683	0	0.927891	1.07861	2.11991	2.10628	4.10078	2.20299	1.51842	2.17446	4.13823	1.97504	1.10214	3.15426	1.97613	-0.175913	0.306008	-0.574864	0.565384	0.727961
NC_000001.11	717621	720202	-	2582	gene-SEPTIN14P14	SEPTIN14P14	pseudogene	107105354	septin 14 pseudogene 14	2	1	3	5	2	3	3	3	3	1	5	3	4	4	4	2.13366	1.02284	2.78367	5.39305	2.11991	3.15942	3.07559	3.30448	2.02455	5.43616	3.10367	3.95008	4.40855	4.20568	3.29438	-0.0936795	0.334134	-0.280365	0.779198	0.876832
NC_000001.11	725759	778634	-	7117	gene-LOC100288069	LOC100288069	lncRNA	100288069	uncharacterized LOC100288069	231	254	251	217	252	227	265	204	309	248	268	257	258	232	245	246.438	259.801	232.901	234.058	267.109	239.063	271.677	224.705	281.919	291.378	265.881	254.78	255.696	257.598	255.929	0.141353	0.112664	1.25464	0.209609	0.370324
NC_000001.11	778742	809798	+	5138	gene-LINC01409	LINC01409	lncRNA	105378580		23	33	32	30	34	16	26	17	37	39	27	16	28	23	19	24.5371	33.7537	29.6925	32.3583	36.0385	16.8503	26.6551	18.7254	38.4665	29.3553	16.5529	27.6506	25.3492	19.977	26.8545	0.486595	0.285878	1.70211	0.0887355	0.193352
NC_000001.11	817371	819834	+	1944	gene-FAM87B	FAM87B	lncRNA	400728	family with sequence similarity 87 member B	0	1	0	3	0	4	0	0	0	0	0	3	0	0	1	0	1.02284	0	3.23583	0	4.21256	0	0	0	0	3.10367	0	0	1.05142	0.901881	-0.0930073	0.169754	-0.547895	0.583764	NA
NC_000001.11	826206	827522	-	1317	gene-LINC00115	LINC00115	lncRNA	79854	long intergenic non-protein coding RNA 115	23	45	38	31	29	29	26	28	28	20	44	18	28	22	28	24.5371	46.0277	35.2599	33.4369	30.7387	30.5411	26.6551	30.8418	24.2946	47.8382	18.622	27.6506	24.247	29.4398	30.7236	0.381006	0.283156	1.34557	0.178441	0.329602
NC_000001.11	827591	859446	+	9233	gene-LINC01128	LINC01128	lncRNA	643837	long intergenic non-protein coding RNA 1128	405	406	443	406	290	245	302	307	449	398	341	275	343	291	287	432.067	415.273	411.056	437.916	307.387	258.02	309.609	338.158	428.699	370.746	284.503	338.719	320.722	301.758	353.902	0.358343	0.115225	3.10993	0.00187133	0.00766285
NC_000001.11	860185	868202	+	2454	gene-LOC107984850	LOC107984850	lncRNA	107984850		1	1	2	0	0	0	3	0	0	0	0	0	0	0	1	1.06683	1.02284	1.85578	0	0	0	3.07559	0	0	0	0	0	0	1.05142	0.576604	-0.00385958	0.158651	-0.0243275	0.980591	NA
NC_000001.11	868071	876802	-	1706	gene-FAM41C	FAM41C	lncRNA	284593	family with sequence similarity 41 member C	3	2	2	1	2	2	2	3	2	1	3	1	3	3	2	3.2005	2.04568	1.85578	1.07861	2.11991	2.10628	2.05039	3.30448	1.51842	3.2617	1.03456	2.96256	3.30642	2.10284	2.28201	-0.0237074	0.316844	-0.0748237	0.940355	0.971485
NC_000001.11	873291	874514	+	1224	gene-TUBB8P11	TUBB8P11	pseudogene	388579	tubulin beta 8 class VIII pseudogene 11	0	0	0	0	0	0	0	0	0	0	0	1	0	0	0	0	0	0	0	0	0	0	0	0	0	1.03456	0	0	0	0.073897	-0.0256604	0.0983896	-0.260805	0.794243	NA
NC_000001.11	905115	914782	+	3858	gene-LOC284600	LOC284600	lncRNA	284600		118	154	145	108	144	122	134	121	11	22	30	124	135	116	127	125.886	157.517	134.544	116.49	152.634	128.483	137.376	133.281	16.7026	32.617	128.285	133.315	127.848	133.53	118.465	-2.18271	0.204902	-10.6525	1.69736e-26	9.38029e-25
NC_000001.11	916818	919692	-	1506	gene-LINC02593	LINC02593	lncRNA	100130417	long intergenic non-protein coding RNA 2593	65	75	68	64	161	109	143	110	5	5	35	93	134	120	105	69.3441	76.7129	63.0966	69.0311	170.653	114.792	146.603	121.164	5.06138	38.0531	96.2139	132.328	132.257	110.399	96.1221	-1.80757	0.289692	-6.23962	4.38641e-10	6.34235e-09
NC_000001.11	920243	925604	-	2736	gene-LOC107985728	LOC107985728	lncRNA	107985728	collagen alpha-1%28III%29 chain-like	75	121	126	109	208	137	196	192	6	3	43	211	244	211	213	80.0124	123.763	116.914	117.569	220.471	144.28	200.938	211.487	4.55525	46.751	218.292	240.955	232.551	223.953	155.892	-1.68737	0.333865	-5.05406	4.32519e-07	3.97665e-06
NC_000001.11	923923	944574	+	3586	gene-SAMD11	SAMD11	protein_coding	148398	sterile alpha motif domain containing 11	820	703	704	623	1764	1662	2022	1734	62	48	806	1749	1890	1720	1683	874.802	719.056	653.236	671.974	1869.76	1750.32	2072.94	1909.99	55.6752	876.309	1809.44	1866.41	1895.68	1769.54	1342.51	-0.936992	0.344883	-2.71684	0.00659079	0.0227685
NC_000001.11	944203	959256	-	2757	gene-NOC2L	NOC2L	protein_coding	26155	NOC2 like nucleolar associated transcriptional repressor	8192	7988	8770	7711	5226	4911	5372	4967	6321	5598	5404	5033	5417	4737	4613	8739.49	8170.44	8137.61	8317.17	5539.33	5171.98	5507.35	5471.12	6032.66	5875.4	5206.93	5349.4	5220.83	4850.2	6256.42	0.20701	0.0557313	3.71444	0.000203655	0.00108937
NC_000001.11	960103	965719	+	3277	gene-KLHL17	KLHL17	protein_coding	339451	kelch like family member 17	592	562	638	547	738	609	828	692	594	490	653	656	796	626	702	631.565	574.835	591.995	590	782.247	641.363	848.862	762.233	548.654	709.962	678.67	786.066	689.939	738.097	683.892	-0.204028	0.117273	-1.73976	0.0819007	0.181701
NC_000001.11	965820	975865	+	4005	gene-PLEKHN1	PLEKHN1	protein_coding	84069	pleckstrin homology domain containing N1	185	211	224	167	126	94	135	132	72	69	119	104	114	95	98	197.364	215.819	207.848	180.128	133.554	98.9953	138.401	145.397	71.3655	129.381	107.594	112.577	104.703	103.039	139.012	-0.105726	0.195987	-0.539453	0.589574	0.747051
NC_000001.11	975198	982093	-	3615	gene-PERM1	PERM1	protein_coding	84808	PPARGC1 and ESRR induced regulator%2C muscle 1	0	3	1	2	3	13	7	2	1	3	0	11	0	13	4	0	3.06852	0.927891	2.15722	3.17987	13.6908	7.17637	2.20299	2.02455	0	11.3801	0	14.3278	4.20568	4.59585	-0.585121	0.305167	-1.91738	0.0551899	0.132999
NC_000001.11	998962	1001052	-	1920	gene-HES4	HES4	protein_coding	57801	hes family bHLH transcription factor 4	339	183	179	163	204	255	343	330	129	127	221	286	383	365	239	361.656	187.179	166.093	175.814	216.231	268.551	351.642	363.493	129.571	240.278	295.884	378.22	402.281	251.289	270.584	-0.651316	0.28949	-2.24988	0.0244568	0.0687842
NC_000001.11	1008060	1008290	-	231	gene-RPL39P12	RPL39P12	pseudogene	100270829	ribosomal protein L39 pseudogene 12	0	1	0	0	0	0	0	0	0	0	0	0	0	0	0	0	1.02284	0	0	0	0	0	0	0	0	0	0	0	0	0.0730599	0	0.0983896	0	1	NA
NC_000001.11	1013497	1014540	+	637	gene-ISG15	ISG15	protein_coding	9636	ISG15 ubiquitin like modifier	725	710	722	609	2612	2463	2882	2319	948	674	1588	2455	2478	1975	1967	773.453	726.215	669.938	656.874	2768.6	2593.89	2954.61	2554.36	820.956	1726.52	2539.84	2447.08	2176.72	2068.14	1819.8	-0.813381	0.171146	-4.75257	2.00847e-06	1.67261e-05
NC_000001.11	1020102	1056119	+	8127	gene-AGRN	AGRN	protein_coding	375790	agrin	11571	11392	11927	10787	11565	11427	14731	13141	9484	8373	11182	13060	15384	12918	12999	12344.3	11652.2	11067	11635	12258.4	12034.2	15102.2	14474.7	9038.11	12157.4	13511.3	15192	14237.4	13667.4	12740.8	-0.407119	0.109291	-3.72509	0.000195244	0.00104928
NC_000001.11	1059734	1066453	+	974	gene-LOC100288175	LOC100288175	lncRNA	100288175	uncharacterized LOC100288175	140	125	124	104	37	62	48	51	49	38	29	56	42	45	32	149.356	127.855	115.059	112.175	39.2184	65.2948	49.2094	56.1762	44.034	31.5297	57.9352	41.4758	49.5962	33.6454	69.4686	-0.169376	0.237049	-0.714517	0.474907	0.65231
NC_000001.11	1065635	1069337	-	1405	gene-LOC105378948	LOC105378948	lncRNA	105378948	uncharacterized LOC105378948	18	19	11	15	8	9	24	5	4	1	7	11	13	20	15	19.203	19.4339	10.2068	16.1792	8.47965	9.47827	24.6047	5.50747	2.53069	7.61062	11.3801	12.8378	22.0428	15.7713	13.2333	-0.806989	0.341917	-2.36019	0.0182654	0.0539775
NC_000001.11	1070967	1074306	-	1900	gene-RNF223	RNF223	protein_coding	401934	ring finger protein 223	9	9	6	10	4	2	4	2	2	1	1	2	0	5	6	9.60149	9.20555	5.56735	10.7861	4.23982	2.10628	4.10078	2.20299	1.51842	1.08723	2.06912	0	5.51069	6.30852	4.59317	-0.260239	0.334303	-0.778451	0.436303	0.616423
NC_000001.11	1081823	1116089	-	2432	gene-C1orf159	C1orf159	protein_coding	54991	chromosome 1 open reading frame 159	633	593	667	587	571	583	630	565	620	552	460	569	581	507	472	675.305	606.543	618.904	633.144	605.235	613.981	645.873	622.344	593.194	500.127	588.664	573.749	558.784	496.27	595.151	-0.00854116	0.0958279	-0.0891301	0.928978	0.964886
NC_000001.11	1137017	1144056	+	1620	gene-LINC01342	LINC01342	lncRNA	254099	long intergenic non-protein coding RNA 1342	0	0	0	0	0	0	0	0	0	0	0	0	0	0	0	0	0	0	0	0	0	0	0	0	0	0	0	0	0	0	NA	NA	NA	NA	NA
NC_000001.11	1167104	1167198	+	95	gene-MIR200B	MIR200B	miRNA	406984	microRNA 200b	0	0	0	0	0	0	0	0	0	0	0	0	0	0	0	0	0	0	0	0	0	0	0	0	0	0	0	0	0	0	NA	NA	NA	NA	NA
NC_000001.11	1167863	1167952	+	90	gene-MIR200A	MIR200A	miRNA	406983	microRNA 200a	0	0	0	0	0	0	0	0	0	0	0	0	0	0	0	0	0	0	0	0	0	0	0	0	0	0	0	0	0	0	NA	NA	NA	NA	NA
NC_000001.11	1169005	1169087	+	83	gene-MIR429	MIR429	miRNA	554210	microRNA 429	0	0	0	0	0	0	0	0	0	0	0	0	0	0	0	0	0	0	0	0	0	0	0	0	0	0	0	0	0	0	NA	NA	NA	NA	NA
NC_000001.11	1173055	1179648	-	4176	gene-TTLL10-AS1	TTLL10-AS1	misc_RNA	100506376		0	0	0	0	0	0	0	0	0	0	0	0	0	0	0	0	0	0	0	0	0	0	0	0	0	0	0	0	0	0	NA	NA	NA	NA	NA
NC_000001.11	1173709	1197936	+	4296	gene-TTLL10	TTLL10	protein_coding	254173	tubulin tyrosine ligase like 10	0	4	0	0	0	0	0	0	0	0	0	0	0	0	0	0	4.09135	0	0	0	0	0	0	0	0	0	0	0	0	0.29224	0	0.0986985	0	1	NA
NC_000001.11	1203508	1207901	-	2457	gene-TNFRSF18	TNFRSF18	protein_coding	8784	TNF receptor superfamily member 18	4	8	9	1	1	5	4	1	1	3	0	4	2	2	4	4.26733	8.18271	8.35102	1.07861	1.05996	5.26571	4.10078	1.10149	2.02455	0	4.13823	1.97504	2.20428	4.20568	3.42539	-0.248001	0.318777	-0.777974	0.436584	0.61665
NC_000001.11	1211326	1216812	-	3671	gene-TNFRSF4	TNFRSF4	protein_coding	7293	TNF receptor superfamily member 4	4	1	1	0	3	1	0	0	2	0	0	0	0	3	0	4.26733	1.02284	0.927891	0	3.17987	1.05314	0	0	1.01228	0	0	0	3.30642	0	1.05498	-0.00985148	0.20345	-0.0484222	0.96138	NA
NC_000001.11	1216908	1232005	-	4008	gene-SDF4	SDF4	protein_coding	51150	stromal cell derived factor 4	6712	5872	6357	5837	5932	5873	6657	5834	5470	4586	5002	6024	6494	5235	5190	7160.58	6006.11	5898.61	6295.85	6287.66	6185.1	6824.73	6426.11	5089.73	5438.33	6232.18	6412.96	5769.7	5456.87	6106.04	-0.177976	0.0854367	-2.08313	0.037239	0.09688
NC_000001.11	1232237	1235041	+	2805	gene-B3GALT6	B3GALT6	protein_coding	126792	beta-1%2C3-galactosyltransferase 6	1400	1259	1391	1149	792	802	794	861	1038	922	904	812	923	737	665	1493.56	1287.75	1290.7	1239.32	839.485	844.619	814.005	948.386	992.031	982.858	840.061	911.481	812.276	699.194	999.695	0.270818	0.103734	2.61069	0.00903599	0.0298863
NC_000001.11	1242448	1247218	-	1309	gene-C1QTNF12	C1QTNF12	protein_coding	388581	C1q and TNF related 12	7	8	7	4	0	2	7	3	5	0	1	4	6	3	2	7.46782	8.18271	6.49524	4.31444	0	2.10628	7.17637	3.30448	2.53069	1.08723	4.13823	5.92512	3.30642	2.10284	4.15271	-0.24914	0.332885	-0.748428	0.454202	0.633245
NC_000001.11	1253912	1273854	-	4337	gene-UBE2J2	UBE2J2	protein_coding	118424	ubiquitin conjugating enzyme E2 J2	1838	1750	1928	1690	1307	1355	1444	1353	1750	1549	1458	1464	1562	1278	1296	1960.84	1789.97	1788.97	1822.85	1385.36	1427.01	1480.38	1490.32	1669.75	1585.18	1514.59	1542.51	1408.53	1362.64	1587.78	0.159744	0.0711234	2.24601	0.0247036	0.0694024
NC_000001.11	1274002	1279447	+	1671	gene-LINC01786	LINC01786	lncRNA	101928895		21	17	38	22	25	18	29	23	17	32	13	16	18	23	18	22.4035	17.3883	35.2599	23.7294	26.4989	18.9565	29.7307	25.3343	24.8008	14.134	16.5529	17.7754	25.3492	18.9256	22.6314	0.0496659	0.301268	0.164856	0.869057	0.930482
NC_000001.11	1280436	1292025	+	3050	gene-SCNN1D	SCNN1D	protein_coding	6339	sodium channel epithelial 1 subunit delta	85	98	82	81	64	76	74	74	82	92	34	58	86	59	59	90.6807	100.238	76.0871	87.3674	67.8372	80.0387	75.8645	81.5105	88.0681	36.9659	60.0044	84.9267	65.0262	62.0338	75.475	-0.0494577	0.237939	-0.207859	0.835339	0.911348
NC_000001.11	1292384	1307930	-	6632	gene-ACAP3	ACAP3	protein_coding	116983	ArfGAP with coiled-coil%2C ankyrin repeat and PH domains 3	2844	2608	2752	2541	2000	1982	2473	2030	2365	2093	1847	2158	2480	1981	2034	3034.07	2667.56	2553.56	2740.75	2119.91	2087.33	2535.31	2236.03	2256.36	2008.12	2232.58	2449.05	2183.34	2138.59	2374.47	-0.0738803	0.0935485	-0.789754	0.429671	0.610164
NC_000001.11	1296110	1296170	-	61	gene-MIR6726	MIR6726	miRNA	102465434	microRNA 6726	0	0	2	0	0	1	0	1	0	0	0	1	0	1	2	0	0	1.85578	0	0	1.05314	0	1.10149	0	0	1.03456	0	1.10214	2.10284	0.589282	-0.180394	0.17508	-1.03035	0.302844	NA
NC_000001.11	1304729	1304812	-	84	gene-SNORD167	SNORD167	snoRNA	109623456	small nucleolar RNA%2C C/D box 167	18	12	12	14	8	16	11	6	7	6	2	10	5	4	6	19.203	12.2741	11.1347	15.1005	8.47965	16.8503	11.2771	6.60896	6.5798	2.17446	10.3456	4.9376	4.40855	6.30852	9.69163	-0.123656	0.344786	-0.358644	0.719861	0.839122
NC_000001.11	1308563	1311677	+	1412	gene-PUSL1	PUSL1	protein_coding	126789	pseudouridine synthase like 1	857	755	839	751	691	729	824	698	647	639	500	760	814	615	611	914.275	772.243	778.501	810.036	732.429	767.74	844.761	768.842	650.894	543.616	786.264	803.841	677.815	642.418	749.548	-0.268378	0.112069	-2.39476	0.0166314	0.0499478
NC_000001.11	1311597	1324660	-	2590	gene-INTS11	INTS11	protein_coding	54973	integrator complex subunit 11	2354	2236	2390	2138	2189	2001	2336	2126	2042	1764	1827	2122	2344	1800	1936	2511.32	2287.07	2217.66	2306.07	2320.24	2107.34	2394.86	2341.78	1926.36	1986.37	2195.33	2314.75	1983.85	2035.55	2209.18	-0.123096	0.0789094	-1.55997	0.118766	0.242536
NC_000001.11	1312502	1312566	-	65	gene-MIR6727	MIR6727	miRNA	102465435	microRNA 6727	2	4	2	2	0	4	2	3	4	3	3	6	2	2	0	2.13366	4.09135	1.85578	2.15722	0	4.21256	2.05039	3.30448	3.54297	3.2617	6.20735	1.97504	2.20428	0	2.64263	0.0995774	0.310116	0.321097	0.748137	0.856978
NC_000001.11	1324757	1328896	+	3041	gene-CPTP	CPTP	protein_coding	80772	ceramide-1-phosphate transfer protein	929	863	906	823	609	690	704	631	825	676	718	610	723	596	522	991.087	882.71	840.67	887.696	645.513	726.667	721.737	695.042	759.714	780.633	631.08	713.977	656.875	548.841	748.732	0.266032	0.100707	2.64166	0.00825008	0.0276436
NC_000001.11	1331280	1335320	+	3607	gene-TAS1R3	TAS1R3	protein_coding	83756	taste 1 receptor member 3	52	47	69	40	32	29	26	29	66	45	26	37	32	34	19	55.4753	48.0734	64.0245	43.1444	33.9186	30.5411	26.6551	31.9433	56.1814	28.268	38.2786	31.6006	37.4727	19.977	38.9681	0.374497	0.271331	1.38022	0.167519	0.314729
NC_000001.11	1335278	1349418	-	3343	gene-DVL1	DVL1	protein_coding	1855	dishevelled segment polarity protein 1	3768	3676	3693	3428	3023	3118	3384	3028	3198	2694	3000	3139	3426	2739	2840	4019.82	3759.96	3426.7	3697.48	3204.25	3283.69	3469.26	3335.32	2982.17	3261.7	3247.48	3383.24	3018.76	2986.03	3362.56	-0.017943	0.07567	-0.237122	0.812562	0.898353
NC_000001.11	1339650	1339708	-	59	gene-MIR6808	MIR6808	miRNA	102466740	microRNA 6808	4	2	4	2	1	1	2	2	0	0	2	0	0	0	0	4.26733	2.04568	3.71157	2.15722	1.05996	1.05314	2.05039	2.20299	0	2.17446	0	0	0	0	1.4802	0.292687	0.25757	1.13634	0.255814	NA
NC_000001.11	1352689	1363541	-	4842	gene-MXRA8	MXRA8	protein_coding	54587	matrix remodeling associated 8	0	4	1	3	10	9	14	7	1	0	1	7	19	8	14	0	4.09135	0.927891	3.23583	10.5996	9.47827	14.3527	7.71045	0.506138	1.08723	7.24191	18.7629	8.81711	14.7199	7.25223	-1.37334	0.342297	-4.01213	6.01726e-05	0.000364251
NC_000001.11	1373730	1375516	-	1484	gene-AURKAIP1	AURKAIP1	protein_coding	54998	aurora kinase A interacting protein 1	3097	2707	3032	2576	2261	2534	2737	2266	2985	2347	2224	2337	2548	2145	2000	3303.98	2768.82	2813.37	2778.5	2396.56	2668.66	2805.96	2495.98	2698.73	2418	2417.76	2516.2	2364.09	2102.84	2610.68	0.12247	0.094686	1.29344	0.19586	0.35242
NC_000001.11	1385711	1399336	-	5811	gene-CCNL2	CCNL2	protein_coding	81669	cyclin L2	3467	3882	3911	3463	4896	4727	4824	4775	5193	4690	5978	5158	5635	4803	5185	3698.71	3970.66	3628.98	3735.23	5189.54	4978.2	4945.54	5259.63	5002.17	6499.47	5336.25	5564.68	5293.57	5451.61	4896.73	0.0827208	0.0834289	0.991512	0.321436	0.501399
NC_000001.11	1399530	1402046	+	1748	gene-MRPL20-AS1	MRPL20-AS1	lncRNA	148413	MRPL20 antisense RNA 1	696	602	731	642	734	738	727	653	733	613	644	698	694	554	663	742.515	615.749	678.289	692.468	778.008	777.218	745.317	719.275	681.262	700.177	722.121	685.339	610.585	697.092	703.244	0.0229139	0.0904564	0.253314	0.800026	0.890254
NC_000001.11	1401909	1407293	-	1045	gene-MRPL20	MRPL20	protein_coding	55052	mitochondrial ribosomal protein L20	2365	2256	2512	2344	2004	2056	1919	1613	1999	1644	1619	1822	1760	1553	1640	2523.06	2307.52	2330.86	2528.26	2124.15	2165.26	1967.35	1776.71	1843.86	1760.23	1884.96	1738.04	1711.62	1724.33	2027.59	0.0322407	0.0825943	0.39035	0.696278	0.823172
NC_000001.11	1408201	1410684	+	2302	gene-MRPL20-DT	MRPL20-DT	lncRNA	116435301	MRPL20 divergent transcript	170	194	199	193	154	130	142	137	208	167	240	141	89	138	108	181.361	198.431	184.65	208.172	163.233	136.908	145.578	150.905	189.802	260.936	145.873	87.8893	152.095	113.553	165.67	0.781468	0.180078	4.3396	1.42741e-05	9.98164e-05
NC_000001.11	1412295	1416247	-	3854	gene-LOC107984868	LOC107984868	lncRNA	107984868		0	0	0	0	0	0	0	0	0	0	1	0	0	0	1	0	0	0	0	0	0	0	0	0	1.08723	0	0	0	1.05142	0.152761	-0.0020072	0.0983896	-0.0204006	0.983724	NA
NC_000001.11	1418420	1422471	-	3340	gene-ANKRD65	ANKRD65	protein_coding	441869	ankyrin repeat domain 65	0	0	0	1	0	0	0	1	0	3	0	0	0	0	1	0	0	0	1.07861	0	0	0	1.10149	1.51842	0	0	0	0	1.05142	0.339281	0.0579379	0.12966	0.446843	0.654988	NA
NC_000001.11	1420245	1423287	+	1139	gene-LOC105378585	LOC105378585	lncRNA	105378585		0	0	0	0	0	0	0	0	0	0	0	0	0	0	1	0	0	0	0	0	0	0	0	0	0	0	0	0	1.05142	0.0751014	-0.0256604	0.0983896	-0.260805	0.794243	NA
NC_000001.11	1425871	1430255	+	3217	gene-TMEM88B	TMEM88B	protein_coding	643965	transmembrane protein 88B	0	1	1	0	1	1	2	1	0	1	0	4	0	0	2	0	1.02284	0.927891	0	1.05996	1.05314	2.05039	1.10149	0.506138	0	4.13823	0	0	2.10284	0.997352	-0.240775	0.231019	-1.04223	0.297307	NA
NC_000001.11	1430157	1434573	-	1194	gene-LINC01770	LINC01770	lncRNA	102724312	long intergenic non-protein coding RNA 1770	0	0	0	0	0	0	0	0	0	0	0	0	0	0	0	0	0	0	0	0	0	0	0	0	0	0	0	0	0	0	NA	NA	NA	NA	NA
NC_000001.11	1433233	1435626	+	1463	gene-LOC107985729	LOC107985729	protein_coding	107985729		0	0	0	0	0	0	0	0	0	0	0	0	0	0	0	0	0	0	0	0	0	0	0	0	0	0	0	0	0	0	NA	NA	NA	NA	NA
NC_000001.11	1435690	1442882	+	4492	gene-VWA1	VWA1	protein_coding	64856	von Willebrand factor A domain containing 1	5	7	2	2	10	7	7	8	3	2	5	9	8	9	7	5.33416	7.15987	1.85578	2.15722	10.5996	7.37199	7.17637	8.81195	2.53069	5.43616	9.31102	7.90016	9.91925	7.35994	6.63744	-0.586826	0.345244	-1.69974	0.0891792	0.194131
NC_000001.11	1449689	1470163	+	3864	gene-ATAD3C	ATAD3C	protein_coding	219293	ATPase family AAA domain containing 3C	193	198	203	181	117	97	103	125	145	130	122	117	130	113	93	205.899	202.522	188.362	195.228	124.015	102.155	105.595	137.687	139.188	132.642	121.043	128.378	124.542	97.7821	143.217	0.200996	0.155351	1.29381	0.19573	0.352288
NC_000001.11	1471732	1509466	+	6268	gene-ATAD3B	ATAD3B	protein_coding	83858	ATPase family AAA domain containing 3B	3123	2860	3060	2613	1624	1495	1649	1576	2264	1922	2032	1578	1640	1408	1352	3331.72	2925.32	2839.35	2818.41	1721.37	1574.45	1690.55	1735.95	2118.7	2209.26	1632.53	1619.53	1551.81	1421.52	2085.03	0.468928	0.0821019	5.71154	1.11956e-08	1.31619e-07
NC_000001.11	1512143	1534686	+	2884	gene-ATAD3A	ATAD3A	protein_coding	55210	ATPase family AAA domain containing 3A	3873	3706	3951	3609	2629	2523	2627	2533	3386	2863	2770	2646	2770	2148	2236	4131.84	3790.64	3666.1	3892.71	2786.62	2657.08	2693.19	2790.08	3162.86	3011.63	2737.44	2735.43	2367.39	2350.98	3055.28	0.274993	0.0768004	3.58062	0.00034278	0.00173918
NC_000001.11	1534778	1540624	-	1381	gene-TMEM240	TMEM240	protein_coding	339453	transmembrane protein 240	7	2	2	1	1	6	5	3	5	0	1	4	5	8	3	7.46782	2.04568	1.85578	1.07861	1.05996	6.31885	5.12598	3.30448	2.53069	1.08723	4.13823	4.9376	8.81711	3.15426	3.78016	-0.455706	0.328618	-1.38673	0.165524	0.312038
NC_000001.11	1541673	1574863	-	1284	gene-SSU72	SSU72	protein_coding	29101	SSU72 homolog%2C RNA polymerase II CTD phosphatase	2613	2632	2915	2474	2181	2337	2244	1997	2249	1856	1598	2128	2050	1924	1889	2787.63	2692.11	2704.8	2668.48	2311.76	2461.19	2300.54	2199.68	2077.7	1737.4	2201.54	2024.42	2120.51	1986.13	2305.28	-0.119107	0.076485	-1.55726	0.119409	0.243534
NC_000001.11	1598012	1600135	-	2124	gene-FNDC10	FNDC10	protein_coding	643988	fibronectin type III domain containing 10	1062	1042	1061	1009	624	568	623	549	826	714	447	532	625	438	431	1132.98	1065.8	984.493	1088.32	661.412	598.184	638.697	604.72	779.453	485.993	550.385	617.2	482.737	453.162	724.538	0.270603	0.145393	1.86119	0.0627179	0.147331
NC_000001.11	1599433	1607210	+	572	gene-LOC105378586	LOC105378586	lncRNA	105378586	uncharacterized LOC105378586	6	6	5	4	2	5	5	4	2	3	1	8	7	9	4	6.40099	6.13703	4.63946	4.31444	2.11991	5.26571	5.12598	4.40597	2.53069	1.08723	8.27646	6.91264	9.91925	4.20568	5.09582	-0.758224	0.343473	-2.20752	0.0272778	0.0752322
NC_000001.11	1613730	1630605	+	9687	gene-MIB2	MIB2	protein_coding	142678	MIB E3 ubiquitin protein ligase 2	1112	962	937	821	855	934	975	1012	924	799	888	967	1079	814	773	1186.32	983.971	869.434	885.539	906.262	983.634	999.565	1114.71	872.076	965.462	1000.42	1065.53	897.141	812.748	967.344	-0.0390588	0.127601	-0.306102	0.759527	0.864231
NC_000001.11	1631681	1635638	+	2764	gene-MMP23B	MMP23B	protein_coding	8510	matrix metallopeptidase 23B	18	14	14	12	2	2	2	2	6	9	8	4	2	3	4	19.203	14.3197	12.9905	12.9433	2.11991	2.10628	2.05039	2.20299	7.59208	8.69786	4.13823	1.97504	3.30642	4.20568	6.98939	0.64331	0.347706	1.85015	0.0642916	0.150322
NC_000001.11	1635225	1659619	-	4363	gene-CDK11B	CDK11B	protein_coding	984	cyclin dependent kinase 11B	1669	1739	1843	1690	1980	1851	2125	1777	2224	1911	1948	1814	1910	1649	1702	1780.54	1778.72	1710.1	1822.85	2098.71	1949.36	2178.54	1957.35	2092.88	2117.93	1876.69	1886.16	1817.43	1789.52	1918.34	0.190141	0.0624645	3.04399	0.0023346	0.00927821
NC_000001.11	1659798	1692795	-	6908	gene-SLC35E2B	SLC35E2B	protein_coding	728661	solute carrier family 35 member E2B	2067	2107	2336	2079	2789	2648	2892	2718	3107	2689	2799	2789	3343	2842	2930	2205.14	2155.12	2167.55	2242.43	2956.22	2788.72	2964.86	2993.86	2933.58	3043.16	2885.38	3301.28	3132.28	3080.66	2775.02	-0.0542822	0.0610782	-0.888732	0.374147	0.555558
NC_000001.11	1673283	1674435	+	535	gene-LOC100288379	LOC100288379	pseudogene	100288379	ribosomal protein S7 pseudogene	0	0	0	0	0	0	0	0	0	1	0	0	0	0	0	0	0	0	0	0	0	0	0	0.506138	0	0	0	0	0	0.0361527	0.0155651	0.0983896	0.158199	0.8743	NA
NC_000001.11	1699939	1701808	+	906	gene-MMP23A	MMP23A	transcribed_pseudogene	8511	matrix metallopeptidase 23A %28pseudogene%29	10	10	7	6	2	2	2	1	4	4	6	4	2	2	2	10.6683	10.2284	6.49524	6.47166	2.11991	2.10628	2.05039	1.10149	4.04911	6.52339	4.13823	1.97504	2.20428	2.10284	4.44533	0.407125	0.342995	1.18697	0.235239	0.403743
NC_000001.11	1702379	1724357	-	3050	gene-CDK11A	CDK11A	protein_coding	728642	cyclin dependent kinase 11A	961	1020	1078	1026	1128	1016	1201	1033	1334	1154	1231	1083	1122	1040	1030	1025.23	1043.3	1000.27	1106.65	1195.63	1069.99	1231.26	1137.84	1259.27	1338.38	1120.43	1108	1146.22	1082.96	1133.25	0.21535	0.0735042	2.92976	0.0033922	0.0128322
NC_000001.11	1724838	1746070	-	7368	gene-SLC35E2A	SLC35E2A	protein_coding	9906	solute carrier family 35 member E2A	979	1197	1202	1094	1591	1580	1548	1513	1741	1543	1823	1558	1812	1563	1595	1044.43	1224.34	1115.33	1180	1686.39	1663.96	1587	1666.56	1662.16	1982.02	1611.84	1789.39	1722.64	1677.02	1543.79	0.0922994	0.0831395	1.11018	0.266924	0.441065
NC_000001.11	1735819	1737291	+	538	gene-LOC100129381	LOC100129381	pseudogene	100129381	ribosomal protein S7 pseudogene	0	0	2	0	0	1	0	0	0	2	0	1	0	0	0	0	0	1.85578	0	0	1.05314	0	0	1.01228	0	1.03456	0	0	0	0.353983	0.0341506	0.130207	0.26228	0.793106	NA
NC_000001.11	1745725	1751773	+	2032	gene-LOC112268218	LOC112268218	lncRNA	112268218		3	4	0	1	0	1	0	2	0	1	2	2	1	2	1	3.2005	4.09135	0	1.07861	0	1.05314	0	2.20299	0.506138	2.17446	2.06912	0.98752	2.20428	1.05142	1.47282	-0.0616984	0.264382	-0.233369	0.815475	NA
NC_000001.11	1751232	1780509	-	5092	gene-NADK	NADK	protein_coding	65220	NAD kinase	3161	3208	3245	2903	3314	3041	3430	3166	3224	2560	2291	3188	3502	3111	3046	3372.26	3281.27	3011.01	3131.21	3512.69	3202.6	3516.42	3487.33	2927.5	2490.85	3298.17	3458.3	3428.75	3202.63	3237.21	-0.297586	0.0754035	-3.94659	7.92737e-05	0.000464651
NC_000001.11	1785286	1891087	-	3463	gene-GNB1	GNB1	protein_coding	2782	G protein subunit beta 1	9756	10034	10982	9628	9512	9384	9968	9412	9823	8650	10121	10012	10066	9234	9457	10408	10263.2	10190.1	10384.9	10082.3	9882.68	10219.1	10367.3	9349.89	11003.9	10358	9940.38	10177.1	9943.28	10183.6	0.00881093	0.0599531	0.146964	0.883161	0.938793
NC_000001.11	1891180	1892726	+	1031	gene-LOC105378949	LOC105378949	lncRNA	105378949	collagen alpha-2%28VIII%29 chain	17	13	8	18	10	14	16	6	8	12	2	9	18	10	19	18.1361	13.2969	7.42313	19.415	10.5996	14.744	16.4031	6.60896	10.1228	2.17446	9.31102	17.7754	11.0214	19.977	12.6435	-0.576911	0.341209	-1.69078	0.090878	0.197115
NC_000001.11	1913751	1917296	+	2245	gene-CALML6	CALML6	protein_coding	163688	calmodulin like 6	7	10	8	2	9	0	7	4	1	4	0	8	2	3	4	7.46782	10.2284	7.42313	2.15722	9.5396	0	7.17637	4.40597	2.53069	0	8.27646	1.97504	3.30642	4.20568	4.90663	-0.297212	0.325252	-0.91379	0.360827	0.541981
NC_000001.11	1917591	1919279	-	935	gene-TMEM52	TMEM52	protein_coding	339456	transmembrane protein 52	51	25	38	36	26	48	46	29	15	20	8	43	39	21	42	54.4084	25.571	35.2599	38.83	27.5589	50.5508	47.159	31.9433	17.7148	8.69786	44.486	38.5133	23.1449	44.1597	34.857	-0.981985	0.300312	-3.26988	0.00107594	0.00472985
NC_000001.11	1921957	2003837	-	7400	gene-CFAP74	CFAP74	protein_coding	85452	cilia and flagella associated protein 74	1	2	0	3	0	1	0	3	0	0	0	1	2	0	0	1.06683	2.04568	0	3.23583	0	1.05314	0	3.30448	0	0	1.03456	1.97504	0	0	0.979683	-0.0810844	0.206675	-0.392327	0.694816	NA
NC_000001.11	1955857	1958986	+	2799	gene-LOC107984872	LOC107984872	lncRNA	107984872		0	0	0	0	0	0	0	0	0	0	0	0	0	0	0	0	0	0	0	0	0	0	0	0	0	0	0	0	0	0	NA	NA	NA	NA	NA
NC_000001.11	2013211	2018138	-	4748	gene-LOC105378589	LOC105378589	lncRNA	105378589		0	0	0	0	0	0	0	0	0	0	0	0	0	0	0	0	0	0	0	0	0	0	0	0	0	0	0	0	0	0	NA	NA	NA	NA	NA
NC_000001.11	2019345	2030758	+	5126	gene-GABRD	GABRD	protein_coding	2563	gamma-aminobutyric acid type A receptor subunit delta	0	0	0	0	0	0	0	0	0	0	0	0	0	0	0	0	0	0	0	0	0	0	0	0	0	0	0	0	0	0	NA	NA	NA	NA	NA
NC_000001.11	2034986	2047447	-	2225	gene-LOC105378590	LOC105378590	lncRNA	105378590		0	0	0	0	0	0	0	0	0	0	0	0	0	0	0	0	0	0	0	0	0	0	0	0	0	0	0	0	0	0	NA	NA	NA	NA	NA
NC_000001.11	2049201	2050070	-	540	gene-LOC105378591	LOC105378591	lncRNA	105378591	uncharacterized LOC105378591	0	2	4	0	0	0	0	2	0	0	0	2	0	0	0	0	2.04568	3.71157	0	0	0	0	2.20299	0	0	2.06912	0	0	0	0.716382	-0.0307342	0.153305	-0.200477	0.841107	NA
NC_000001.11	2050411	2185395	+	7171	gene-PRKCZ	PRKCZ	protein_coding	5590	protein kinase C zeta	495	538	514	527	364	385	386	358	476	517	369	335	361	338	344	528.082	550.287	476.936	568.428	385.824	405.459	395.725	394.335	502.595	401.189	346.577	356.495	372.523	361.689	431.867	0.337661	0.107245	3.14851	0.00164108	0.00684857
NC_000001.11	2181794	2183875	-	1253	gene-PRKCZ-AS1	PRKCZ-AS1	lncRNA	100506504	PRKCZ antisense RNA 1	10	12	5	4	4	1	2	0	8	2	6	5	3	3	9	10.6683	12.2741	4.63946	4.31444	4.23982	1.05314	2.05039	0	5.06138	6.52339	5.17279	2.96256	3.30642	9.46278	5.1235	0.0321179	0.340766	0.094252	0.924909	0.962541
NC_000001.11	2184457	2212720	-	7838	gene-FAAP20	FAAP20	protein_coding	199990	FA core complex associated protein 20	904	798	885	698	745	816	953	887	918	789	793	857	996	799	699	964.416	816.225	821.184	752.87	789.667	859.363	977.011	977.025	863.978	862.175	886.616	983.57	880.609	734.943	869.261	-0.0137251	0.119618	-0.114741	0.908651	0.952896
NC_000001.11	2189798	2192458	+	2661	gene-LOC112268219	LOC112268219	lncRNA	112268219	uncharacterized LOC112268219	24	29	30	30	74	70	71	64	56	53	40	50	73	92	68	25.604	29.6623	27.8367	32.3583	78.4367	73.7199	72.7889	70.4956	55.1691	43.4893	51.7279	72.089	101.397	71.4966	57.5908	-0.509146	0.228794	-2.22534	0.0260582	0.0725321
NC_000001.11	2207013	2208854	+	1031	gene-LOC105378593	LOC105378593	lncRNA	105378593		38	27	35	36	15	15	23	14	26	9	9	10	15	9	18	40.5396	27.6166	32.4762	38.83	15.8993	15.7971	23.5795	15.4209	17.7148	9.78509	10.3456	14.8128	9.91925	18.9256	20.833	0.109387	0.310431	0.35237	0.724561	0.842304
NC_000001.11	2228319	2310213	+	11061	gene-SKI	SKI	protein_coding	6497	SKI proto-oncogene	2152	2203	2348	2055	1634	1746	1940	1876	2059	1840	2086	2004	2094	1968	2059	2295.82	2253.31	2178.69	2216.54	1731.97	1838.78	1988.88	2066.4	1973.43	2267.97	2073.25	2067.87	2169.01	2164.87	2091.91	-0.00216061	0.0777214	-0.0277994	0.977822	0.988656
NC_000001.11	2321253	2391554	-	6202	gene-MORN1	MORN1	protein_coding	79906	MORN repeat containing 1	242	213	245	191	245	316	278	320	220	214	179	280	338	267	253	258.173	217.865	227.333	206.015	259.689	332.793	285.004	352.478	219.664	194.615	289.676	333.782	294.271	266.009	266.955	-0.483699	0.141655	-3.41463	0.000638682	0.00299586
NC_000001.11	2350414	2352661	-	2248	gene-LOC100129534	LOC100129534	transcribed_pseudogene	100129534	small nuclear ribonucleoprotein polypeptide N pseudogene	19	19	19	15	32	28	43	24	21	55	19	34	23	32	34	20.2698	19.4339	17.6299	16.1792	33.9186	29.488	44.0834	26.4358	38.4665	20.6574	35.175	22.713	35.2684	35.7483	28.2477	-0.0716668	0.281023	-0.255021	0.798707	0.889414
NC_000001.11	2391841	2405436	+	3028	gene-RER1	RER1	protein_coding	11079	retention in endoplasmic reticulum sorting receptor 1	3496	3427	3681	3164	3709	3998	4087	3852	3525	3171	3093	3931	4287	3606	3620	3729.64	3505.27	3415.57	3412.72	3931.38	4210.46	4189.97	4242.95	3389.1	3362.81	4066.85	4233.5	3974.31	3806.14	3819.33	-0.249869	0.0607276	-4.11458	3.87885e-05	0.000245704
NC_000001.11	2403974	2413827	-	3136	gene-PEX10	PEX10	protein_coding	5192	peroxisomal biogenesis factor 10	942	1003	1031	998	1005	878	976	836	976	779	699	905	967	843	769	1004.96	1025.91	956.656	1076.45	1065.26	924.658	1000.59	920.849	888.273	759.975	936.275	954.932	929.103	808.542	946.602	-0.128496	0.0953149	-1.34813	0.177618	0.328644
NC_000001.11	2412481	2505532	+	7938	gene-PLCH2	PLCH2	protein_coding	9651	phospholipase C eta 2	11	9	4	2	0	2	0	6	6	1	4	0	0	6	2	11.7352	9.20555	3.71157	2.15722	0	2.10628	0	6.60896	3.54297	4.34893	0	0	6.61283	2.10284	3.72374	0.202446	0.289075	0.700323	0.483726	0.659737
NC_000001.11	2508537	2526622	-	4482	gene-PANK4	PANK4	protein_coding	55229	pantothenate kinase 4 %28inactive%29	804	758	830	736	742	740	840	775	932	792	804	785	789	647	739	857.733	775.312	770.15	793.857	786.487	779.324	861.164	853.657	872.583	874.135	812.128	779.153	713.084	777	807.555	0.177905	0.0806501	2.20589	0.0273917	0.0754082
NC_000001.11	2528745	2530554	-	1711	gene-HES5	HES5	protein_coding	388585	hes family bHLH transcription factor 5	0	2	0	1	0	0	0	0	0	0	0	0	0	0	0	0	2.04568	0	1.07861	0	0	0	0	0	0	0	0	0	0	0.223163	0	0.0985174	0	1	NA
NC_000001.11	2549920	2557011	-	4619	gene-TNFRSF14-AS1	TNFRSF14-AS1	lncRNA	115110	TNFRSF14 antisense RNA 1	0	1	0	0	1	0	3	2	0	0	0	2	5	3	0	0	1.02284	0	0	1.05996	0	3.07559	2.20299	0	0	2.06912	4.9376	3.30642	0	1.26246	-0.412039	0.231494	-1.77991	0.0750899	NA
NC_000001.11	2556371	2563829	+	2965	gene-TNFRSF14	TNFRSF14	protein_coding	8764	TNF receptor superfamily member 14	26	15	24	18	97	77	97	69	25	17	32	52	86	61	76	27.7376	15.3426	22.2694	19.415	102.816	81.0919	99.4439	76.003	21.2578	34.7914	53.797	84.9267	67.2304	79.9079	56.145	-1.18668	0.248758	-4.77043	1.83833e-06	1.54283e-05
NC_000001.11	2566535	2584534	+	698	gene-LOC100996583	LOC100996583	lncRNA	100996583	uncharacterized LOC100996583	0	0	0	0	0	0	0	0	0	0	0	0	0	0	0	0	0	0	0	0	0	0	0	0	0	0	0	0	0	0	NA	NA	NA	NA	NA
NC_000001.11	2586523	2591469	+	2891	gene-PRXL2B	PRXL2B	protein_coding	127281	peroxiredoxin like 2B	824	846	878	737	632	619	756	680	598	542	511	651	703	558	628	879.07	865.322	814.689	794.936	669.892	651.894	775.048	749.016	576.998	555.576	673.497	694.227	614.993	660.292	712.532	-0.215013	0.0915886	-2.3476	0.018895	0.0555536
NC_000001.11	2590639	2633042	-	3323	gene-MMEL1	MMEL1	protein_coding	79258	membrane metalloendopeptidase like 1	0	0	0	2	0	1	12	1	0	0	0	6	0	4	1	0	0	0	2.15722	0	1.05314	12.3023	1.10149	0	0	6.20735	0	4.40855	1.05142	2.02011	-0.265335	0.226618	-1.17085	0.241661	0.411526
NC_000001.11	2633111	2636620	+	1050	gene-MMEL1-AS1	MMEL1-AS1	lncRNA	105378597		0	0	0	0	0	0	0	0	0	0	0	0	0	0	0	0	0	0	0	0	0	0	0	0	0	0	0	0	0	0	NA	NA	NA	NA	NA
NC_000001.11	2636988	2800868	-	7080	gene-TTC34	TTC34	protein_coding	100287898	tetratricopeptide repeat domain 34	3	15	10	4	7	7	10	2	6	9	2	10	5	4	13	3.2005	15.3426	9.27891	4.31444	7.41969	7.37199	10.252	2.20299	7.59208	2.17446	10.3456	4.9376	4.40855	13.6685	7.32213	-0.275491	0.34327	-0.802549	0.422236	0.603198
NC_000001.11	2700540	2702756	-	128	gene-LOC105378603	LOC105378603	lncRNA	105378603		0	0	0	0	0	0	0	0	0	0	0	0	0	0	0	0	0	0	0	0	0	0	0	0	0	0	0	0	0	0	NA	NA	NA	NA	NA
NC_000001.11	2701377	2702276	+	777	gene-LOC105378602	LOC105378602	lncRNA	105378602		0	0	0	0	0	0	0	0	0	0	0	0	0	0	0	0	0	0	0	0	0	0	0	0	0	0	0	0	0	0	NA	NA	NA	NA	NA
NC_000001.11	2762488	2763387	+	777	gene-LOC105378601	LOC105378601	lncRNA	105378601		0	0	0	0	0	0	0	0	0	0	0	0	0	0	0	0	0	0	0	0	0	0	0	0	0	0	0	0	0	0	NA	NA	NA	NA	NA
NC_000001.11	2763419	2767518	+	996	gene-LOC112268220	LOC112268220	lncRNA	112268220		0	0	0	0	0	0	0	0	0	0	0	0	0	0	0	0	0	0	0	0	0	0	0	0	0	0	0	0	0	0	NA	NA	NA	NA	NA
NC_000001.11	2764564	2765629	+	822	gene-LOC107985732	LOC107985732	lncRNA	107985732		0	0	0	0	0	0	0	0	0	0	0	0	0	0	0	0	0	0	0	0	0	0	0	0	0	0	0	0	0	0	NA	NA	NA	NA	NA
NC_000001.11	2766073	2766972	+	777	gene-LOC105378600	LOC105378600	lncRNA	105378600		0	0	0	0	0	0	0	0	0	0	0	0	0	0	0	0	0	0	0	0	0	0	0	0	0	0	0	0	0	0	NA	NA	NA	NA	NA
NC_000001.11	2767822	2784745	+	4691	gene-LOC105378598	LOC105378598	lncRNA	105378598		0	0	0	0	0	0	0	0	0	0	0	0	0	0	0	0	0	0	0	0	0	0	0	0	0	0	0	0	0	0	NA	NA	NA	NA	NA
NC_000001.11	2771826	2772891	+	822	gene-LOC107984904	LOC107984904	lncRNA	107984904		0	0	0	0	0	0	0	0	0	0	0	0	0	0	0	0	0	0	0	0	0	0	0	0	0	0	0	0	0	0	NA	NA	NA	NA	NA
NC_000001.11	2773495	2774394	+	777	gene-LOC105378599	LOC105378599	lncRNA	105378599		0	0	0	0	0	0	0	0	0	0	0	0	0	0	0	0	0	0	0	0	0	0	0	0	0	0	0	0	0	0	NA	NA	NA	NA	NA
NC_000001.11	3021467	3022903	+	1437	gene-ACTRT2	ACTRT2	protein_coding	140625	actin related protein T2	0	0	0	0	0	0	0	0	0	0	0	0	0	0	0	0	0	0	0	0	0	0	0	0	0	0	0	0	0	0	NA	NA	NA	NA	NA
NC_000001.11	3059617	3067725	-	3848	gene-PRDM16-DT	PRDM16-DT	lncRNA	440556	PRDM16 divergent transcript	0	0	0	0	0	0	0	0	0	0	0	0	0	0	0	0	0	0	0	0	0	0	0	0	0	0	0	0	0	0	NA	NA	NA	NA	NA
NC_000001.11	3069203	3438621	+	8698	gene-PRDM16	PRDM16	protein_coding	63976	PR/SET domain 16	0	1	1	0	0	0	0	0	0	0	0	0	0	0	0	0	1.02284	0.927891	0	0	0	0	0	0	0	0	0	0	0	0.139338	0	0.0983896	0	1	NA
NC_000001.11	3127975	3128035	+	61	gene-MIR4251	MIR4251	miRNA	100422968	microRNA 4251	0	0	0	0	0	0	0	0	0	0	0	0	0	0	0	0	0	0	0	0	0	0	0	0	0	0	0	0	0	0	NA	NA	NA	NA	NA
NC_000001.11	3159009	3167597	-	6179	gene-LOC105378606	LOC105378606	lncRNA	105378606		0	0	0	0	0	0	0	0	0	0	0	0	0	0	0	0	0	0	0	0	0	0	0	0	0	0	0	0	0	0	NA	NA	NA	NA	NA
NC_000001.11	3191945	3195519	+	2459	gene-LOC107984909	LOC107984909	lncRNA	107984909		0	0	0	0	0	0	0	0	0	0	0	0	0	0	0	0	0	0	0	0	0	0	0	0	0	0	0	0	0	0	NA	NA	NA	NA	NA
NC_000001.11	3210740	3214473	-	3292	gene-LOC105378605	LOC105378605	lncRNA	105378605		0	0	0	0	0	0	0	0	0	0	0	0	0	0	0	0	0	0	0	0	0	0	0	0	0	0	0	0	0	0	NA	NA	NA	NA	NA
NC_000001.11	3306636	3327974	-	13518	gene-LOC105378604	LOC105378604	lncRNA	105378604		0	0	0	1	0	1	0	0	0	0	0	0	2	0	1	0	0	0	1.07861	0	1.05314	0	0	0	0	0	1.97504	0	1.05142	0.368444	-0.0921897	0.131684	-0.70008	0.483877	NA
NC_000001.11	3454589	3481115	+	3971	gene-ARHGEF16	ARHGEF16	protein_coding	27237	Rho guanine nucleotide exchange factor 16	1139	1091	1169	1088	496	466	496	442	757	695	1438	500	489	443	433	1215.12	1115.92	1084.71	1173.53	525.738	490.764	508.497	486.86	734.913	1563.44	517.279	482.897	488.247	455.265	774.512	1.15466	0.173133	6.66917	2.57248e-11	4.40632e-10
NC_000001.11	3487951	3624770	-	8665	gene-MEGF6	MEGF6	protein_coding	1953	multiple EGF like domains 6	2216	2313	2302	2213	2087	2081	2100	2142	3581	3372	2770	2175	2538	2059	1951	2364.1	2365.83	2136.01	2386.96	2212.13	2191.59	2152.91	2359.4	3519.18	3011.63	2250.16	2506.33	2269.3	2051.32	2412.63	0.517491	0.0860391	6.0146	1.80332e-09	2.38693e-08
NC_000001.11	3546965	3550776	+	3022	gene-LOC105378608	LOC105378608	lncRNA	105378608		1	11	11	5	10	5	4	3	13	3	2	4	8	3	5	1.06683	11.2512	10.2068	5.39305	10.5996	5.26571	4.10078	3.30448	8.09821	2.17446	4.13823	7.90016	3.30642	5.2571	5.86164	0.0522528	0.340452	0.153481	0.878019	0.9359
NC_000001.11	3560695	3560790	-	96	gene-MIR551A	MIR551A	miRNA	693135	microRNA 551a	0	0	0	0	0	0	0	0	0	0	0	0	0	0	0	0	0	0	0	0	0	0	0	0	0	0	0	0	0	0	NA	NA	NA	NA	NA
NC_000001.11	3602895	3607681	+	990	gene-LOC105378607	LOC105378607	lncRNA	105378607		0	0	0	0	0	0	0	0	0	0	0	0	0	0	0	0	0	0	0	0	0	0	0	0	0	0	0	0	0	0	NA	NA	NA	NA	NA
NC_000001.11	3625015	3630127	+	2401	gene-TPRG1L	TPRG1L	protein_coding	127262	tumor protein p63 regulated 1 like	1077	1096	1237	1107	824	834	815	827	1147	984	957	810	881	758	826	1148.98	1121.03	1147.8	1194.02	873.404	878.32	835.534	910.935	1078.58	1040.48	837.992	870.005	835.421	868.473	974.356	0.312377	0.0670131	4.66143	3.14026e-06	2.50524e-05
NC_000001.11	3630767	3650103	-	1829	gene-WRAP73	WRAP73	protein_coding	49856	WD repeat containing%2C antisense to TP73	929	875	970	867	714	699	752	731	896	772	646	723	770	618	665	991.087	894.984	900.055	935.155	756.808	736.146	770.947	805.192	844.239	702.352	747.985	760.391	681.122	699.194	801.833	0.106553	0.0896088	1.18909	0.234403	0.402779
NC_000001.11	3652516	3736201	+	5571	gene-TP73	TP73	protein_coding	7161	tumor protein p73	114	102	137	124	176	139	205	170	90	76	91	196	232	194	150	121.619	104.33	127.121	133.748	186.552	146.387	210.165	187.254	84.019	98.9381	202.773	229.105	213.815	157.713	157.396	-1.06601	0.176093	-6.05369	1.41561e-09	1.90198e-08
NC_000001.11	3658430	3665413	-	2164	gene-TP73-AS3	TP73-AS3	lncRNA	105378610		5	0	5	1	0	0	1	0	2	1	0	1	4	0	1	5.33416	0	4.63946	1.07861	0	0	1.0252	0	1.51842	0	1.03456	3.95008	0	1.05142	1.40228	-0.0913256	0.236403	-0.386313	0.699265	NA
NC_000001.11	3674874	3677639	-	709	gene-LOC105378609	LOC105378609	lncRNA	105378609		0	0	0	0	0	0	0	0	0	0	0	0	0	0	0	0	0	0	0	0	0	0	0	0	0	0	0	0	0	0	NA	NA	NA	NA	NA
NC_000001.11	3735984	3747373	-	6455	gene-TP73-AS1	TP73-AS1	lncRNA	57212	TP73 antisense RNA 1	733	725	823	717	795	815	925	844	837	768	751	908	991	779	874	781.988	741.558	763.655	773.364	842.665	858.31	948.306	929.66	812.352	816.511	939.379	978.633	858.566	918.941	854.563	-0.180912	0.0779919	-2.31963	0.0203612	0.0590557
NC_000001.11	3752398	3771645	+	3676	gene-CCDC27	CCDC27	protein_coding	148870	coiled-coil domain containing 27	0	0	0	0	0	0	0	0	0	0	0	0	0	0	0	0	0	0	0	0	0	0	0	0	0	0	0	0	0	0	NA	NA	NA	NA	NA
NC_000001.11	3772749	3775956	+	559	gene-SMIM1	SMIM1	protein_coding	388588	small integral membrane protein 1 %28Vel blood group%29	9	11	12	5	16	12	21	9	6	5	1	13	8	11	8	9.60149	11.2512	11.1347	5.39305	16.9593	12.6377	21.5291	9.91344	5.56752	1.08723	13.4493	7.90016	12.1235	8.41136	10.4971	-0.664832	0.341525	-1.94666	0.0515754	0.125947
NC_000001.11	3778559	3796498	-	4303	gene-LRRC47	LRRC47	protein_coding	57470	leucine rich repeat containing 47	2050	2039	2228	1989	1707	1741	1718	1667	2199	1804	1957	1774	1930	1510	1611	2187.01	2085.57	2067.34	2145.36	1809.34	1833.52	1761.29	1836.19	2026.07	2127.71	1835.31	1905.91	1664.23	1693.84	1927.05	0.222444	0.0658946	3.37576	0.000736122	0.00339391
NC_000001.11	3812086	3857233	-	6687	gene-CEP104	CEP104	protein_coding	9731	centrosomal protein 104	1356	1360	1508	1253	933	974	1084	1082	1305	1193	1206	1133	1158	1098	1121	1446.62	1391.06	1399.26	1351.5	988.939	1025.76	1111.31	1191.82	1264.33	1311.2	1172.15	1143.55	1210.15	1178.64	1227.59	0.127922	0.0757581	1.68856	0.0913031	0.197822
NC_000001.11	3857286	3885429	+	5741	gene-DFFB	DFFB	protein_coding	1677	DNA fragmentation factor subunit beta	405	456	438	355	309	299	361	293	404	342	345	343	366	292	317	432.067	466.414	406.416	382.907	327.526	314.889	370.096	322.738	377.579	375.095	354.853	361.432	321.824	333.3	367.653	0.131173	0.107669	1.21831	0.223107	0.387954
NC_000001.11	3885495	3888787	-	2271	gene-LOC107984910	LOC107984910	lncRNA	107984910		4	12	9	12	2	3	6	0	7	2	6	7	11	8	6	4.26733	12.2741	8.35102	12.9433	2.11991	3.15942	6.15117	0	4.55525	6.52339	7.24191	10.8627	8.81711	6.30852	6.68394	-0.325847	0.345739	-0.942467	0.345954	0.527409
NC_000001.11	3889133	3900293	-	4276	gene-C1orf174	C1orf174	protein_coding	339448	chromosome 1 open reading frame 174	846	831	961	825	737	817	850	707	991	831	734	794	758	704	718	902.54	849.979	891.704	889.854	781.187	860.416	871.416	778.756	922.184	798.028	821.439	748.54	775.906	754.92	831.919	0.155628	0.0842133	1.84802	0.0645997	0.150887
NC_000001.11	3900404	3915447	+	1952	gene-LINC01134	LINC01134	lncRNA	100133612	long intergenic non-protein coding RNA 1134	3	6	1	3	0	3	5	7	1	3	2	5	5	5	1	3.2005	6.13703	0.927891	3.23583	0	3.15942	5.12598	7.71045	2.02455	2.17446	5.17279	4.9376	5.51069	1.05142	3.59776	-0.26548	0.321707	-0.825222	0.409246	0.590983
NC_000001.11	3940612	3952583	+	568	gene-LINC01346	LINC01346	lncRNA	728716	long intergenic non-protein coding RNA 1346	0	0	0	0	0	0	0	0	0	0	0	0	0	0	0	0	0	0	0	0	0	0	0	0	0	0	0	0	0	0	NA	NA	NA	NA	NA
NC_000001.11	3947149	3948980	-	937	gene-LINC01345	LINC01345	lncRNA	105376672	long intergenic non-protein coding RNA 1345	0	0	0	0	0	0	0	0	0	0	0	0	0	0	0	0	0	0	0	0	0	0	0	0	0	0	0	0	0	0	NA	NA	NA	NA	NA
NC_000001.11	3972916	4011584	+	3030	gene-LINC02780	LINC02780	lncRNA	105376673		0	0	0	0	0	0	0	0	0	0	1	0	0	0	0	0	0	0	0	0	0	0	0	0	1.08723	0	0	0	0	0.0776594	0.0155651	0.0983896	0.158199	0.8743	NA
NC_000001.11	4412051	4424684	+	2074	gene-LINC01777	LINC01777	lncRNA	284661	long intergenic non-protein coding RNA 1777	0	0	0	0	0	0	0	0	0	0	0	0	0	0	0	0	0	0	0	0	0	0	0	0	0	0	0	0	0	0	NA	NA	NA	NA	NA
NC_000001.11	4432146	4443634	+	1175	gene-LOC105376674	LOC105376674	lncRNA	105376674		0	0	0	0	0	0	0	0	0	0	0	0	0	0	0	0	0	0	0	0	0	0	0	0	0	0	0	0	0	0	NA	NA	NA	NA	NA
NC_000001.11	4571487	4583706	+	1028	gene-LINC01646	LINC01646	lncRNA	105376679	long intergenic non-protein coding RNA 1646	0	0	0	0	0	0	0	0	0	0	0	0	0	0	0	0	0	0	0	0	0	0	0	0	0	0	0	0	0	0	NA	NA	NA	NA	NA
NC_000001.11	4603688	4617555	+	557	gene-LOC107985376	LOC107985376	lncRNA	107985376		0	0	0	0	0	0	0	0	0	0	0	0	0	0	0	0	0	0	0	0	0	0	0	0	0	0	0	0	0	0	NA	NA	NA	NA	NA
NC_000001.11	4654609	4792534	+	13063	gene-AJAP1	AJAP1	protein_coding	55966	adherens junctions associated protein 1	0	0	1	0	0	0	0	0	0	0	0	0	0	0	0	0	0	0.927891	0	0	0	0	0	0	0	0	0	0	0	0.066278	0	0.0983896	0	1	NA
NC_000001.11	4973391	4983958	+	1968	gene-LINC02781	LINC02781	lncRNA	105376680		0	0	0	0	0	0	0	0	0	0	0	0	0	0	0	0	0	0	0	0	0	0	0	0	0	0	0	0	0	0	NA	NA	NA	NA	NA
NC_000001.11	4997369	5004349	+	1051	gene-LOC102724429	LOC102724429	lncRNA	102724429		0	0	0	0	0	0	0	0	0	0	0	0	0	0	0	0	0	0	0	0	0	0	0	0	0	0	0	0	0	0	NA	NA	NA	NA	NA
NC_000001.11	5090580	5098548	-	465	gene-LINC02782	LINC02782	lncRNA	105376681		0	0	0	0	0	0	0	0	0	0	0	0	0	0	0	0	0	0	0	0	0	0	0	0	0	0	0	0	0	0	NA	NA	NA	NA	NA
NC_000001.11	5131856	5135311	+	434	gene-LOC105376682	LOC105376682	lncRNA	105376682		0	0	0	0	0	0	0	0	0	0	0	0	0	0	0	0	0	0	0	0	0	0	0	0	0	0	0	0	0	0	NA	NA	NA	NA	NA
NC_000001.11	5470329	5481317	-	2970	gene-LOC107984911	LOC107984911	lncRNA	107984911		0	0	0	0	0	0	0	0	0	0	0	0	0	0	0	0	0	0	0	0	0	0	0	0	0	0	0	0	0	0	NA	NA	NA	NA	NA
NC_000001.11	5490842	5494668	-	2774	gene-LOC105376686	LOC105376686	lncRNA	105376686		0	0	0	0	0	0	0	0	0	0	0	0	0	0	0	0	0	0	0	0	0	0	0	0	0	0	0	0	0	0	NA	NA	NA	NA	NA
NC_000001.11	5862672	5862741	-	70	gene-MIR4689	MIR4689	miRNA	100616421	microRNA 4689	0	0	0	0	0	0	0	0	0	0	0	0	0	0	0	0	0	0	0	0	0	0	0	0	0	0	0	0	0	0	NA	NA	NA	NA	NA
NC_000001.11	5862810	5992425	-	8356	gene-NPHP4	NPHP4	protein_coding	261734	nephrocystin 4	525	507	546	487	591	525	685	623	615	603	509	630	755	636	638	560.087	518.579	506.629	525.283	626.434	552.899	702.259	686.23	616.477	553.401	651.772	745.578	700.96	670.806	615.528	-0.2335	0.102161	-2.2856	0.0222776	0.0637129
NC_000001.11	5992639	6101186	+	5360	gene-KCNAB2	KCNAB2	protein_coding	8514	potassium voltage-gated channel subfamily A regulatory beta subunit 2	2178	2266	2326	2031	891	864	940	812	1882	1607	1349	929	984	832	890	2323.56	2317.75	2158.28	2190.66	944.421	909.914	963.684	894.413	1765.92	1466.68	961.104	971.72	916.979	935.764	1408.63	0.768469	0.0794077	9.67751	3.75763e-22	1.61515e-20
NC_000001.11	6101787	6180321	-	9850	gene-CHD5	CHD5	protein_coding	26038	chromodomain helicase DNA binding protein 5	7	0	6	10	2	2	2	1	2	5	2	1	0	4	4	7.46782	0	5.56735	10.7861	2.11991	2.10628	2.05039	1.10149	3.54297	2.17446	1.03456	0	4.40855	4.20568	3.32611	0.102315	0.307741	0.332473	0.739532	0.852025
NC_000001.11	6113471	6114989	-	327	gene-LOC112268285	LOC112268285	pseudogene	112268285		0	0	0	0	0	0	0	0	0	0	0	0	0	0	0	0	0	0	0	0	0	0	0	0	0	0	0	0	0	0	NA	NA	NA	NA	NA
NC_000001.11	6131763	6132692	+	322	gene-LOC105376687	LOC105376687	lncRNA	105376687		0	0	0	0	0	0	0	0	0	0	0	0	0	0	0	0	0	0	0	0	0	0	0	0	0	0	0	0	0	0	NA	NA	NA	NA	NA
NC_000001.11	6185020	6199595	-	2061	gene-RPL22	RPL22	protein_coding	6146	ribosomal protein L22	7388	8237	8970	7549	9447	9901	8460	8172	9914	7873	11009	9099	8875	8401	8782	7881.76	8425.12	8323.19	8142.43	10013.4	10427.2	8673.15	9001.4	9002.68	11969.3	9413.44	8764.24	9259.07	9233.57	9180.71	0.188223	0.0966072	1.94833	0.0513749	0.125577
NC_000001.11	6200492	6209339	-	523	gene-LOC107985733	LOC107985733	lncRNA	107985733		2	6	2	1	3	4	8	4	4	7	5	3	6	0	2	2.13366	6.13703	1.85578	1.07861	3.17987	4.21256	8.20156	4.40597	5.56752	5.43616	3.10367	5.92512	0	2.10284	3.81003	0.340363	0.330834	1.0288	0.303572	0.482514
NC_000001.11	6204840	6205780	-	378	gene-RNF207-AS1	RNF207-AS1	lncRNA	102724450	RNF207 antisense RNA 1	4	6	3	4	3	8	2	3	6	9	5	7	4	6	8	4.26733	6.13703	2.78367	4.31444	3.17987	8.42513	2.05039	3.30448	7.59208	5.43616	7.24191	3.95008	6.61283	8.41136	5.26477	-0.0288473	0.346006	-0.0833723	0.933556	0.967581
NC_000001.11	6206004	6221299	+	5078	gene-RNF207	RNF207	protein_coding	388591	ring finger protein 207	540	592	692	562	666	606	694	646	622	566	608	668	771	585	599	576.089	605.521	642.101	606.179	705.931	638.204	711.486	711.565	601.292	661.037	691.085	761.378	644.751	629.801	656.173	-0.115462	0.0940396	-1.2278	0.219521	0.382854
NC_000001.11	6221193	6235964	-	4852	gene-ICMT	ICMT	protein_coding	23463	isoprenylcysteine carboxyl methyltransferase	5329	5535	6431	5131	5474	5694	5504	5528	5167	4758	5372	5608	6014	5484	5769	5685.15	5661.41	5967.27	5534.35	5802.2	5996.59	5642.67	6089.06	5023.42	5840.61	5801.8	5938.95	6044.13	6065.64	5792.37	-0.135358	0.0641439	-2.11022	0.0348396	0.0920037
NC_000001.11	6236240	6239444	+	1642	gene-LINC00337	LINC00337	lncRNA	148645	long intergenic non-protein coding RNA 337	32	25	28	16	11	15	20	25	21	14	10	13	15	15	11	34.1386	25.571	25.981	17.2578	11.6595	15.7971	20.5039	27.5373	17.7148	10.8723	13.4493	14.8128	16.5321	11.5656	18.8138	0.085352	0.316979	0.269267	0.787724	0.88236
NC_000001.11	6244179	6245578	+	710	gene-HES3	HES3	protein_coding	390992	hes family bHLH transcription factor 3	0	0	0	0	0	0	0	0	0	0	0	0	0	0	0	0	0	0	0	0	0	0	0	0	0	0	0	0	0	0	NA	NA	NA	NA	NA
NC_000001.11	6247353	6261098	-	4871	gene-GPR153	GPR153	protein_coding	387509	G protein-coupled receptor 153	311	282	309	251	291	293	337	308	291	296	237	301	332	266	308	331.785	288.441	286.718	270.731	308.447	308.57	345.491	339.26	297.103	257.674	311.402	327.857	293.169	323.837	306.463	-0.162789	0.115001	-1.41555	0.156908	0.299502
NC_000001.11	6264272	6393767	-	2330	gene-ACOT7	ACOT7	protein_coding	11332	acyl-CoA thioesterase 7	1872	1841	1881	1674	1275	1168	1256	1188	1508	1210	994	1241	1216	1065	1112	1997.11	1883.05	1745.36	1805.59	1351.44	1230.07	1287.65	1308.57	1375.68	1080.71	1283.89	1200.82	1173.78	1169.18	1420.92	0.0337108	0.0921541	0.365809	0.714508	0.835685
NC_000001.11	6415232	6419919	-	4262	gene-HES2	HES2	protein_coding	54626	hes family bHLH transcription factor 2	87	113	109	90	29	21	33	26	6	2	0	23	24	17	21	92.8144	115.581	101.14	97.0749	30.7387	22.116	33.8314	28.6388	4.04911	0	23.7948	23.7005	18.7364	22.0798	43.8783	-1.5892	0.295995	-5.36902	7.9167e-08	8.18951e-07
NC_000001.11	6424776	6461367	+	8757	gene-ESPN	ESPN	protein_coding	83715	espin	31	33	41	43	17	12	19	19	15	13	0	11	21	22	18	33.0718	33.7537	38.0436	46.3803	18.0192	12.6377	19.4787	20.9284	14.1719	0	11.3801	20.7379	24.247	18.9256	22.2697	-0.632709	0.330062	-1.91694	0.0552456	0.133118
NC_000001.11	6429834	6429896	-	63	gene-MIR4252	MIR4252	miRNA	100422975	microRNA 4252	0	0	0	0	0	0	0	0	0	0	0	0	0	0	0	0	0	0	0	0	0	0	0	0	0	0	0	0	0	0	NA	NA	NA	NA	NA
NC_000001.11	6460786	6466173	-	2259	gene-TNFRSF25	TNFRSF25	protein_coding	8718	TNF receptor superfamily member 25	112	102	131	124	134	108	150	85	40	34	33	100	138	73	101	119.485	104.33	121.554	133.748	142.034	113.739	153.779	93.6269	37.4542	35.8787	103.456	136.278	80.4561	106.193	105.858	-1.30841	0.219874	-5.95071	2.66975e-09	3.42539e-08
NC_000001.11	6466092	6520092	-	6102	gene-PLEKHG5	PLEKHG5	protein_coding	57449	pleckstrin homology and RhoGEF domain containing G5	405	456	450	372	372	384	432	360	212	181	155	428	472	340	354	432.067	466.414	417.551	401.243	394.304	404.406	442.884	396.538	198.912	168.521	442.791	466.11	374.727	372.203	384.191	-1.11134	0.123807	-8.97642	2.79714e-19	9.76998e-18
NC_000001.11	6521347	6554535	-	7898	gene-NOL9	NOL9	protein_coding	79707	nucleolar protein 9	1660	1772	1947	1745	1311	1368	1094	1249	1787	1740	1680	1270	1372	1262	1158	1770.94	1812.47	1806.6	1882.18	1389.6	1440.7	1121.56	1375.77	1785.15	1826.55	1313.89	1354.88	1390.9	1217.54	1534.91	0.445004	0.0889203	5.00453	5.59987e-07	5.05122e-06
NC_000001.11	6555307	6579755	+	4256	gene-TAS1R1	TAS1R1	protein_coding	80835	taste 1 receptor member 1	0	0	0	2	4	1	0	3	0	0	1	0	0	0	0	0	0	0	2.15722	4.23982	1.05314	0	3.30448	0	1.08723	0	0	0	0	0.84585	0.11465	0.175759	0.652312	0.5142	NA
NC_000001.11	6567548	6579433	-	446	gene-LOC107984912	LOC107984912	lncRNA	107984912		0	0	0	0	0	0	0	0	0	0	0	0	0	0	0	0	0	0	0	0	0	0	0	0	0	0	0	0	0	0	NA	NA	NA	NA	NA
NC_000001.11	6579994	6589280	+	3005	gene-ZBTB48	ZBTB48	protein_coding	3104	zinc finger and BTB domain containing 48	406	393	412	330	425	395	472	360	430	322	339	345	466	372	377	433.134	401.976	382.291	355.941	450.481	415.991	483.892	396.538	380.616	368.572	356.923	460.184	409.996	396.385	406.637	-0.110198	0.117587	-0.937164	0.348674	0.530252
NC_000001.11	6590724	6602869	-	4939	gene-KLHL21	KLHL21	protein_coding	9903	kelch like family member 21	1626	1578	1670	1557	1158	1084	1200	1074	1239	1151	1140	1228	1238	1050	1186	1734.67	1614.04	1549.58	1679.4	1227.43	1141.61	1230.23	1183	1209.67	1239.44	1270.44	1222.55	1157.25	1246.98	1336.16	-0.000727945	0.0695224	-0.0104707	0.991646	0.996115
NC_000001.11	6603447	6613461	-	1971	gene-LOC107984913	LOC107984913	lncRNA	107984913		5	2	5	2	3	5	3	2	4	1	2	5	2	6	1	5.33416	2.04568	4.63946	2.15722	3.17987	5.26571	3.07559	2.20299	2.53069	2.17446	5.17279	1.97504	6.61283	1.05142	3.38699	-0.189504	0.330266	-0.573792	0.566109	0.728666
NC_000001.11	6613731	6624030	+	3844	gene-PHF13	PHF13	protein_coding	148479	PHD finger protein 13	947	904	1025	946	1103	1057	1207	1022	1055	886	963	1123	1190	1084	1204	1010.29	924.646	951.089	1020.37	1169.13	1113.17	1237.41	1125.73	982.415	1047	1161.81	1175.15	1194.72	1265.91	1098.49	-0.242139	0.0742027	-3.26321	0.00110157	0.00482182
NC_000001.11	6624616	6635586	+	3740	gene-THAP3	THAP3	protein_coding	90326	THAP domain containing 3	407	366	422	328	430	398	396	375	388	344	298	392	352	310	292	434.201	374.359	391.57	353.784	455.781	419.15	405.977	413.06	370.493	323.995	405.547	347.607	341.663	307.015	381.729	-0.00327122	0.11988	-0.0272875	0.97823	0.988691
NC_000001.11	6634168	6701833	-	3220	gene-DNAJC11	DNAJC11	protein_coding	55735	DnaJ heat shock protein family %28Hsp40%29 member C11	3781	3879	4288	3763	2717	2496	2606	2564	3830	3374	3191	2538	2817	2432	2407	4033.69	3967.59	3978.8	4058.81	2879.9	2628.64	2671.66	2824.23	3646.22	3469.36	2625.71	2781.84	2680.4	2530.77	3198.4	0.420964	0.0578771	7.27342	3.50508e-13	7.37073e-12
NC_000001.11	6724745	6730012	+	485	gene-LINC01672	LINC01672	lncRNA	100505887	long intergenic non-protein coding RNA 1672	0	0	0	0	0	0	0	0	0	0	0	0	0	0	0	0	0	0	0	0	0	0	0	0	0	0	0	0	0	0	NA	NA	NA	NA	NA
NC_000001.11	6783892	6784980	-	552	gene-CAMTA1-DT	CAMTA1-DT	lncRNA	110841581	CAMTA1 divergent transcript	8	8	16	7	7	6	7	8	12	13	4	7	10	11	6	8.53466	8.18271	14.8463	7.55027	7.41969	6.31885	7.17637	8.81195	12.6535	4.34893	7.24191	9.8752	12.1235	6.30852	8.67088	0.0149608	0.343139	0.0435999	0.965223	0.982328
NC_000001.11	6785452	7769706	+	22278	gene-CAMTA1	CAMTA1	protein_coding	23261	calmodulin binding transcription activator 1	861	972	1031	836	836	862	736	794	803	662	783	822	819	763	741	918.542	994.199	956.656	901.718	886.123	907.808	754.544	874.586	741.493	851.303	850.407	808.779	840.932	779.102	861.871	-0.0468079	0.0905524	-0.516915	0.605215	0.759408
NC_000001.11	6834282	6834637	-	356	gene-RPL37P9	RPL37P9	pseudogene	100270828	ribosomal protein L37 pseudogene 9	4	3	3	1	1	2	3	6	0	0	0	1	4	1	2	4.26733	3.06852	2.78367	1.07861	1.05996	2.10628	3.07559	6.60896	0	0	1.03456	3.95008	1.10214	2.10284	2.30275	-0.33402	0.298453	-1.11917	0.263068	0.436841
NC_000001.11	7235640	7240139	-	2326	gene-LOC105376692	LOC105376692	lncRNA	105376692		0	0	0	0	0	0	0	0	0	0	0	0	0	0	0	0	0	0	0	0	0	0	0	0	0	0	0	0	0	0	NA	NA	NA	NA	NA
NC_000001.11	7382487	7389754	-	744	gene-CAMTA1-AS2	CAMTA1-AS2	lncRNA	102725193	CAMTA1 antisense RNA 2	0	0	0	4	0	0	0	0	1	0	0	0	0	0	0	0	0	0	4.31444	0	0	0	0	0.506138	0	0	0	0	0	0.344327	0.0243029	0.0988285	0.24591	0.805752	NA
NC_000001.11	7440567	7442144	-	1480	gene-CAMTA1-AS1	CAMTA1-AS1	lncRNA	101928836		0	0	1	0	0	0	0	0	0	0	0	0	0	0	0	0	0	0.927891	0	0	0	0	0	0	0	0	0	0	0	0.066278	0	0.0983896	0	1	NA
NC_000001.11	7503370	7508625	+	307	gene-LOC105376691	LOC105376691	lncRNA	105376691		0	0	0	0	0	0	0	0	0	0	0	0	0	0	1	0	0	0	0	0	0	0	0	0	0	0	0	0	1.05142	0.0751014	-0.0256604	0.0983896	-0.260805	0.794243	NA
NC_000001.11	7693159	7704032	-	5969	gene-LOC105376689	LOC105376689	lncRNA	105376689		4	9	6	8	0	0	2	1	0	0	0	1	1	0	2	4.26733	9.20555	5.56735	8.62888	0	0	2.05039	1.10149	0	0	1.03456	0.98752	0	2.10284	2.49614	-0.110877	0.291639	-0.380184	0.703809	0.828322
NC_000001.11	7771275	7781432	+	2631	gene-VAMP3	VAMP3	protein_coding	9341	vesicle associated membrane protein 3	2344	2730	2989	2440	2194	2453	2072	2039	2225	1942	2491	2248	2235	2279	2599	2500.65	2792.35	2773.47	2631.81	2325.54	2583.36	2124.2	2245.95	2109.08	2708.29	2325.69	2207.11	2511.77	2732.64	2469.42	-0.0229763	0.106671	-0.215393	0.829461	0.908357
NC_000001.11	7784285	7845181	+	8404	gene-PER3	PER3	protein_coding	8863	period circadian regulator 3	992	1134	1289	1002	721	692	916	792	688	782	1017	919	961	927	1075	1058.3	1159.9	1196.05	1080.77	764.228	728.774	939.079	872.383	744.023	1105.71	950.759	949.007	1021.68	1130.28	978.639	-0.133023	0.13347	-0.996652	0.318933	0.498939
NC_000001.11	7846345	7913615	-	1702	gene-UTS2	UTS2	protein_coding	10911	urotensin 2	0	0	0	0	3	2	0	2	0	0	0	3	3	2	1	0	0	0	0	3.17987	2.10628	0	2.20299	0	0	3.10367	2.96256	2.20428	1.05142	1.20079	-0.427695	0.238167	-1.79578	0.0725296	NA
NC_000001.11	7915871	7941607	-	6870	gene-TNFRSF9	TNFRSF9	protein_coding	3604	TNF receptor superfamily member 9	5	9	9	22	13	7	7	7	21	18	14	6	4	5	0	5.33416	9.20555	8.35102	23.7294	13.7794	7.37199	7.17637	7.71045	19.7394	15.2212	6.20735	3.95008	5.51069	0	9.52051	1.07358	0.347646	3.08814	0.00201411	0.00816274
NC_000001.11	7961711	7985505	+	1287	gene-PARK7	PARK7	protein_coding	11315	Parkinsonism associated deglycase	7232	7100	7734	6599	7686	7310	7147	6340	7122	6062	5708	6664	6766	5668	6007	7715.33	7262.15	7176.31	7117.75	8146.82	7698.46	7327.07	6983.47	6672.93	6205.92	6894.29	6681.56	6246.92	6315.88	7031.78	-0.0196637	0.0702757	-0.279808	0.779625	0.876868
NC_000001.11	8011725	8026309	-	6826	gene-ERRFI1	ERRFI1	protein_coding	54206	ERBB receptor feedback inhibitor 1	346	361	431	406	524	586	561	537	604	553	771	515	638	518	615	369.124	369.245	399.921	437.916	555.417	617.141	575.135	591.502	585.602	838.256	532.797	630.038	570.908	646.623	551.402	0.235651	0.127486	1.84844	0.0645382	0.150795
NC_000001.11	8057181	8058487	-	891	gene-RPL7AP18	RPL7AP18	pseudogene	390993	ribosomal protein L7a pseudogene 18	5	6	6	5	10	8	8	8	11	9	17	5	11	5	8	5.33416	6.13703	5.56735	5.39305	10.5996	8.42513	8.20156	8.81195	10.1228	18.4829	5.17279	10.8627	5.51069	8.41136	8.3595	0.509882	0.341364	1.49366	0.135265	0.267799
NC_000001.11	8129155	8147644	-	1086	gene-LOC107984915	LOC107984915	lncRNA	107984915		0	0	0	0	0	0	0	2	0	0	1	0	0	0	0	0	0	0	0	0	0	0	2.20299	0	1.08723	0	0	0	0	0.235016	0.0225001	0.0985397	0.228335	0.819386	NA
NC_000001.11	8208672	8215210	+	497	gene-LINC01714	LINC01714	lncRNA	102724539	long intergenic non-protein coding RNA 1714	0	0	0	0	0	0	0	0	1	1	0	0	0	0	1	0	0	0	0	0	0	0	0	1.01228	0	0	0	0	1.05142	0.147407	0.0186247	0.0985252	0.189035	0.850066	NA
NC_000001.11	8240090	8248644	+	176	gene-LOC105376695	LOC105376695	lncRNA	105376695		0	0	0	0	0	0	0	0	0	0	0	0	0	0	0	0	0	0	0	0	0	0	0	0	0	0	0	0	0	0	NA	NA	NA	NA	NA
NC_000001.11	8318114	8344167	+	2522	gene-SLC45A1	SLC45A1	protein_coding	50651	solute carrier family 45 member 1	4	7	8	5	2	5	9	4	3	3	0	7	1	2	9	4.26733	7.15987	7.42313	5.39305	2.11991	5.26571	9.22676	4.40597	3.03683	0	7.24191	0.98752	2.20428	9.46278	4.87107	-0.365255	0.332394	-1.09886	0.271828	0.446578
NC_000001.11	8352404	8817640	-	8466	gene-RERE	RERE	protein_coding	473	arginine-glutamic acid dipeptide repeats	944	1106	1075	1008	932	908	1172	1042	1186	1227	1129	1144	1307	1150	1084	1007.09	1131.26	997.483	1087.24	987.879	956.252	1201.53	1147.76	1221.31	1227.48	1183.53	1290.69	1267.46	1139.74	1131.91	0.00326788	0.0962534	0.0339508	0.972916	0.986645
NC_000001.11	8424645	8435016	+	694	gene-RERE-AS1	RERE-AS1	lncRNA	102724552	RERE antisense RNA 1	0	1	0	0	0	1	0	0	0	0	0	3	0	1	1	0	1.02284	0	0	0	1.05314	0	0	0	0	3.10367	0	1.10214	1.05142	0.523801	-0.212393	0.15891	-1.33656	0.181365	NA
NC_000001.11	8494800	8494913	-	114	gene-SNORD128	SNORD128	snoRNA	106632271	small nucleolar RNA%2C C/D box 128	0	0	1	0	0	0	0	0	0	0	0	0	0	0	0	0	0	0.927891	0	0	0	0	0	0	0	0	0	0	0	0.066278	0	0.0983896	0	1	NA
NC_000001.11	8831113	8831432	+	320	gene-RPL23AP19	RPL23AP19	pseudogene	100131143	ribosomal protein L23a pseudogene 19	0	0	0	0	0	0	0	0	0	0	2	0	0	0	0	0	0	0	0	0	0	0	0	0	2.17446	0	0	0	0	0.155319	0.0392184	0.0983896	0.398603	0.690186	NA
NC_000001.11	8861000	8878686	-	3161	gene-ENO1	ENO1	protein_coding	2023	enolase 1	111098	113301	121361	110416	98614	105306	105702	95085	125842	109484	97162	100676	101990	87839	87807	118523	115889	112610	119096	104526	110902	108365	104736	119108	105638	104155	100717	96810.7	92322.1	108100	0.188844	0.0625995	3.01671	0.00255538	0.0100178
NC_000001.11	8866502	8866590	-	89	gene-MIR6728	MIR6728	miRNA	102465436	microRNA 6728	134	112	121	126	78	94	100	90	139	122	109	101	114	105	90	142.955	114.558	112.275	135.905	82.6766	98.9953	102.52	99.1344	132.102	118.508	104.49	112.577	115.725	94.6278	111.932	0.224226	0.164829	1.36035	0.173719	0.323223
NC_000001.11	8878835	8879885	+	447	gene-ENO1-AS1	ENO1-AS1	lncRNA	100505975	ENO1 antisense RNA 1	2	7	6	7	11	10	18	15	17	9	5	10	8	12	13	2.13366	7.15987	5.56735	7.55027	11.6595	10.5314	18.4535	16.5224	13.1596	5.43616	10.3456	7.90016	13.2257	13.6685	10.2367	-0.130093	0.339651	-0.383019	0.701705	0.826795
NC_000001.11	8893411	8894603	+	1193	gene-HMGN2P17	HMGN2P17	pseudogene	100113373	high mobility group nucleosomal binding domain 2 pseudogene 17	302	318	377	321	225	261	199	215	302	279	286	248	228	229	224	322.183	325.263	349.815	346.234	238.49	274.87	204.014	236.821	294.066	310.948	256.57	225.155	252.39	235.518	276.596	0.307007	0.119524	2.56858	0.0102115	0.0331433
NC_000001.11	8905607	8927330	-	6171	gene-LOC112268261	LOC112268261	lncRNA	112268261		0	2	6	3	8	4	6	2	4	4	4	6	6	8	0	0	2.04568	5.56735	3.23583	8.47965	4.21256	6.15117	2.20299	4.04911	4.34893	6.20735	5.92512	8.81711	0	4.37449	-0.130733	0.327155	-0.399605	0.689448	0.818609
NC_000001.11	8945868	8975092	+	1614	gene-CA6	CA6	protein_coding	765	carbonic anhydrase 6	0	2	0	1	0	0	0	0	0	0	1	0	1	0	0	0	2.04568	0	1.07861	0	0	0	0	0	1.08723	0	0.98752	0	0	0.37136	0.0182649	0.129522	0.141017	0.887856	NA
NC_000001.11	8979576	8979874	-	299	gene-RN7SL451P	RN7SL451P	pseudogene	106480377	RNA%2C 7SL%2C cytoplasmic 451%2C pseudogene	0	0	0	0	1	0	0	0	0	0	0	0	0	0	0	0	0	0	0	1.05996	0	0	0	0	0	0	0	0	0	0.0757111	0	0.0983896	0	1	NA
NC_000001.11	8992534	9026423	-	2444	gene-SLC2A7	SLC2A7	protein_coding	155184	solute carrier family 2 member 7	0	0	0	0	0	0	0	0	1	0	0	0	0	4	1	0	0	0	0	0	0	0	0	0.506138	0	0	0	4.40855	1.05142	0.426151	-0.110239	0.119438	-0.922984	0.356015	NA
NC_000001.11	9035106	9072259	-	5891	gene-SLC2A5	SLC2A5	protein_coding	6518	solute carrier family 2 member 5	70	153	119	100	126	118	112	124	155	89	80	114	120	107	104	74.6782	156.494	110.419	107.861	133.554	124.271	114.822	136.585	123.498	86.9786	117.94	118.502	117.929	109.348	116.634	-0.104935	0.206	-0.509392	0.610477	0.763741
NC_000001.11	9100305	9129124	-	5219	gene-GPR157	GPR157	protein_coding	80045	G protein-coupled receptor 157	596	630	680	571	532	480	504	559	572	498	644	435	548	488	470	635.832	644.388	630.966	615.887	563.896	505.508	516.698	615.735	541.568	700.177	450.033	541.161	537.844	494.168	570.99	0.278376	0.114525	2.4307	0.0150696	0.0461016
NC_000001.11	9148011	9182338	-	4157	gene-MIR34AHG	MIR34AHG	lncRNA	106614088	MIR34A host gene	158	175	212	133	162	204	219	186	180	152	235	215	222	208	180	168.559	178.997	196.713	143.455	171.713	214.841	224.518	204.878	168.038	255.5	222.43	219.229	229.245	189.256	199.098	-0.0432739	0.167429	-0.258461	0.796051	0.887698
NC_000001.11	9151668	9151777	-	110	gene-MIR34A	MIR34A	miRNA	407040	microRNA 34a	0	0	0	0	0	0	0	0	0	0	2	0	1	0	0	0	0	0	0	0	0	0	0	0	2.17446	0	0.98752	0	0	0.225856	0.0230199	0.0985617	0.233559	0.815328	NA
NC_000001.11	9182204	9192086	+	982	gene-LNCTAM34A	LNCTAM34A	lncRNA	102724571	long non coding transcriptional activator of miR34a	9	18	22	20	17	22	24	23	9	8	7	28	24	20	22	9.60149	18.4111	20.4136	21.5722	18.0192	23.1691	24.6047	25.3343	8.60435	7.61062	28.9676	23.7005	22.0428	23.1312	19.6559	-1.0736	0.305636	-3.51267	0.000443624	0.00217703
NC_000001.11	9234767	9271337	+	14647	gene-H6PD	H6PD	protein_coding	9563	hexose-6-phosphate dehydrogenase/glucose 1-dehydrogenase	942	1005	1027	935	1317	1086	1340	1001	1049	955	2325	1249	1328	1123	1178	1004.96	1027.95	952.945	1008.5	1395.96	1143.71	1373.76	1102.59	1014.3	2527.81	1292.16	1311.43	1237.7	1238.57	1259.45	0.402862	0.230939	1.74445	0.0810804	0.180264
NC_000001.11	9292894	9369532	+	3106	gene-SPSB1	SPSB1	protein_coding	80176	splA/ryanodine receptor domain and SOCS box containing 1	951	868	1000	894	816	810	806	756	815	618	785	830	896	768	782	1014.56	887.824	927.891	964.278	864.924	853.044	826.307	832.729	725.296	853.477	858.683	884.818	846.442	822.211	868.749	-0.119377	0.0833187	-1.43277	0.151922	0.292476
NC_000001.11	9425094	9428996	-	2438	gene-LINC02606	LINC02606	lncRNA	100506022	long intergenic non-protein coding RNA 2606	19	12	19	8	21	10	23	17	10	12	4	13	25	22	12	20.2698	12.2741	17.6299	8.62888	22.2591	10.5314	23.5795	18.7254	11.135	4.34893	13.4493	24.688	24.247	12.617	16.0274	-0.691832	0.331822	-2.08495	0.0370736	0.0965355
NC_000001.11	9539465	9585173	+	4007	gene-SLC25A33	SLC25A33	protein_coding	84275	solute carrier family 25 member 33	522	482	530	518	274	348	312	280	388	344	364	271	363	323	329	556.886	493.008	491.782	558.72	290.428	366.493	319.861	308.418	370.493	395.752	280.365	358.47	355.991	345.917	392.328	0.18508	0.120675	1.5337	0.125103	0.252392
NC_000001.11	9588843	9614877	+	7153	gene-TMEM201	TMEM201	protein_coding	199953	transmembrane protein 201	1429	1371	1440	1287	1088	1003	1156	1040	1180	1018	1101	1050	1174	1061	1100	1524.5	1402.31	1336.16	1388.17	1153.23	1056.3	1185.13	1145.55	1112.49	1197.04	1086.29	1159.35	1169.37	1156.56	1219.46	0.0117622	0.0755712	0.155644	0.876314	0.934908
NC_000001.11	9628447	9629428	-	442	gene-LOC105376712	LOC105376712	lncRNA	105376712		0	0	0	0	0	0	0	0	0	0	0	0	0	0	0	0	0	0	0	0	0	0	0	0	0	0	0	0	0	0	NA	NA	NA	NA	NA
NC_000001.11	9629889	9729114	+	6330	gene-PIK3CD	PIK3CD	protein_coding	5293	phosphatidylinositol-4%2C5-bisphosphate 3-kinase catalytic subunit delta	204	202	236	201	222	225	302	212	509	387	161	230	279	231	259	217.634	206.613	218.982	216.801	235.31	236.957	309.609	233.517	453.5	175.044	237.948	275.518	254.594	272.318	253.168	0.249512	0.214599	1.16269	0.244956	0.415516
NC_000001.11	9652610	9654586	-	1823	gene-PIK3CD-AS1	PIK3CD-AS1	lncRNA	644997	PIK3CD antisense RNA 1	0	0	0	0	0	0	0	0	0	0	0	0	0	0	0	0	0	0	0	0	0	0	0	0	0	0	0	0	0	0	NA	NA	NA	NA	NA
NC_000001.11	9672426	9687574	-	958	gene-PIK3CD-AS2	PIK3CD-AS2	lncRNA	101929074	PIK3CD antisense RNA 2	20	23	23	20	93	72	83	51	126	85	41	65	53	44	68	21.3366	23.5253	21.3415	21.5722	98.5759	75.8262	85.0912	56.1762	106.795	44.5765	67.2463	52.3386	48.4941	71.4966	56.7423	0.282119	0.264799	1.06541	0.286692	0.463897
NC_000001.11	9728926	9824526	-	5321	gene-CLSTN1	CLSTN1	protein_coding	22883	calsyntenin 1	6935	7253	7828	6671	6723	6357	8009	7006	6046	5470	4905	7382	7986	7166	7276	7398.48	7418.65	7263.53	7195.41	7126.08	6694.82	8210.79	7717.06	5828.69	5332.87	7637.11	7886.34	7897.92	7650.13	7232.71	-0.470212	0.0729584	-6.44493	1.1565e-10	1.8156e-09
NC_000001.11	9780822	9781440	+	447	gene-MZT1P1	MZT1P1	pseudogene	106480302	mitotic spindle organizing protein 1 pseudogene 1	0	0	0	0	0	0	0	0	2	0	0	0	0	0	1	0	0	0	0	0	0	0	0	1.01228	0	0	0	0	1.05142	0.147407	0.0186247	0.0985252	0.189035	0.850066	NA
NC_000001.11	9848276	9910322	-	3500	gene-CTNNBIP1	CTNNBIP1	protein_coding	56998	catenin beta interacting protein 1	246	266	302	220	360	354	381	292	223	186	141	352	363	302	355	262.441	272.075	280.223	237.294	381.584	372.812	390.599	321.636	207.011	153.3	364.164	358.47	332.846	373.254	307.694	-0.92226	0.129472	-7.12324	1.05416e-12	2.10452e-11
NC_000001.11	9850773	9855490	+	485	gene-LOC105376717	LOC105376717	lncRNA	105376717		0	0	0	0	0	0	0	0	0	0	0	0	0	0	0	0	0	0	0	0	0	0	0	0	0	0	0	0	0	0	NA	NA	NA	NA	NA
NC_000001.11	9922118	9943402	-	5241	gene-LZIC	LZIC	protein_coding	84328	leucine zipper and CTNNBIP1 domain containing	1197	1378	1560	1312	1129	1198	1134	1076	1442	1266	1405	1120	1203	1140	1183	1277	1409.47	1447.51	1415.14	1196.69	1261.66	1162.57	1185.21	1370.62	1527.56	1158.7	1187.99	1256.44	1243.83	1292.89	0.250883	0.074907	3.34926	0.000810282	0.00369818
NC_000001.11	9942923	9996884	+	4763	gene-NMNAT1	NMNAT1	protein_coding	64802	nicotinamide nucleotide adenylyltransferase 1	246	222	294	214	487	518	372	370	586	541	438	414	419	399	394	262.441	227.07	272.8	230.823	516.198	545.527	381.373	407.553	570.418	476.208	428.307	413.771	439.753	414.26	399.036	0.291746	0.136261	2.14109	0.0322671	0.0863284
NC_000001.11	9950572	9960787	-	444	gene-TMEM274P	TMEM274P	transcribed_pseudogene	113391335	transmembrane protein 274%2C pseudogene	0	0	0	0	0	0	0	0	0	0	0	0	0	0	0	0	0	0	0	0	0	0	0	0	0	0	0	0	0	0	NA	NA	NA	NA	NA
NC_000001.11	9967381	9967458	+	78	gene-MIR5697	MIR5697	miRNA	100847055	microRNA 5697	0	0	0	2	3	0	0	0	0	2	0	1	2	1	0	0	0	0	2.15722	3.17987	0	0	0	1.01228	0	1.03456	1.97504	1.10214	0	0.747222	-0.0735927	0.182579	-0.403073	0.686895	NA
NC_000001.11	9997228	10016021	+	840	gene-RBP7	RBP7	protein_coding	116362	retinol binding protein 7	0	0	0	0	9	5	9	2	1	2	1	1	3	1	5	0	0	0	0	9.5396	5.26571	9.22676	2.20299	1.51842	1.08723	1.03456	2.96256	1.10214	5.2571	2.79979	-0.191278	0.303878	-0.629455	0.529051	0.69788
NC_000001.11	10032958	10181239	+	7007	gene-UBE4B	UBE4B	protein_coding	10277	ubiquitination factor E4B	3762	4112	4334	3942	3037	2966	3393	3262	4419	4141	3818	3473	3794	3541	3531	4013.42	4205.91	4021.48	4251.88	3219.09	3123.62	3478.49	3593.07	4332.54	4151.05	3593.02	3746.65	3902.67	3712.56	3810.39	0.181102	0.0651683	2.77898	0.00545294	0.0193161
NC_000001.11	10210570	10381603	+	16647	gene-KIF1B	KIF1B	protein_coding	23095	kinesin family member 1B	2894	3410	3645	3245	2371	2242	2621	2714	3241	3146	2824	2772	3150	3142	3271	3087.41	3487.88	3382.16	3500.09	2513.16	2361.14	2687.04	2989.45	3232.71	3070.34	2867.79	3110.69	3462.92	3439.2	3085.14	-0.0304023	0.0964206	-0.315309	0.752527	0.859863
NC_000001.11	10298966	10299070	+	105	gene-RNU6-37P	RNU6-37P	pseudogene	106478920	RNA%2C U6 small nuclear 37%2C pseudogene	0	0	1	1	0	0	0	0	0	0	0	0	2	0	0	0	0	0.927891	1.07861	0	0	0	0	0	0	0	1.97504	0	0	0.284396	-0.0417945	0.107685	-0.38812	0.697927	NA
NC_000001.11	10357983	10366610	-	1449	gene-LOC105376725	LOC105376725	lncRNA	105376725		1	0	0	0	0	1	0	0	0	0	1	0	5	1	0	1.06683	0	0	0	0	1.05314	0	0	0	1.08723	0	4.9376	1.10214	0	0.660496	-0.158158	0.16256	-0.97292	0.330593	NA
NC_000001.11	10399064	10420511	+	2473	gene-PGD	PGD	protein_coding	5226	phosphogluconate dehydrogenase	8306	8420	8950	8035	8796	9048	9644	8298	7727	6609	7836	8801	8924	7824	8246	8861.11	8612.3	8304.63	8666.64	9323.37	9528.82	9886.98	9140.19	7256	8519.55	9105.15	8812.63	8623.13	8670.01	8807.89	-0.158211	0.0645469	-2.4511	0.0142422	0.0439505
NC_000001.11	10430433	10452153	+	1967	gene-CENPS-CORT	CENPS-CORT	protein_coding	100526739	CENPS-CORT readthrough	269	261	299	254	217	201	215	204	236	221	184	210	230	175	170	286.978	266.961	277.44	273.967	230.01	211.681	220.417	224.705	231.305	200.051	217.257	227.13	192.874	178.741	231.394	0.0909581	0.124892	0.728293	0.466434	0.644786
NC_000001.11	10430433	10442808	+	1557	gene-CENPS	CENPS	protein_coding	378708	centromere protein S	357	338	401	318	296	302	282	251	312	301	255	264	292	231	233	380.859	345.719	372.084	342.998	313.747	318.049	289.105	276.475	310.263	277.244	273.123	288.356	254.594	244.981	306.257	0.152977	0.112854	1.35553	0.17525	0.325466
NC_000001.11	10450031	10451998	+	914	gene-CORT	CORT	protein_coding	1325	cortistatin	7	12	10	4	2	6	5	7	6	4	3	8	3	3	4	7.46782	12.2741	9.27891	4.31444	2.11991	6.31885	5.12598	7.71045	5.06138	3.2617	8.27646	2.96256	3.30642	4.20568	5.83462	-0.00799588	0.345242	-0.0231602	0.981522	0.99007
NC_000001.11	10456522	10472529	-	7390	gene-DFFA	DFFA	protein_coding	1676	DNA fragmentation factor subunit alpha	3377	3703	4036	3454	2854	2924	2902	2830	3407	2914	2774	2858	2948	2595	2742	3602.69	3787.57	3744.97	3725.52	3025.11	3079.38	2975.12	3117.23	3199.3	3015.98	2956.77	2911.21	2860.05	2882.99	3205.99	0.100565	0.0497464	2.02156	0.043222	0.109195
NC_000001.11	10474946	10630758	+	6014	gene-PEX14	PEX14	protein_coding	5195	peroxisomal biogenesis factor 14	782	725	827	678	729	781	802	621	867	732	673	722	765	605	595	834.263	741.558	767.366	731.298	772.708	822.503	822.207	684.027	809.315	731.707	746.951	755.453	666.794	625.595	750.839	0.141788	0.102254	1.38663	0.165553	0.312056
NC_000001.11	10616836	10617115	+	280	gene-RN7SL614P	RN7SL614P	pseudogene	106481089	RNA%2C 7SL%2C cytoplasmic 614%2C pseudogene	1	0	0	0	0	0	0	0	0	3	0	0	1	0	1	1.06683	0	0	0	0	0	0	0	1.51842	0	0	0.98752	0	1.05142	0.330299	0.0222637	0.128637	0.173073	0.862594	NA
NC_000001.11	10636604	10796650	-	9164	gene-CASZ1	CASZ1	protein_coding	54897	castor zinc finger 1	47	46	46	44	95	54	86	72	39	46	102	67	88	90	84	50.1411	47.0506	42.683	47.4589	100.696	56.8696	88.1668	79.3075	43.0218	110.898	69.3154	86.9018	99.1925	88.3193	72.1444	-0.183195	0.258956	-0.707436	0.479296	0.656195
NC_000001.11	10809018	10815658	-	2605	gene-LOC105376733	LOC105376733	lncRNA	105376733		0	0	0	0	0	0	0	0	0	0	0	0	0	0	0	0	0	0	0	0	0	0	0	0	0	0	0	0	0	0	NA	NA	NA	NA	NA
NC_000001.11	10913618	10918697	-	708	gene-LOC105376735	LOC105376735	lncRNA	105376735		0	0	0	0	0	0	0	0	0	0	0	0	0	0	0	0	0	0	0	0	0	0	0	0	0	0	0	0	0	0	NA	NA	NA	NA	NA
NC_000001.11	10946473	10982037	-	2919	gene-C1orf127	C1orf127	protein_coding	148345	chromosome 1 open reading frame 127	2	0	0	2	0	0	0	1	0	0	0	0	0	0	0	2.13366	0	0	2.15722	0	0	0	1.10149	0	0	0	0	0	0	0.38517	0	0.11766	0	1	NA
NC_000001.11	10989810	10991829	-	1027	gene-CFL1P6	CFL1P6	pseudogene	390996	cofilin 1 pseudogene 6	0	0	0	0	0	0	0	0	0	0	0	0	0	0	0	0	0	0	0	0	0	0	0	0	0	0	0	0	0	0	NA	NA	NA	NA	NA
NC_000001.11	11012654	11030528	+	5200	gene-TARDBP	TARDBP	protein_coding	23435	TAR DNA binding protein	5846	6555	7295	6204	5016	5083	4878	5005	6743	6117	6581	5049	5344	4981	5414	6236.7	6704.71	6768.97	6691.7	5316.74	5353.12	5000.9	5512.97	6508.94	7155.07	5223.48	5277.31	5489.75	5692.39	5923.77	0.329907	0.063078	5.23014	1.69381e-07	1.66396e-06
NC_000001.11	11026523	11047239	-	2687	gene-MASP2	MASP2	protein_coding	10747	MBL associated serine protease 2	2	0	2	4	0	0	0	0	0	0	1	1	0	0	1	2.13366	0	1.85578	4.31444	0	0	0	0	0	1.08723	1.03456	0	0	1.05142	0.819793	0.0154973	0.191437	0.0809524	0.93548	NA
NC_000001.11	11054589	11060053	-	1484	gene-SRM	SRM	protein_coding	6723	spermidine synthase	5813	5735	6242	5373	3163	2994	3337	2795	3940	3047	2794	2910	3149	2604	2435	6201.49	5865.98	5791.9	5795.37	3352.64	3153.1	3421.08	3078.67	3536.39	3037.73	3010.56	3109.7	2869.97	2560.21	3913.2	0.188464	0.0836534	2.25291	0.0242649	0.0683568
NC_000001.11	11066613	11099869	-	3822	gene-EXOSC10	EXOSC10	protein_coding	5394	exosome component 10	3743	3956	4273	3915	3726	3747	3808	3681	4749	4174	4036	3672	3955	3485	3446	3993.15	4046.35	3964.88	4222.76	3949.4	3946.12	3903.94	4054.6	4516.27	4388.07	3798.9	3905.64	3840.95	3623.19	4011.02	0.230995	0.0501225	4.60861	4.05363e-06	3.16978e-05
NC_000001.11	11099675	11102105	+	607	gene-EXOSC10-AS1	EXOSC10-AS1	lncRNA	105376736	EXOSC10 antisense RNA 1	31	38	50	45	21	15	8	12	34	31	13	24	23	5	18	33.0718	38.8679	46.3946	48.5375	22.2591	15.7971	8.20156	13.2179	32.899	14.134	24.8294	22.713	5.51069	18.9256	24.6685	0.304018	0.324924	0.93566	0.349448	0.530994
NC_000001.11	11106535	11273497	-	9582	gene-MTOR	MTOR	protein_coding	2475	mechanistic target of rapamycin kinase	4807	5198	5600	4916	3807	3193	4221	4295	5387	5168	4507	4405	4842	4410	4565	5128.26	5316.72	5196.19	5302.45	4035.25	3362.68	4327.35	4730.91	5342.29	4900.15	4557.23	4781.57	4860.43	4799.73	4760.09	0.106525	0.0966232	1.10248	0.270252	0.444701
NC_000001.11	11143898	11149538	+	706	gene-MTOR-AS1	MTOR-AS1	lncRNA	100873935	MTOR antisense RNA 1	0	0	0	0	0	0	0	0	0	0	0	0	0	0	0	0	0	0	0	0	0	0	0	0	0	0	0	0	0	0	NA	NA	NA	NA	NA
NC_000001.11	11152350	11152413	+	64	gene-RNU6-537P	RNU6-537P	pseudogene	106479804	RNA%2C U6 small nuclear 537%2C pseudogene	0	0	0	0	0	0	0	0	0	0	0	0	0	0	0	0	0	0	0	0	0	0	0	0	0	0	0	0	0	0	NA	NA	NA	NA	NA
NC_000001.11	11189324	11195981	+	2502	gene-ANGPTL7	ANGPTL7	protein_coding	10218	angiopoietin like 7	0	0	0	0	0	0	0	0	0	0	0	0	0	0	0	0	0	0	0	0	0	0	0	0	0	0	0	0	0	0	NA	NA	NA	NA	NA
NC_000001.11	11232910	11233313	+	404	gene-RPL39P6	RPL39P6	pseudogene	100270891	ribosomal protein L39 pseudogene 6	0	0	0	0	0	0	0	0	0	0	0	0	1	0	0	0	0	0	0	0	0	0	0	0	0	0	0.98752	0	0	0.0705372	-0.0256604	0.0983896	-0.260805	0.794243	NA
NC_000001.11	11273198	11299574	+	8516	gene-UBIAD1	UBIAD1	protein_coding	29914	UbiA prenyltransferase domain containing 1	1168	1170	1259	1131	831	794	836	817	1143	996	956	787	873	786	789	1246.06	1196.72	1168.22	1219.91	880.823	836.194	857.063	899.92	1082.63	1039.39	814.197	862.105	866.281	829.571	985.649	0.331734	0.0677099	4.89934	9.61581e-07	8.38592e-06
NC_000001.11	11278414	11279275	-	559	gene-UBE2V2P3	UBE2V2P3	pseudogene	100421341	ubiquitin conjugating enzyme E2 V2 pseudogene 3	2	2	2	2	2	2	0	2	4	2	10	2	2	2	2	2.13366	2.04568	1.85578	2.15722	2.11991	2.10628	0	2.20299	3.03683	10.8723	2.06912	1.97504	2.20428	2.10284	2.63443	0.549208	0.321521	1.70815	0.0876079	0.191461
NC_000001.11	11311439	11316855	-	1953	gene-LOC105376737	LOC105376737	lncRNA	105376737		0	0	0	0	0	0	0	0	0	0	0	0	0	0	0	0	0	0	0	0	0	0	0	0	0	0	0	0	0	0	NA	NA	NA	NA	NA
NC_000001.11	11357945	11364461	+	683	gene-LOC105376739	LOC105376739	lncRNA	105376739		0	0	0	0	0	0	0	0	0	0	0	0	0	0	0	0	0	0	0	0	0	0	0	0	0	0	0	0	0	0	NA	NA	NA	NA	NA
NC_000001.11	11371689	11377536	+	943	gene-LOC105376740	LOC105376740	lncRNA	105376740		0	1	0	0	0	0	0	0	0	0	0	0	0	0	0	0	1.02284	0	0	0	0	0	0	0	0	0	0	0	0	0.0730599	0	0.0983896	0	1	NA
NC_000001.11	11479155	11537583	+	7508	gene-DISP3	DISP3	protein_coding	57540	dispatched RND transporter family member 3	1	6	3	2	4	5	5	4	4	3	1	6	5	4	9	1.06683	6.13703	2.78367	2.15722	4.23982	5.26571	5.12598	4.40597	3.54297	1.08723	6.20735	4.9376	4.40855	9.46278	4.34491	-0.528559	0.340233	-1.55352	0.120299	0.244889
NC_000001.11	11495407	11501633	-	3663	gene-LOC112268221	LOC112268221	lncRNA	112268221		0	0	0	0	0	0	0	0	0	0	0	0	0	0	0	0	0	0	0	0	0	0	0	0	0	0	0	0	0	0	NA	NA	NA	NA	NA
NC_000001.11	11609531	11613355	+	1285	gene-LINC01647	LINC01647	lncRNA	101929181	long intergenic non-protein coding RNA 1647	3	0	0	3	0	0	0	0	2	0	1	0	1	0	0	3.2005	0	0	3.23583	0	0	0	0	1.01228	1.08723	0	0.98752	0	0	0.68024	0.116861	0.168533	0.693397	0.488061	NA
NC_000001.11	11648387	11654429	-	1287	gene-FBXO2	FBXO2	protein_coding	26232	F-box protein 2	165	148	150	139	144	181	236	143	317	273	162	149	149	131	166	176.027	151.38	139.184	149.927	152.634	190.619	241.946	157.514	298.622	176.132	154.149	147.141	144.38	174.536	175.299	0.572516	0.195358	2.93059	0.0033832	0.0128028
NC_000001.11	11654375	11663327	+	3634	gene-FBXO44	FBXO44	protein_coding	93611	F-box protein 44	303	318	363	320	348	362	330	260	324	307	313	300	322	254	308	323.25	325.263	336.825	345.155	368.865	381.237	338.314	286.388	319.373	340.304	310.367	317.982	279.943	323.837	328.365	0.0913959	0.116825	0.782331	0.43402	0.61434
NC_000001.11	11664200	11674354	+	1928	gene-FBXO6	FBXO6	protein_coding	26270	F-box protein 6	10	19	22	5	10	13	20	14	6	1	12	10	22	12	20	10.6683	19.4339	20.4136	5.39305	10.5996	13.6908	20.5039	15.4209	3.54297	13.0468	10.3456	21.7254	13.2257	21.0284	14.2171	-0.576827	0.341073	-1.69121	0.0907961	0.197057
NC_000001.11	11674480	11691559	-	2205	gene-MAD2L2	MAD2L2	protein_coding	10459	mitotic arrest deficient 2 like 2	1946	1940	2022	1765	1396	1476	1644	1260	1836	1580	1444	1359	1456	1188	1245	2076.06	1984.31	1876.2	1903.75	1479.7	1554.44	1685.42	1387.88	1728.97	1569.96	1405.96	1437.83	1309.34	1309.02	1622.06	0.271794	0.0834999	3.25502	0.00113384	0.00494725
NC_000001.11	11686635	11725857	+	9003	gene-DRAXIN	DRAXIN	protein_coding	374946	dorsal inhibitory axon guidance protein	3	1	4	8	2	0	0	0	0	0	0	0	2	0	0	3.2005	1.02284	3.71157	8.62888	2.11991	0	0	0	0	0	0	1.97504	0	0	1.47562	-0.000340122	0.227477	-0.0014952	0.998807	NA
NC_000001.11	11736121	11750771	+	1280	gene-AGTRAP	AGTRAP	protein_coding	57085	angiotensin II receptor associated protein	1570	1518	1690	1490	1359	1312	1560	1232	1199	987	1481	1342	1313	1112	1161	1674.93	1552.67	1568.14	1607.13	1440.48	1381.72	1599.3	1357.04	1106.42	1610.19	1388.38	1296.61	1225.58	1220.7	1430.66	0.0756768	0.115547	0.654941	0.512505	0.684166
NC_000001.11	11761379	11762321	-	664	gene-LOC101060126	LOC101060126	pseudogene	101060126		0	0	0	0	0	0	0	0	0	0	0	0	0	0	0	0	0	0	0	0	0	0	0	0	0	0	0	0	0	0	NA	NA	NA	NA	NA
NC_000001.11	11762188	11790223	+	6667	gene-C1orf167	C1orf167	protein_coding	284498	chromosome 1 open reading frame 167	9	5	9	6	5	20	15	21	10	4	2	6	23	8	16	9.60149	5.11419	8.35102	6.47166	5.29978	21.0628	15.3779	23.1314	7.08594	2.17446	6.20735	22.713	8.81711	16.8227	11.3022	-0.667522	0.344841	-1.93574	0.0528999	0.128508
NC_000001.11	11777077	11779619	-	1868	gene-C1orf167-AS1	C1orf167-AS1	lncRNA	102724659	C1orf167 antisense RNA 1	0	0	0	0	0	0	0	0	0	0	0	0	0	0	0	0	0	0	0	0	0	0	0	0	0	0	0	0	0	0	NA	NA	NA	NA	NA
NC_000001.11	11785723	11806103	-	8806	gene-MTHFR	MTHFR	protein_coding	4524	methylenetetrahydrofolate reductase	603	601	639	619	891	785	893	752	874	806	769	831	950	838	916	643.3	614.726	592.923	667.66	944.421	826.716	915.499	828.323	850.312	836.081	859.718	938.144	923.592	963.101	814.608	-0.125882	0.0832844	-1.51147	0.130668	0.260917
NC_000001.11	11806191	11843130	+	5599	gene-CLCN6	CLCN6	protein_coding	1185	chloride voltage-gated channel 6	759	805	864	743	667	584	815	678	944	797	942	706	836	691	738	809.726	823.385	801.698	801.408	706.991	615.034	835.534	746.813	881.187	1024.17	730.398	825.567	761.578	775.948	795.674	0.288085	0.103587	2.78109	0.00541766	0.0192033
NC_000001.11	11840319	11847616	+	1662	gene-NPPA-AS1	NPPA-AS1	antisense_RNA	100379251	NPPA antisense RNA 1	83	100	126	103	83	74	104	91	140	131	130	86	84	81	98	88.5471	102.284	116.914	111.097	87.9763	77.9324	106.62	100.236	137.163	141.34	88.972	82.9517	89.2732	103.039	102.453	0.569759	0.170979	3.33233	0.000861209	0.00389701
NC_000001.11	11845709	11847783	-	855	gene-NPPA	NPPA	protein_coding	4878	natriuretic peptide A	0	0	0	0	0	0	0	0	0	0	0	0	0	0	0	0	0	0	0	0	0	0	0	0	0	0	0	0	0	0	NA	NA	NA	NA	NA
NC_000001.11	11857464	11858945	-	708	gene-NPPB	NPPB	protein_coding	4879	natriuretic peptide B	0	0	0	0	0	0	0	0	0	0	0	0	0	0	0	0	0	0	0	0	0	0	0	0	0	0	0	0	0	0	NA	NA	NA	NA	NA
NC_000001.11	11877769	11880758	+	2990	gene-SBF1P2	SBF1P2	pseudogene	390997	SBF1 pseudogene 2	0	0	0	2	1	2	1	0	1	1	0	0	0	0	0	0	0	0	2.15722	1.05996	2.10628	1.0252	0	1.01228	0	0	0	0	0	0.525781	0.107567	0.157506	0.682939	0.494645	NA
NC_000001.11	11908154	11908272	+	119	gene-RNU5E-1	RNU5E-1	snRNA	26829	RNA%2C U5E small nuclear 1	2	1	0	0	2	0	0	3	0	0	3	0	0	1	0	2.13366	1.02284	0	0	2.11991	0	0	3.30448	0	3.2617	0	0	1.10214	0	0.924624	0.166233	0.187143	0.88827	0.374395	NA
NC_000001.11	11919591	11926427	-	2819	gene-KIAA2013	KIAA2013	protein_coding	90231	KIAA2013	2394	2186	2402	2092	1845	1898	1966	1812	1654	1558	1417	1821	1920	1634	1672	2554	2235.93	2228.8	2256.45	1955.62	1998.86	2015.53	1995.91	1625.72	1540.61	1883.93	1896.04	1800.89	1757.97	1981.88	-0.207523	0.0692485	-2.99678	0.00272847	0.0106111
NC_000001.11	11934717	11975537	+	3117	gene-PLOD1	PLOD1	protein_coding	5351	procollagen-lysine%2C2-oxoglutarate 5-dioxygenase 1	11802	11707	12659	11531	11102	11725	12660	10838	5319	4584	5365	11598	12440	9870	10482	12590.8	11974.4	11746.2	12437.5	11767.6	12348.1	12979	11938	5012.29	5833	11998.8	12284.8	10878.1	11021	11057.8	-1.07701	0.0740235	-14.5496	5.87701e-48	7.77395e-46
NC_000001.11	11980215	12013508	+	4864	gene-MFN2	MFN2	protein_coding	9927	mitofusin 2	5295	5320	6025	5245	4345	4301	4548	4276	5420	4958	4428	4465	4904	4250	4433	5648.88	5441.5	5590.55	5657.31	4605.51	4529.56	4662.59	4709.99	5252.7	4814.26	4619.3	4842.8	4684.09	4660.95	4980	0.100114	0.0499447	2.00451	0.0450158	0.112735
NC_000001.11	12019466	12032045	+	1931	gene-MIIP	MIIP	protein_coding	60672	migration and invasion inhibitory protein	691	674	698	642	610	568	642	508	646	651	546	500	629	480	499	737.181	689.393	647.668	692.468	646.573	598.184	658.175	559.559	656.461	593.629	517.279	621.15	529.026	524.659	619.386	0.190736	0.100637	1.89529	0.0580538	0.138598
NC_000001.11	12029158	12029222	+	65	gene-MIR6729	MIR6729	miRNA	102466982	microRNA 6729	2	0	0	0	2	0	0	0	0	1	2	0	2	0	0	2.13366	0	0	0	2.11991	0	0	0	0.506138	2.17446	0	1.97504	0	0	0.636373	0.0838714	0.162752	0.515331	0.606321	NA
NC_000001.11	12063303	12144213	+	4216	gene-TNFRSF8	TNFRSF8	protein_coding	943	TNF receptor superfamily member 8	0	2	1	1	7	0	2	6	0	3	0	9	8	6	9	0	2.04568	0.927891	1.07861	7.41969	0	2.05039	6.60896	1.51842	0	9.31102	7.90016	6.61283	9.46278	3.92403	-0.969465	0.32302	-3.00125	0.00268872	0.0104664
NC_000001.11	12080250	12080546	-	297	gene-RPL23AP89	RPL23AP89	pseudogene	106480336	ribosomal protein L23a pseudogene 89	0	0	0	0	0	0	0	0	0	0	1	0	0	0	0	0	0	0	0	0	0	0	0	0	1.08723	0	0	0	0	0.0776594	0.0155651	0.0983896	0.158199	0.8743	NA
NC_000001.11	12166943	12167038	+	96	gene-MIR7846	MIR7846	miRNA	102465836	microRNA 7846	0	0	0	0	0	0	0	0	0	0	0	0	0	0	0	0	0	0	0	0	0	0	0	0	0	0	0	0	0	0	NA	NA	NA	NA	NA
NC_000001.11	12166948	12209222	+	5168	gene-TNFRSF1B	TNFRSF1B	protein_coding	7133	TNF receptor superfamily member 1B	61	62	48	56	233	266	290	224	152	147	256	217	228	222	196	65.0768	63.416	44.5388	60.4022	246.97	280.136	297.307	246.735	151.335	278.331	224.499	225.155	244.675	206.078	188.19	-0.101038	0.187626	-0.538508	0.590226	0.747416
NC_000001.11	12191713	12191773	+	61	gene-MIR4632	MIR4632	miRNA	100616438	microRNA 4632	0	0	0	0	0	0	0	0	0	0	0	0	0	0	0	0	0	0	0	0	0	0	0	0	0	0	0	0	0	0	NA	NA	NA	NA	NA
NC_000001.11	12214240	12227610	+	2381	gene-LOC107984917	LOC107984917	lncRNA	107984917		0	0	0	0	0	0	0	0	0	0	3	0	0	0	0	0	0	0	0	0	0	0	0	0	3.2617	0	0	0	0	0.232978	0.0644305	0.0985833	0.653564	0.513393	NA
NC_000001.11	12220727	12221109	-	383	gene-RPL10P17	RPL10P17	pseudogene	390998	ribosomal protein L10 pseudogene 17	0	0	0	0	0	0	0	0	0	0	0	0	0	0	0	0	0	0	0	0	0	0	0	0	0	0	0	0	0	0	NA	NA	NA	NA	NA
NC_000001.11	12230030	12512047	+	16357	gene-VPS13D	VPS13D	protein_coding	55187	vacuolar protein sorting 13 homolog D	1676	1724	1883	1772	1469	1352	1796	1816	1977	1982	2002	2178	2339	2276	2402	1788.01	1763.37	1747.22	1911.3	1557.08	1423.85	1841.25	2000.31	2003.8	2176.64	2253.27	2309.81	2508.47	2525.51	1986.42	-0.19779	0.107768	-1.83534	0.0664554	0.154439
NC_000001.11	12507246	12507397	+	152	gene-SNORA59A	SNORA59A	snoRNA	677885	small nucleolar RNA%2C H/ACA box 59A	1	6	6	2	4	5	2	4	6	8	6	4	3	4	5	1.06683	6.13703	5.56735	2.15722	4.23982	5.26571	2.05039	4.40597	7.08594	6.52339	4.13823	2.96256	4.40855	5.2571	4.37615	0.296839	0.343675	0.863721	0.387741	0.569143
NC_000001.11	12525256	12531132	+	4148	gene-LINC02766	LINC02766	lncRNA	105376744		1	0	0	0	1	1	0	0	2	0	0	0	0	0	0	1.06683	0	0	0	1.05996	1.05314	0	0	1.01228	0	0	0	0	0	0.299443	0.0639763	0.125547	0.509579	0.610347	NA
NC_000001.11	12567910	12618210	-	2939	gene-DHRS3	DHRS3	protein_coding	9249	dehydrogenase/reductase 3	17	20	17	18	723	741	800	574	200	165	113	642	701	642	634	18.1361	20.4568	15.7742	19.415	766.348	780.378	820.156	632.257	184.741	122.857	664.186	692.252	707.573	666.6	436.509	-2.04861	0.142332	-14.3932	5.71079e-47	7.41066e-45
NC_000001.11	12578957	12579023	-	67	gene-MIR6730	MIR6730	miRNA	102466722	microRNA 6730	0	0	0	1	0	0	2	0	0	0	2	1	1	0	0	0	0	0	1.07861	0	0	2.05039	0	0	2.17446	1.03456	0.98752	0	0	0.523253	0.0479602	0.153787	0.311861	0.755146	NA
NC_000001.11	12644085	12667076	+	2531	gene-AADACL4	AADACL4	protein_coding	343066	arylacetamide deacetylase like 4	0	0	0	0	0	0	0	0	0	0	0	0	0	0	0	0	0	0	0	0	0	0	0	0	0	0	0	0	0	0	NA	NA	NA	NA	NA
NC_000001.11	12716110	12728760	+	4055	gene-AADACL3	AADACL3	protein_coding	126767	arylacetamide deacetylase like 3	0	0	0	0	0	0	0	0	0	0	0	0	0	0	0	0	0	0	0	0	0	0	0	0	0	0	0	0	0	0	NA	NA	NA	NA	NA
NC_000001.11	12746200	12763699	+	3564	gene-C1orf158	C1orf158	protein_coding	93190	chromosome 1 open reading frame 158	0	0	0	0	0	0	0	0	0	0	0	0	0	0	0	0	0	0	0	0	0	0	0	0	0	0	0	0	0	0	NA	NA	NA	NA	NA
NC_000001.11	12773738	12777906	+	2889	gene-PRAMEF12	PRAMEF12	protein_coding	390999	PRAME family member 12	0	0	0	0	0	0	0	0	0	0	0	0	0	0	0	0	0	0	0	0	0	0	0	0	0	0	0	0	0	0	NA	NA	NA	NA	NA
NC_000001.11	12791397	12796628	+	2439	gene-PRAMEF1	PRAMEF1	protein_coding	65121	PRAME family member 1	0	0	0	0	0	0	0	0	0	0	0	0	0	0	0	0	0	0	0	0	0	0	0	0	0	0	0	0	0	0	NA	NA	NA	NA	NA
NC_000001.11	12822686	12823223	-	442	gene-LINC01784	LINC01784	lncRNA	105376745	long intergenic non-protein coding RNA 1784	0	0	0	0	0	0	0	0	0	0	0	0	0	0	0	0	0	0	0	0	0	0	0	0	0	0	0	0	0	0	NA	NA	NA	NA	NA
NC_000001.11	12824380	12831410	-	2311	gene-PRAMEF11	PRAMEF11	protein_coding	440560	PRAME family member 11	0	0	0	0	0	0	0	0	0	0	0	0	0	0	0	0	0	0	0	0	0	0	0	0	0	0	0	0	0	0	NA	NA	NA	NA	NA
NC_000001.11	12838470	12841383	-	1377	gene-PRAMEF30P	PRAMEF30P	pseudogene	441870	PRAME family member 30%2C pseudogene	0	0	0	0	0	0	0	0	0	0	0	0	0	0	0	0	0	0	0	0	0	0	0	0	0	0	0	0	0	0	NA	NA	NA	NA	NA
NC_000001.11	12847377	12848720	-	1134	gene-HNRNPCL1	HNRNPCL1	protein_coding	343069	heterogeneous nuclear ribonucleoprotein C like 1	134	120	138	120	136	127	108	100	143	132	110	101	81	87	82	142.955	122.741	128.049	129.433	144.154	133.749	110.721	110.149	139.188	119.596	104.49	79.9891	95.886	86.2165	117.666	0.482592	0.168311	2.86726	0.00414039	0.0152434
NC_000001.11	12857086	12861909	+	1936	gene-PRAMEF2	PRAMEF2	protein_coding	65122	PRAME family member 2	0	0	0	0	0	0	0	0	0	0	0	0	0	0	0	0	0	0	0	0	0	0	0	0	0	0	0	0	0	0	NA	NA	NA	NA	NA
NC_000001.11	12879212	12886201	-	1840	gene-PRAMEF4	PRAMEF4	protein_coding	400735	PRAME family member 4	0	0	0	0	0	0	0	0	0	0	0	0	0	0	0	0	0	0	0	0	0	0	0	0	0	0	0	0	0	0	NA	NA	NA	NA	NA
NC_000001.11	12892896	12898270	-	1525	gene-PRAMEF10	PRAMEF10	protein_coding	343071	PRAME family member 10	0	0	0	0	0	0	0	0	0	0	0	0	0	0	0	0	0	0	0	0	0	0	0	0	0	0	0	0	0	0	NA	NA	NA	NA	NA
NC_000001.11	12916647	12920480	+	1558	gene-PRAMEF7	PRAMEF7	protein_coding	441871	PRAME family member 7	0	0	0	0	0	0	0	0	0	0	0	0	0	0	0	0	0	0	0	0	0	0	0	0	0	0	0	0	0	0	NA	NA	NA	NA	NA
NC_000001.11	12922554	12922659	+	106	gene-RNU6-1072P	RNU6-1072P	pseudogene	106480037	RNA%2C U6 small nuclear 1072%2C pseudogene	0	0	0	0	0	0	0	0	0	0	0	0	0	0	0	0	0	0	0	0	0	0	0	0	0	0	0	0	0	0	NA	NA	NA	NA	NA
NC_000001.11	12938472	12947580	-	1720	gene-PRAMEF6	PRAMEF6	protein_coding	440561	PRAME family member 6	0	0	0	0	0	0	0	0	0	0	0	0	0	0	0	0	0	0	0	0	0	0	0	0	0	0	0	0	0	0	NA	NA	NA	NA	NA
NC_000001.11	13029364	13032130	+	1425	gene-PRAMEF28P	PRAMEF28P	pseudogene	102724742		0	0	0	0	0	0	0	0	0	0	0	0	0	0	0	0	0	0	0	0	0	0	0	0	0	0	0	0	0	0	NA	NA	NA	NA	NA
NC_000001.11	13049476	13056575	-	1947	gene-PRAMEF27	PRAMEF27	protein_coding	101929983	PRAME family member 27	0	0	0	0	0	0	0	0	0	0	0	0	0	0	0	0	0	0	0	0	0	0	0	0	0	0	0	0	0	0	NA	NA	NA	NA	NA
NC_000001.11	13060769	13062878	+	1897	gene-HNRNPCL3	HNRNPCL3	protein_coding	649330	heterogeneous nuclear ribonucleoprotein C like 3	8	5	8	6	7	8	6	7	4	8	6	5	3	4	4	8.53466	5.11419	7.42313	6.47166	7.41969	8.42513	6.15117	7.71045	6.07366	6.52339	5.17279	2.96256	4.40855	4.20568	6.18548	0.318696	0.347191	0.917927	0.358657	0.540144
NC_000001.11	13070774	13078038	+	2073	gene-PRAMEF25	PRAMEF25	protein_coding	441873	PRAME family member 25	0	0	0	0	0	0	0	0	0	0	0	0	0	0	0	0	0	0	0	0	0	0	0	0	0	0	0	0	0	0	NA	NA	NA	NA	NA
NC_000001.11	13094515	13099717	-	2214	gene-PRAMEF34P	PRAMEF34P	transcribed_pseudogene	649324	PRAME family member 34%2C pseudogene	0	0	0	0	0	0	0	0	0	0	0	0	0	0	0	0	0	0	0	0	0	0	0	0	0	0	0	0	0	0	NA	NA	NA	NA	NA
NC_000001.11	13104375	13105689	-	920	gene-PRAMEF35P	PRAMEF35P	pseudogene	100419649	PRAME family member 35%2C pseudogene	0	0	0	0	0	0	0	0	0	0	0	0	0	0	0	0	0	0	0	0	0	0	0	0	0	0	0	0	0	0	NA	NA	NA	NA	NA
NC_000001.11	13115488	13116854	-	1156	gene-HNRNPCL2	HNRNPCL2	protein_coding	440563	heterogeneous nuclear ribonucleoprotein C like 2	7	5	8	5	9	10	4	5	7	8	2	5	4	5	6	7.46782	5.11419	7.42313	5.39305	9.5396	10.5314	4.10078	5.50747	7.59208	2.17446	5.17279	3.95008	5.51069	6.30852	6.12758	0.0388096	0.34657	0.111982	0.910838	0.954211
NC_000001.11	13127069	13132274	+	2214	gene-PRAMEF36P	PRAMEF36P	transcribed_pseudogene	645354	PRAME family member 36%2C pseudogene	0	0	0	0	0	0	0	0	0	0	0	0	0	0	0	0	0	0	0	0	0	0	0	0	0	0	0	0	0	0	NA	NA	NA	NA	NA
NC_000001.11	13148907	13156009	-	1909	gene-PRAMEF26	PRAMEF26	protein_coding	645359	PRAME family member 26	0	0	0	0	0	0	0	0	0	0	0	0	0	0	0	0	0	0	0	0	0	0	0	0	0	0	0	0	0	0	NA	NA	NA	NA	NA
NC_000001.11	13163914	13165631	-	1718	gene-HNRNPCL4	HNRNPCL4	protein_coding	101060301	heterogeneous nuclear ribonucleoprotein C like 4	8	6	9	6	7	8	9	8	4	8	6	5	3	5	5	8.53466	6.13703	8.35102	6.47166	7.41969	8.42513	9.22676	8.81195	6.07366	6.52339	5.17279	2.96256	5.51069	5.2571	6.77701	0.245127	0.346231	0.707986	0.478954	0.655847
NC_000001.11	13171848	13179459	+	2465	gene-PRAMEF9	PRAMEF9	protein_coding	343070	PRAME family member 9	0	0	0	0	0	0	0	0	0	0	0	0	0	0	0	0	0	0	0	0	0	0	0	0	0	0	0	0	0	0	NA	NA	NA	NA	NA
NC_000001.11	13196188	13201409	-	2456	gene-PRAMEF13	PRAMEF13	protein_coding	400736	PRAME family member 13	0	0	0	0	0	0	0	0	0	0	0	0	0	0	0	0	0	0	0	0	0	0	0	0	0	0	0	0	0	0	NA	NA	NA	NA	NA
NC_000001.11	13222695	13226154	-	2125	gene-PRAMEF18	PRAMEF18	protein_coding	391003	PRAME family member 18	0	0	0	0	0	0	0	0	0	0	0	0	0	0	0	0	0	0	0	0	0	0	0	0	0	0	0	0	0	0	NA	NA	NA	NA	NA
NC_000001.11	13254197	13263435	+	1856	gene-PRAMEF5	PRAMEF5	protein_coding	343068	PRAME family member 5	0	0	0	0	0	0	0	0	0	0	0	0	0	0	0	0	0	0	0	0	0	0	0	0	0	0	0	0	0	0	NA	NA	NA	NA	NA
NC_000001.11	13279126	13279231	-	106	gene-RNU6-771P	RNU6-771P	pseudogene	106479907	RNA%2C U6 small nuclear 771%2C pseudogene	0	0	0	0	0	0	0	0	0	0	0	0	0	0	0	0	0	0	0	0	0	0	0	0	0	0	0	0	0	0	NA	NA	NA	NA	NA
NC_000001.11	13281223	13285137	-	1676	gene-PRAMEF8	PRAMEF8	protein_coding	391002	PRAME family member 8	0	0	0	0	0	0	0	0	0	0	0	0	0	0	0	0	0	0	0	0	0	0	0	0	0	0	0	0	0	0	NA	NA	NA	NA	NA
NC_000001.11	13303539	13308907	+	1518	gene-PRAMEF33	PRAMEF33	protein_coding	645382	PRAME family member 33	0	0	0	0	0	0	0	0	0	0	0	0	0	0	0	0	0	0	0	0	0	0	0	0	0	0	0	0	0	0	NA	NA	NA	NA	NA
NC_000001.11	13315581	13322598	+	1865	gene-PRAMEF15	PRAMEF15	protein_coding	653619	PRAME family member 15	2	0	0	0	0	0	0	0	0	0	0	0	0	0	0	2.13366	0	0	0	0	0	0	0	0	0	0	0	0	0	0.152405	0	0.0983896	0	1	NA
NC_000001.11	13341892	13347134	-	2458	gene-PRAMEF14	PRAMEF14	protein_coding	729528	PRAME family member 14	0	0	0	0	0	0	0	0	0	0	0	0	0	0	0	0	0	0	0	0	0	0	0	0	0	0	0	0	0	0	NA	NA	NA	NA	NA
NC_000001.11	13368441	13372469	-	2635	gene-PRAMEF19	PRAMEF19	protein_coding	645414	PRAME family member 19	0	0	0	0	0	0	0	0	0	0	0	0	0	0	0	0	0	0	0	0	0	0	0	0	0	0	0	0	0	0	NA	NA	NA	NA	NA
NC_000001.11	13389632	13392629	+	1578	gene-PRAMEF17	PRAMEF17	protein_coding	391004	PRAME family member 17	0	0	0	0	0	0	0	0	0	0	0	0	0	0	0	0	0	0	0	0	0	0	0	0	0	0	0	0	0	0	NA	NA	NA	NA	NA
NC_000001.11	13410450	13421328	+	1597	gene-PRAMEF20	PRAMEF20	protein_coding	645425	PRAME family member 20	0	0	0	0	0	0	0	0	0	0	0	0	0	0	0	0	0	0	0	0	0	0	0	0	0	0	0	0	0	0	NA	NA	NA	NA	NA
NC_000001.11	13474973	13514003	-	2168	gene-LRRC38	LRRC38	protein_coding	126755	leucine rich repeat containing 38	0	0	0	0	0	0	0	1	0	0	0	1	0	0	1	0	0	0	0	0	0	0	1.10149	0	0	1.03456	0	0	1.05142	0.227677	-0.041445	0.101029	-0.410229	0.681638	NA
NC_000001.11	13486844	13493726	+	2792	gene-LOC102724856	LOC102724856	lncRNA	102724856		0	0	0	0	0	0	0	0	0	0	0	0	0	0	0	0	0	0	0	0	0	0	0	0	0	0	0	0	0	0	NA	NA	NA	NA	NA
NC_000001.11	13513220	13517054	+	1261	gene-LOC107984918	LOC107984918	lncRNA	107984918		0	0	0	0	0	0	0	0	0	0	0	0	0	0	0	0	0	0	0	0	0	0	0	0	0	0	0	0	0	0	NA	NA	NA	NA	NA
NC_000001.11	13583757	13617957	+	3142	gene-PDPN	PDPN	protein_coding	10630	podoplanin	0	0	0	0	0	2	0	0	0	0	0	1	1	0	3	0	0	0	0	0	2.10628	0	0	0	0	1.03456	0.98752	0	3.15426	0.520187	-0.170928	0.143272	-1.19303	0.232859	NA
NC_000001.11	13623126	13642847	+	2123	gene-LOC107984919	LOC107984919	lncRNA	107984919		0	0	0	0	0	0	0	0	0	0	0	0	0	0	0	0	0	0	0	0	0	0	0	0	0	0	0	0	0	0	NA	NA	NA	NA	NA
NC_000001.11	13670194	13674718	+	1123	gene-LOC105378612	LOC105378612	lncRNA	105378612		0	0	0	0	0	0	0	0	0	0	0	0	0	0	0	0	0	0	0	0	0	0	0	0	0	0	0	0	0	0	NA	NA	NA	NA	NA
NC_000001.11	13687103	13691892	-	443	gene-LOC105376756	LOC105376756	lncRNA	105376756		0	0	0	0	0	0	0	0	0	0	0	0	0	0	0	0	0	0	0	0	0	0	0	0	0	0	0	0	0	0	NA	NA	NA	NA	NA
NC_000001.11	13698874	13825079	+	12003	gene-PRDM2	PRDM2	protein_coding	7799	PR/SET domain 2	596	634	712	663	432	423	473	498	501	452	489	517	567	530	492	635.832	648.48	660.659	715.119	457.901	445.479	484.917	548.544	482.35	531.656	534.866	559.924	584.133	517.299	557.654	-0.117761	0.0991393	-1.18783	0.234901	0.403263
NC_000001.11	13893386	15118043	+	16172	gene-KAZN	KAZN	protein_coding	23254	kazrin%2C periplakin interacting protein	12	8	8	14	230	180	186	198	1	5	1	208	220	200	184	12.802	8.18271	7.42313	15.1005	243.79	189.565	190.686	218.096	3.03683	1.08723	215.188	217.254	220.428	193.461	124.007	-4.57301	0.257721	-17.7441	1.91515e-70	6.54438e-68
NC_000001.11	14214243	14221488	+	4235	gene-LOC107985467	LOC107985467	lncRNA	107985467		0	0	0	0	0	1	3	0	0	0	0	0	0	1	2	0	0	0	0	0	1.05314	3.07559	0	0	0	0	0	1.10214	2.10284	0.523836	-0.0897368	0.141283	-0.635156	0.525326	NA
NC_000001.11	14222028	14254889	-	415	gene-LOC107985468	LOC107985468	lncRNA	107985468		0	0	0	0	0	0	0	0	0	0	0	0	0	0	0	0	0	0	0	0	0	0	0	0	0	0	0	0	0	0	NA	NA	NA	NA	NA
NC_000001.11	14348955	14419973	-	1247	gene-KAZN-AS1	KAZN-AS1	lncRNA	105376762	KAZN antisense RNA 1	0	0	0	0	0	0	2	0	0	0	0	0	0	1	0	0	0	0	0	0	0	2.05039	0	0	0	0	0	1.10214	0	0.225181	-0.0189098	0.0985174	-0.191944	0.847786	NA
NC_000001.11	14801092	14818118	-	5401	gene-LOC105376759	LOC105376759	lncRNA	105376759		0	0	0	0	0	0	3	0	0	0	0	0	0	3	0	0	0	0	0	0	0	3.07559	0	0	0	0	0	3.30642	0	0.455857	-0.0520535	0.104732	-0.497016	0.619178	NA
NC_000001.11	14886750	14911575	-	2311	gene-LOC107985469	LOC107985469	lncRNA	107985469		0	0	0	0	0	0	0	0	0	0	0	0	0	0	0	0	0	0	0	0	0	0	0	0	0	0	0	0	0	0	NA	NA	NA	NA	NA
NC_000001.11	15111815	15152464	-	6979	gene-TMEM51-AS1	TMEM51-AS1	lncRNA	200197	TMEM51 antisense RNA 1	2	0	9	4	6	0	3	0	3	1	0	1	1	0	0	2.13366	0	8.35102	4.31444	6.35973	0	3.07559	0	2.02455	0	1.03456	0.98752	0	0	2.02008	0.152475	0.244097	0.624652	0.5322	0.700404
NC_000001.11	15152418	15220478	+	2808	gene-TMEM51	TMEM51	protein_coding	55092	transmembrane protein 51	245	204	246	224	82	72	55	72	48	58	23	75	57	62	69	261.374	208.659	228.261	241.609	86.9164	75.8262	56.3857	79.3075	53.6507	25.0063	77.5919	56.2887	68.3326	72.548	113.697	-0.58802	0.221323	-2.65684	0.00788776	0.0266066
NC_000001.11	15164192	15171624	-	723	gene-TMEM51-AS2	TMEM51-AS2	lncRNA	727684	TMEM51 antisense RNA 2	0	2	0	0	0	0	0	0	0	0	0	0	0	0	0	0	2.04568	0	0	0	0	0	0	0	0	0	0	0	0	0.14612	0	0.0983896	0	1	NA
NC_000001.11	15191757	15193125	-	1034	gene-MFFP1	MFFP1	pseudogene	100420251	MFF pseudogene 1	1	0	0	1	0	0	0	0	0	0	0	0	1	0	0	1.06683	0	0	1.07861	0	0	0	0	0	0	0	0.98752	0	0	0.223783	-0.0196297	0.1003	-0.195711	0.844836	NA
NC_000001.11	15236560	15400283	+	7958	gene-FHAD1	FHAD1	protein_coding	114827	forkhead associated phosphopeptide binding domain 1	10	10	7	5	2	0	3	4	3	5	0	4	2	0	4	10.6683	10.2284	6.49524	5.39305	2.11991	0	3.07559	4.40597	4.04911	0	4.13823	1.97504	0	4.20568	4.0539	0.0246009	0.321136	0.0766061	0.938937	0.970607
NC_000001.11	15326680	15343883	-	3112	gene-FHAD1-AS1	FHAD1-AS1	lncRNA	101927417	FHAD1 antisense RNA 1	0	0	1	0	0	0	0	0	0	0	0	0	0	0	0	0	0	0.927891	0	0	0	0	0	0	0	0	0	0	0	0.066278	0	0.0983896	0	1	NA
NC_000001.11	15388358	15413823	-	7078	gene-LOC101927441	LOC101927441	lncRNA	101927441		6	3	9	6	0	2	3	1	1	4	3	3	2	0	4	6.40099	3.06852	8.35102	6.47166	0	2.10628	3.07559	1.10149	2.53069	3.2617	3.10367	1.97504	0	4.20568	3.26088	0.112463	0.323304	0.347855	0.727949	0.844373
NC_000001.11	15409888	15430339	+	2422	gene-EFHD2	EFHD2	protein_coding	79180	EF-hand domain family member D2	2199	2153	2320	2079	969	954	1077	893	1249	965	810	976	997	934	886	2345.96	2202.17	2152.71	2242.43	1027.1	1004.7	1104.14	983.634	1120.59	880.658	1009.73	984.558	1029.4	931.558	1358.52	0.029204	0.0907027	0.321975	0.747472	0.856906
NC_000001.11	15438442	15449247	+	3488	gene-CTRC	CTRC	protein_coding	11330	chymotrypsin C	0	2	4	4	1	3	1	2	1	0	0	2	0	2	1	0	2.04568	3.71157	4.31444	1.05996	3.15942	1.0252	2.20299	0.506138	0	2.06912	0	2.20428	1.05142	1.66787	-0.142747	0.273974	-0.521021	0.602352	NA
NC_000001.11	15456732	15472091	+	916	gene-CELA2A	CELA2A	protein_coding	63036	chymotrypsin like elastase 2A	0	0	0	0	0	0	0	0	0	0	0	0	0	0	0	0	0	0	0	0	0	0	0	0	0	0	0	0	0	0	NA	NA	NA	NA	NA
NC_000001.11	15463533	15467379	-	1247	gene-LOC105376767	LOC105376767	lncRNA	105376767		0	1	1	0	0	0	3	0	0	2	0	0	0	0	0	0	1.02284	0.927891	0	0	0	3.07559	0	1.01228	0	0	0	0	0	0.431328	0.0763907	0.13504	0.565689	0.571605	NA
NC_000001.11	15476104	15491395	+	915	gene-CELA2B	CELA2B	protein_coding	51032	chymotrypsin like elastase 2B	0	0	0	0	0	0	0	0	0	0	0	0	0	0	0	0	0	0	0	0	0	0	0	0	0	0	0	0	0	0	NA	NA	NA	NA	NA
NC_000001.11	15491401	15524912	-	3997	gene-CASP9	CASP9	protein_coding	842	caspase 9	646	645	738	576	1028	1067	1234	1006	1048	909	1126	1060	1164	1013	1033	689.174	659.731	684.784	621.28	1089.63	1123.7	1265.09	1108.1	990.513	1224.22	1096.63	1149.47	1116.47	1086.12	993.209	-0.0152492	0.0919301	-0.165878	0.868253	0.930229
NC_000001.11	15526694	15571987	+	7766	gene-DNAJC16	DNAJC16	protein_coding	23341	DnaJ heat shock protein family %28Hsp40%29 member C16	561	567	617	632	505	558	541	586	679	603	701	602	650	581	601	598.493	579.95	572.509	681.682	535.278	587.653	554.631	645.475	648.869	762.15	622.804	641.888	640.342	631.904	621.688	0.142195	0.100264	1.4182	0.156132	0.298449
NC_000001.11	15542166	15542304	+	139	gene-SCARNA21B	SCARNA21B	guide_RNA	107397391	small Cajal body-specific RNA 21B	0	0	0	0	0	0	0	0	0	0	0	0	1	0	0	0	0	0	0	0	0	0	0	0	0	0	0.98752	0	0	0.0705372	-0.0256604	0.0983896	-0.260805	0.794243	NA
NC_000001.11	15571699	15585051	-	3095	gene-AGMAT	AGMAT	protein_coding	79814	agmatinase	858	919	893	793	349	391	386	347	580	505	524	400	362	345	312	915.342	939.989	828.607	855.338	369.925	411.778	395.725	382.218	549.16	569.71	413.823	357.482	380.238	328.043	549.813	0.584226	0.0994396	5.87519	4.22363e-09	5.2515e-08
NC_000001.11	15609982	15614946	-	1464	gene-CD24P1	CD24P1	pseudogene	935	CD24 molecule pseudogene 1	2	0	0	0	0	0	0	0	1	0	0	0	0	0	0	2.13366	0	0	0	0	0	0	0	0.506138	0	0	0	0	0	0.188557	0.0203577	0.0985218	0.206631	0.836298	NA
NC_000001.11	15617458	15669044	+	10667	gene-DDI2	DDI2	protein_coding	84301	DNA damage inducible 1 homolog 2	2180	2254	2615	2122	1363	1352	1383	1530	1767	1754	1920	1600	1829	1695	1820	2325.69	2305.48	2426.44	2288.81	1444.72	1423.85	1417.85	1685.28	1782.11	2087.49	1655.29	1806.17	1868.12	1913.58	1887.92	0.0908046	0.0880816	1.03091	0.302581	0.48155
NC_000001.11	15659713	15662033	+	2321	gene-RSC1A1	RSC1A1	protein_coding	6248	regulator of solute carriers 1	403	396	435	388	204	188	206	246	288	288	298	260	317	302	288	429.933	405.044	403.633	418.501	216.231	197.991	211.19	270.967	291.536	323.995	268.985	313.044	332.846	302.809	313.336	0.00887457	0.123359	0.071941	0.942649	0.972353
NC_000001.11	15681506	15734769	+	4486	gene-PLEKHM2	PLEKHM2	protein_coding	23207	pleckstrin homology and RUN domain containing M2	2304	2278	2349	2278	1975	1863	2338	1883	1951	1650	1626	2040	2200	1693	1929	2457.98	2330.03	2179.62	2457.07	2093.41	1962	2396.91	2074.11	1822.6	1767.84	2110.5	2172.54	1865.92	2028.19	2122.77	-0.182931	0.0867961	-2.1076	0.0350657	0.0924698
NC_000001.11	15735088	15741392	+	4420	gene-SLC25A34	SLC25A34	protein_coding	284723	solute carrier family 25 member 34	9	18	16	18	2	5	7	8	5	6	6	12	11	11	5	9.60149	18.4111	14.8463	19.415	2.11991	5.26571	7.17637	8.81195	5.56752	6.52339	12.4147	10.8627	12.1235	5.2571	9.88548	-0.396801	0.341757	-1.16106	0.245617	0.416292
NC_000001.11	15740051	15749890	-	633	gene-SLC25A34-AS1	SLC25A34-AS1	lncRNA	110806303	SLC25A34 and TMEM82 antisense RNA 1	0	0	1	0	0	0	0	0	0	0	0	0	0	0	0	0	0	0.927891	0	0	0	0	0	0	0	0	0	0	0	0.066278	0	0.0983896	0	1	NA
NC_000001.11	15742499	15747982	+	1443	gene-TMEM82	TMEM82	protein_coding	388595	transmembrane protein 82	0	0	0	0	2	0	0	0	2	0	0	0	0	0	0	0	0	0	0	2.11991	0	0	0	1.01228	0	0	0	0	0	0.223728	0.038824	0.0986699	0.393474	0.69397	NA
NC_000001.11	15756170	15786590	+	5000	gene-FBLIM1	FBLIM1	protein_coding	54751	filamin binding LIM protein 1	188	200	211	187	190	155	224	166	130	115	78	191	207	164	225	200.564	204.568	195.785	201.7	201.392	163.237	229.644	182.848	124.004	84.8041	197.601	204.417	180.751	236.57	186.277	-0.873046	0.165069	-5.28899	1.22994e-07	1.23554e-06
NC_000001.11	15792727	15793339	+	613	gene-RPL12P14	RPL12P14	pseudogene	729500	ribosomal protein L12 pseudogene 14	4	4	4	4	3	5	5	2	4	7	3	5	7	4	5	4.26733	4.09135	3.71157	4.31444	3.17987	5.26571	5.12598	2.20299	5.56752	3.2617	5.17279	6.91264	4.40855	5.2571	4.4814	-0.137317	0.345247	-0.397737	0.690824	0.819817
NC_000001.11	15807162	15807699	-	538	gene-UQCRHL	UQCRHL	protein_coding	440567	ubiquinol-cytochrome c reductase hinge protein like	551	643	671	616	809	682	678	631	708	590	600	662	663	592	576	587.824	657.685	622.615	664.424	857.504	718.242	695.082	695.042	656.968	652.339	684.877	654.726	652.466	605.618	671.815	0.0120251	0.0976454	0.123151	0.901987	0.949015
NC_000001.11	15828212	15828733	+	522	gene-RPS16P1	RPS16P1	pseudogene	441876	ribosomal protein S16 pseudogene 1	6	10	10	5	12	8	11	12	8	10	13	9	9	7	8	6.40099	10.2284	9.27891	5.39305	12.7195	8.42513	11.2771	13.2179	9.11049	14.134	9.31102	8.88768	7.71497	8.41136	9.6079	0.240482	0.336223	0.715247	0.474456	0.651816
NC_000001.11	15834215	15848147	-	2732	gene-FLJ37453	FLJ37453	lncRNA	729614	uncharacterized LOC729614	90	103	107	109	100	135	168	108	190	166	126	125	155	102	102	96.0149	105.352	99.2844	117.569	105.996	142.174	172.233	118.961	180.185	136.991	129.32	153.066	112.418	107.245	126.915	0.314835	0.191714	1.64221	0.100546	0.213164
NC_000001.11	15847707	15940456	+	12385	gene-SPEN	SPEN	protein_coding	23013	spen family transcriptional repressor	2996	3201	3645	3345	2124	1871	2938	2757	2727	2665	2614	2751	3056	3005	3083	3196.23	3274.11	3382.16	3607.95	2251.35	1970.43	3012.02	3036.82	2729.1	2842.02	2846.07	3017.86	3311.93	3241.53	2979.97	-0.150711	0.131545	-1.14569	0.251922	0.423998
NC_000001.11	15939933	15976132	-	4730	gene-ZBTB17	ZBTB17	protein_coding	7709	zinc finger and BTB domain containing 17	518	565	635	569	596	563	690	555	643	621	599	575	598	514	557	552.619	577.904	589.211	613.729	631.734	592.918	707.385	611.329	639.759	651.252	594.871	590.537	566.499	585.641	607.528	0.139735	0.0865464	1.61457	0.106404	0.222771
NC_000001.11	16004236	16008807	+	3039	gene-SRARP	SRARP	protein_coding	149563	steroid receptor associated and regulated protein	0	0	0	0	0	0	0	0	0	0	0	0	0	0	0	0	0	0	0	0	0	0	0	0	0	0	0	0	0	0	NA	NA	NA	NA	NA
NC_000001.11	16014029	16019594	-	2620	gene-HSPB7	HSPB7	protein_coding	27129	heat shock protein family B %28small%29 member 7	2	2	2	2	0	2	1	1	1	0	0	0	1	0	4	2.13366	2.04568	1.85578	2.15722	0	2.10628	1.0252	1.10149	0.506138	0	0	0.98752	0	4.20568	1.29462	-0.163787	0.2539	-0.645085	0.518872	NA
NC_000001.11	16022036	16034050	+	2491	gene-CLCNKA	CLCNKA	protein_coding	1187	chloride voltage-gated channel Ka	12	20	13	14	7	4	10	9	13	10	2	3	12	3	4	12.802	20.4568	12.0626	15.1005	7.41969	4.21256	10.252	9.91344	11.6412	2.17446	3.10367	11.8502	3.30642	4.20568	9.17866	0.24129	0.346746	0.695868	0.486511	0.662259
NC_000001.11	16034510	16040031	-	1374	gene-LOC440568	LOC440568	pseudogene	440568	family with sequence similarity 131 member C pseudogene	112	119	135	114	45	50	58	32	108	76	10	58	63	28	59	119.485	121.718	125.265	122.962	47.698	52.6571	59.4613	35.2478	93.1295	10.8723	60.0044	62.2138	30.8599	62.0338	71.6863	0.0343784	0.317198	0.108382	0.913693	0.955398
NC_000001.11	16043782	16057326	+	2938	gene-CLCNKB	CLCNKB	protein_coding	1188	chloride voltage-gated channel Kb	8	16	18	20	26	16	14	14	7	6	2	14	14	21	14	8.53466	16.3654	16.702	21.5722	27.5589	16.8503	14.3527	15.4209	6.5798	2.17446	14.4838	13.8253	23.1449	14.7199	15.1632	-0.940446	0.331784	-2.83451	0.00458959	0.0166266
NC_000001.11	16057769	16073651	-	1720	gene-FAM131C	FAM131C	protein_coding	348487	family with sequence similarity 131 member C	278	316	329	298	132	120	162	96	232	170	20	118	145	100	134	296.579	323.217	305.276	321.426	139.914	126.377	166.082	105.743	203.468	21.7446	122.078	143.19	110.214	140.89	180.443	-0.0381108	0.337043	-0.113074	0.909972	0.953692
NC_000001.11	16124337	16156104	-	4270	gene-EPHA2	EPHA2	protein_coding	1969	EPH receptor A2	1962	1989	2102	1882	1515	1440	1716	1551	1314	1161	877	1650	1700	1372	1531	2093.12	2034.43	1950.43	2029.94	1605.83	1516.52	1759.24	1708.42	1252.69	953.502	1707.02	1678.78	1512.13	1609.72	1672.27	-0.53892	0.0966794	-5.5743	2.48527e-08	2.76782e-07
NC_000001.11	16154996	16168216	+	5244	gene-LOC101927479	LOC101927479	lncRNA	101927479		70	102	109	101	37	53	61	50	88	102	77	60	59	54	44	74.6782	104.33	101.14	108.94	39.2184	55.8165	62.5369	55.0747	96.1663	83.7169	62.0735	58.2637	59.5155	46.2625	71.9809	0.612863	0.208548	2.93872	0.00329573	0.0125157
NC_000001.11	16197854	16212700	-	3444	gene-ARHGEF19	ARHGEF19	protein_coding	128272	Rho guanine nucleotide exchange factor 19	570	551	650	613	441	452	449	358	527	485	370	448	533	428	399	608.094	563.584	603.129	661.188	467.441	476.02	460.313	394.335	512.212	402.276	463.482	526.348	471.715	419.517	502.118	-0.0273081	0.119395	-0.228721	0.819086	0.902694
NC_000001.11	16215438	16227316	-	4652	gene-ANO7L1	ANO7L1	transcribed_pseudogene	101927546		19	24	25	16	16	30	25	24	28	32	7	22	50	39	26	20.2698	24.5481	23.1973	17.2578	16.9593	31.5942	25.6299	26.4358	30.3683	7.61062	22.7603	49.376	42.9834	27.3369	26.1663	-0.594951	0.316873	-1.87757	0.0604402	0.143195
NC_000001.11	16231692	16237445	-	1847	gene-CPLANE2	CPLANE2	protein_coding	79363	ciliogenesis and planar polarity effector 2	161	166	140	155	99	74	114	94	137	96	72	124	137	87	97	171.76	169.791	129.905	167.185	104.936	77.9324	116.872	103.54	117.93	78.2807	128.285	135.29	95.886	101.988	121.399	-0.18371	0.199444	-0.921107	0.356994	0.538631
NC_000001.11	16241080	16241440	-	361	gene-MT1XP1	MT1XP1	pseudogene	645652	metallothionein 1X pseudogene 1	6	13	6	13	6	0	2	7	6	9	3	3	1	6	10	6.40099	13.2969	5.56735	14.0219	6.35973	0	2.05039	7.71045	7.59208	3.2617	3.10367	0.98752	6.61283	10.5142	6.24855	0.0538911	0.33465	0.161037	0.872064	0.932266
NC_000001.11	16246840	16352480	-	6552	gene-FBXO42	FBXO42	protein_coding	54455	F-box protein 42	886	948	1020	903	901	944	1004	952	916	836	784	1044	1071	981	979	945.213	969.651	946.449	973.985	955.02	994.165	1029.3	1048.62	886.754	852.39	1080.08	1057.63	1081.2	1029.34	989.271	-0.282414	0.0672509	-4.19941	2.67612e-05	0.000176369
NC_000001.11	16367242	16398145	+	3551	gene-SZRD1	SZRD1	protein_coding	26099	SUZ RNA binding domain containing 1	6732	6752	7354	6608	5536	5395	6117	5279	6342	5712	5368	5555	6028	4854	5179	7181.91	6906.21	6823.71	7127.46	5867.92	5681.7	6271.12	5814.78	6100.99	5836.26	5746.97	5952.77	5349.78	5445.31	6150.49	0.0860889	0.0599259	1.43659	0.150835	0.290818
NC_000001.11	16369093	16369551	-	459	gene-RPL22P3	RPL22P3	pseudogene	729662	ribosomal protein L22 pseudogene 3	23	14	30	20	19	23	22	23	22	25	26	30	23	16	18	24.5371	14.3197	27.8367	21.5722	20.1392	24.2222	22.5543	25.3343	23.7885	28.268	31.0367	22.713	17.6342	18.9256	23.063	0.140492	0.288287	0.487334	0.626022	0.775217
NC_000001.11	16395606	16437842	-	7442	gene-SPATA21	SPATA21	protein_coding	374955	spermatogenesis associated 21	2	0	2	0	0	1	1	0	1	0	1	0	3	0	1	2.13366	0	1.85578	0	0	1.05314	1.0252	0	0.506138	1.08723	0	2.96256	0	1.05142	0.833938	-0.0518021	0.210771	-0.245775	0.805857	NA
NC_000001.11	16440724	16460078	+	3214	gene-NECAP2	NECAP2	protein_coding	55707	NECAP endocytosis associated 2	1223	1206	1332	1158	1218	1239	1349	1199	1033	872	893	1196	1263	1078	1181	1304.74	1233.54	1235.95	1249.03	1291.03	1304.84	1382.99	1320.69	964.194	970.898	1237.33	1247.24	1188.11	1241.73	1226.59	-0.341999	0.0630305	-5.42594	5.76511e-08	6.08662e-07
NC_000001.11	16460948	16468481	+	3245	gene-LINC01772	LINC01772	lncRNA	107984921	long intergenic non-protein coding RNA 1772	9	10	6	7	12	7	8	11	7	6	1	1	12	19	10	9.60149	10.2284	5.56735	7.55027	12.7195	7.37199	8.20156	12.1164	6.5798	1.08723	1.03456	11.8502	20.9406	10.5142	8.95454	-0.559334	0.344326	-1.62443	0.104284	0.219161
NC_000001.11	16467436	16492701	-	5368	gene-CROCCP3	CROCCP3	transcribed_pseudogene	114819	CROCC pseudogene 3	105	99	115	84	122	143	103	87	81	74	99	110	164	105	122	112.017	101.261	106.708	90.6033	129.315	150.599	105.595	95.8299	78.4514	107.636	113.801	161.953	115.725	128.273	114.126	-0.459982	0.198577	-2.31639	0.0205372	0.0595326
NC_000001.11	16514122	16514285	-	164	gene-RNU1-1	RNU1-1	snRNA	26871	RNA%2C U1 small nuclear 1	0	0	0	0	1	0	0	1	0	0	0	0	0	0	0	0	0	0	0	1.05996	0	0	1.10149	0	0	0	0	0	0	0.154389	0	0.0983896	0	1	NA
NC_000001.11	16520585	16520658	-	74	gene-TRN-GTT5-1	TRN-GTT5-1	tRNA	107985757		0	0	0	0	0	0	0	0	0	0	0	0	0	0	0	0	0	0	0	0	0	0	0	0	0	0	0	0	0	0	NA	NA	NA	NA	NA
NC_000001.11	16533891	16535652	-	1546	gene-LINC01783	LINC01783	lncRNA	100132147	long intergenic non-protein coding RNA 1783	2	2	1	0	2	2	1	1	0	0	1	3	2	4	2	2.13366	2.04568	0.927891	0	2.11991	2.10628	1.0252	1.10149	0	1.08723	3.10367	1.97504	4.40855	2.10284	1.7241	-0.489657	0.289248	-1.69286	0.0904816	0.196478
NC_000001.11	16535279	16535350	-	72	gene-TRE-TTC4-1	TRE-TTC4-1	tRNA	107985758		0	0	0	0	0	0	0	0	0	0	0	0	0	0	0	0	0	0	0	0	0	0	0	0	0	0	0	0	0	0	NA	NA	NA	NA	NA
NC_000001.11	16545939	16546009	-	71	gene-TRG-CCC1-1	TRG-CCC1-1	tRNA	7195		0	0	0	0	0	0	0	0	0	0	0	0	0	0	0	0	0	0	0	0	0	0	0	0	0	0	0	0	0	0	NA	NA	NA	NA	NA
NC_000001.11	16562323	16613564	-	5954	gene-NBPF1	NBPF1	protein_coding	55672	NBPF member 1	637	689	752	658	475	412	459	485	633	613	484	515	547	495	472	679.572	704.736	697.774	709.726	503.479	433.894	470.565	534.224	630.648	526.22	532.797	540.174	545.559	496.27	571.831	0.137484	0.0985965	1.39441	0.163193	0.308609
NC_000001.11	16613598	16624540	+	7512	gene-LOC105376794	LOC105376794	lncRNA	105376794		0	2	1	0	0	0	0	0	0	0	0	0	0	0	0	0	2.04568	0.927891	0	0	0	0	0	0	0	0	0	0	0	0.212398	0	0.0985174	0	1	NA
NC_000001.11	16618256	16630906	-	1765	gene-CROCCP2	CROCCP2	transcribed_pseudogene	84809	CROCC pseudogene 2	334	350	348	315	250	256	255	206	342	241	316	242	268	246	222	356.322	357.994	322.906	339.762	264.989	269.604	261.425	226.908	295.079	343.565	250.363	264.655	271.126	233.415	289.865	0.305102	0.115681	2.63745	0.00835322	0.0279436
NC_000001.11	16645574	16650420	+	2636	gene-MST1P2	MST1P2	transcribed_pseudogene	11209	macrophage stimulating 1 pseudogene 2	55	56	63	50	66	64	73	66	45	59	37	62	74	61	62	58.6758	57.279	58.4572	53.9305	69.9571	67.401	74.8393	72.6986	52.6384	40.2276	64.1426	73.0765	67.2304	65.1881	62.553	-0.452584	0.199715	-2.26615	0.0234425	0.0664604
NC_000001.11	16654157	16667145	-	2799	gene-LOC107985736	LOC107985736	lncRNA	107985736		2	4	6	2	4	6	4	2	5	3	7	5	1	2	5	2.13366	4.09135	5.56735	2.15722	4.23982	6.31885	4.10078	2.20299	4.04911	7.61062	5.17279	0.98752	2.20428	5.2571	4.00667	0.277538	0.338368	0.820225	0.412088	0.593498
NC_000001.11	16666785	16666948	-	164	gene-RNU1-3	RNU1-3	snRNA	26869	RNA%2C U1 small nuclear 3	0	0	0	0	0	0	0	1	0	0	1	1	0	0	0	0	0	0	0	0	0	0	1.10149	0	1.08723	1.03456	0	0	0	0.230235	0.00213474	0.100423	0.0212576	0.98304	NA
NC_000001.11	16678271	16678341	-	71	gene-TRG-CCC4-1	TRG-CCC4-1	tRNA	107985759		0	0	0	0	0	0	0	0	0	0	0	0	0	0	0	0	0	0	0	0	0	0	0	0	0	0	0	0	0	0	NA	NA	NA	NA	NA
NC_000001.11	16683091	16686249	-	3159	gene-EIF1AXP1	EIF1AXP1	pseudogene	280661	EIF1AX pseudogene 1	1872	2103	2577	1999	1138	1193	927	1038	1425	1358	1853	1242	1145	1188	1334	1997.11	2151.03	2391.18	2156.14	1206.23	1256.4	950.356	1143.35	1408.58	2014.64	1284.92	1130.71	1309.34	1402.59	1557.33	0.399483	0.13049	3.06141	0.00220296	0.00882346
NC_000001.11	16691218	16720157	-	2015	gene-ESPNP	ESPNP	transcribed_pseudogene	284729	espin pseudogene	1	0	2	1	1	3	0	3	2	2	0	2	0	0	0	1.06683	0	1.85578	1.07861	1.05996	3.15942	0	3.30448	2.02455	0	2.06912	0	0	0	1.11563	0.130882	0.227095	0.576329	0.564393	NA
NC_000001.11	16727285	16727355	+	71	gene-TRG-CCC5-1	TRG-CCC5-1	tRNA	100189045		0	0	0	0	0	0	0	0	0	0	0	0	0	0	0	0	0	0	0	0	0	0	0	0	0	0	0	0	0	0	NA	NA	NA	NA	NA
NC_000001.11	16740516	16740679	+	164	gene-RNU1-4	RNU1-4	snRNA	6060	RNA%2C U1 small nuclear 4	0	0	0	0	0	0	0	1	0	0	1	1	0	0	0	0	0	0	0	0	0	0	1.10149	0	1.08723	1.03456	0	0	0	0.230235	0.00213474	0.100423	0.0212576	0.98304	NA
NC_000001.11	16750235	16750964	+	496	gene-CROCCP4	CROCCP4	pseudogene	100421113	CROCC pseudogene 4	0	2	2	0	0	1	0	2	0	1	2	1	0	0	1	0	2.04568	1.85578	0	0	1.05314	0	2.20299	0.506138	2.17446	1.03456	0	0	1.05142	0.851726	0.129279	0.212413	0.608621	0.542775	NA
NC_000001.11	16757120	16770380	-	2566	gene-MST1L	MST1L	transcribed_pseudogene	11223		36	46	37	39	44	41	56	40	35	26	26	53	52	42	50	38.406	47.0506	34.332	42.0658	46.6381	43.1788	57.4109	44.0597	30.8744	28.268	54.8316	51.3511	46.2898	52.571	44.0948	-0.673053	0.232562	-2.89408	0.00380277	0.0141631
NC_000001.11	16858949	16859021	-	73	gene-MIR3675	MIR3675	miRNA	100500876	microRNA 3675	0	0	0	0	0	0	0	0	0	0	0	0	0	0	0	0	0	0	0	0	0	0	0	0	0	0	0	0	0	0	NA	NA	NA	NA	NA
NC_000001.11	16861921	16861991	+	71	gene-TRG-CCC1-2	TRG-CCC1-2	tRNA	100189298		0	0	0	0	0	0	0	0	0	0	0	0	0	0	0	0	0	0	0	0	0	0	0	0	0	0	0	0	0	0	NA	NA	NA	NA	NA
NC_000001.11	16872226	16874096	+	1292	gene-LOC112267871	LOC112267871	lncRNA	112267871	uncharacterized LOC112267871	0	1	1	0	0	0	1	0	1	0	0	1	0	1	0	0	1.02284	0.927891	0	0	0	1.0252	0	0.506138	0	1.03456	0	1.10214	0	0.40134	-0.0380748	0.162157	-0.234802	0.814363	NA
NC_000001.11	16872583	16872654	+	72	gene-TRE-TTC3-1	TRE-TTC3-1	tRNA	7193		0	0	0	0	0	0	0	0	0	0	0	0	0	0	0	0	0	0	0	0	0	0	0	0	0	0	0	0	0	0	NA	NA	NA	NA	NA
NC_000001.11	16875463	16875536	+	74	gene-TRN-GTT13-1	TRN-GTT13-1	tRNA	100189183		0	0	0	0	0	0	0	0	0	0	0	0	0	0	0	0	0	0	0	0	0	0	0	0	0	0	0	0	0	0	NA	NA	NA	NA	NA
NC_000001.11	16887335	16890135	+	1169	gene-LOC107985101	LOC107985101	pseudogene	107985101		0	0	0	0	0	0	0	0	0	0	0	0	0	0	1	0	0	0	0	0	0	0	0	0	0	0	0	0	1.05142	0.0751014	-0.0256604	0.0983896	-0.260805	0.794243	NA
NC_000001.11	16888538	16889666	-	630	gene-LOC105376805	LOC105376805	lncRNA	105376805	uncharacterized LOC105376805	159	164	176	147	179	227	217	183	166	144	108	191	205	126	173	169.626	167.746	163.309	158.556	189.732	239.063	222.467	201.573	156.903	117.421	197.601	202.442	138.869	181.896	179.086	-0.347832	0.161999	-2.14713	0.0317832	0.0852744
NC_000001.11	16889677	16889750	+	74	gene-TRN-GTT4-1	TRN-GTT4-1	tRNA	791226		0	0	0	0	0	0	0	0	0	0	0	0	0	0	0	0	0	0	0	0	0	0	0	0	0	0	0	0	0	0	NA	NA	NA	NA	NA
NC_000001.11	16895980	16896143	+	164	gene-RNU1-2	RNU1-2	snRNA	26870	RNA%2C U1 small nuclear 2	0	0	0	0	2	0	0	0	0	0	0	1	0	0	0	0	0	0	0	2.11991	0	0	0	0	0	1.03456	0	0	0	0.225319	-0.0189098	0.0985174	-0.191944	0.847786	NA
NC_000001.11	16914082	16972979	+	8147	gene-CROCC	CROCC	protein_coding	9696	ciliary rootlet coiled-coil%2C rootletin	522	558	470	450	480	487	627	502	499	436	402	520	598	572	478	556.886	570.744	436.109	485.375	508.779	512.88	642.797	552.95	473.239	437.067	537.97	590.537	630.423	502.579	531.31	-0.297841	0.127786	-2.33078	0.0197651	0.057645
NC_000001.11	16974502	16981583	-	1115	gene-MFAP2	MFAP2	protein_coding	4237	microfibril associated protein 2	1454	1365	1500	1248	2284	2348	2628	2131	892	710	800	2178	2369	1828	1978	1551.17	1396.17	1391.84	1346.11	2420.94	2472.78	2694.21	2347.28	810.834	869.786	2253.27	2339.44	2014.71	2079.71	1856.3	-1.34967	0.0857697	-15.736	8.57004e-56	1.55497e-53
NC_000001.11	16976293	16977795	+	397	gene-LOC105376806	LOC105376806	lncRNA	105376806		0	0	0	0	3	0	0	0	1	0	0	0	0	0	1	0	0	0	0	3.17987	0	0	0	0.506138	0	0	0	0	1.05142	0.338388	0.00500722	0.111814	0.0447815	0.964281	NA
NC_000001.11	16985958	17011972	-	4040	gene-ATP13A2	ATP13A2	protein_coding	23400	ATPase cation transporting 13A2	1508	1570	1666	1476	1658	1600	2237	1724	1300	1065	961	1781	1970	1589	1714	1608.78	1605.86	1545.87	1592.03	1757.41	1685.03	2293.36	1898.97	1197.02	1044.83	1842.55	1945.41	1751.3	1802.13	1683.61	-0.689878	0.10362	-6.65775	2.78044e-11	4.72698e-10
NC_000001.11	17018722	17054032	-	1015	gene-SDHB	SDHB	protein_coding	6390	succinate dehydrogenase complex iron sulfur subunit B	4428	4518	4840	4273	3458	3608	3532	3067	5070	4422	3616	3431	3353	2956	3015	4723.93	4621.19	4490.99	4608.9	3665.33	3799.73	3620.99	3378.28	4804.27	3931.43	3549.57	3311.16	3257.92	3170.03	3923.84	0.392393	0.0787009	4.98588	6.1681e-07	5.52971e-06
NC_000001.11	17066761	17119453	-	4591	gene-PADI2	PADI2	protein_coding	11240	peptidyl arginine deiminase 2	7	4	9	3	12	10	10	8	4	1	0	7	15	9	8	7.46782	4.09135	8.35102	3.23583	12.7195	10.5314	10.252	8.81195	2.53069	0	7.24191	14.8128	9.91925	8.41136	7.7412	-1.04294	0.343578	-3.03552	0.00240118	0.00949319
NC_000001.11	17135665	17138955	+	823	gene-LOC105376808	LOC105376808	lncRNA	105376808		0	0	0	0	0	0	0	0	0	0	0	0	0	0	0	0	0	0	0	0	0	0	0	0	0	0	0	0	0	0	NA	NA	NA	NA	NA
NC_000001.11	17189789	17196387	+	590	gene-LINC02783	LINC02783	lncRNA	400743	long intergenic non-protein coding RNA 2783	5	2	1	3	0	4	11	3	10	3	0	1	3	1	3	5.33416	2.04568	0.927891	3.23583	0	4.21256	11.2771	3.30448	6.5798	0	1.03456	2.96256	1.10214	3.15426	3.22651	0.200924	0.296811	0.676945	0.498441	0.672029
NC_000001.11	17205125	17246007	+	5857	gene-PADI1	PADI1	protein_coding	29943	peptidyl arginine deiminase 1	7	19	15	25	17	4	1	2	30	12	4	3	5	1	8	7.46782	19.4339	13.9184	26.9653	18.0192	4.21256	1.0252	2.20299	21.2578	4.34893	3.10367	4.9376	1.10214	8.41136	9.74335	0.598419	0.335594	1.78316	0.0745597	0.168898
NC_000001.11	17249079	17284233	+	5148	gene-PADI3	PADI3	protein_coding	51702	peptidyl arginine deiminase 3	74	73	61	46	0	1	8	6	1	2	2	0	4	1	3	78.9456	74.6672	56.6014	49.6161	0	1.05314	8.20156	6.60896	1.51842	2.17446	0	3.95008	1.10214	3.15426	20.5424	0.182558	0.34724	0.525741	0.599068	0.754174
NC_000001.11	17277889	17277975	+	87	gene-MIR3972	MIR3972	miRNA	100616188	microRNA 3972	0	1	0	0	0	0	0	0	0	0	0	0	0	0	0	0	1.02284	0	0	0	0	0	0	0	0	0	0	0	0	0.0730599	0	0.0983896	0	1	NA
NC_000001.11	17308195	17364004	+	3014	gene-PADI4	PADI4	protein_coding	23569	peptidyl arginine deiminase 4	4	3	8	5	0	0	4	0	0	0	1	0	2	1	0	4.26733	3.06852	7.42313	5.39305	0	0	4.10078	0	0	1.08723	0	1.97504	1.10214	0	2.0298	0.0400161	0.261306	0.153139	0.878289	0.936041
NC_000001.11	17372196	17401699	+	2396	gene-PADI6	PADI6	protein_coding	353238	peptidyl arginine deiminase 6	0	0	0	0	0	0	0	0	0	0	0	0	0	0	0	0	0	0	0	0	0	0	0	0	0	0	0	0	0	0	NA	NA	NA	NA	NA
NC_000001.11	17406760	17439677	-	4054	gene-RCC2	RCC2	protein_coding	55920	regulator of chromosome condensation 2	11502	11502	12858	11393	8280	8407	8955	8502	10628	9330	8624	8650	9143	8511	8725	12270.7	11764.7	11930.8	12288.6	8776.43	8853.76	9180.62	9364.9	10101.5	9376.29	8948.93	9028.9	9380.3	9173.64	10031.4	0.0935081	0.0497122	1.88099	0.0599736	0.142385
NC_000001.11	17406761	17407382	+	310	gene-RCC2-AS1	RCC2-AS1	antisense_RNA	114515514	RCC2 antisense RNA 1	1	3	1	0	1	0	0	0	0	0	0	0	0	3	0	1.06683	3.06852	0.927891	0	1.05996	0	0	0	0	0	0	0	3.30642	0	0.673544	-0.0958042	0.164431	-0.58264	0.560136	NA
NC_000001.11	17513442	17697875	+	10025	gene-ARHGEF10L	ARHGEF10L	protein_coding	55160	Rho guanine nucleotide exchange factor 10 like	478	436	581	421	561	549	647	536	502	435	382	612	612	571	539	509.946	445.958	539.105	454.095	594.635	578.174	663.301	590.4	474.252	415.323	633.15	604.362	629.321	566.716	549.91	-0.432809	0.103132	-4.19664	2.70908e-05	0.000178369
NC_000001.11	17717573	17722353	+	1422	gene-LINC02810	LINC02810	lncRNA	107984028		0	0	0	0	0	0	0	0	0	0	0	0	0	0	0	0	0	0	0	0	0	0	0	0	0	0	0	0	0	0	NA	NA	NA	NA	NA
NC_000001.11	17755333	17827063	+	1960	gene-ACTL8	ACTL8	protein_coding	81569	actin like 8	162	190	210	183	25	30	26	12	33	27	27	31	22	10	18	172.827	194.339	194.857	197.386	26.4989	31.5942	26.6551	13.2179	30.3683	29.3553	32.0713	21.7254	11.0214	18.9256	71.4887	0.460215	0.257678	1.78601	0.074098	0.168205
NC_000001.11	18000470	18010489	-	1516	gene-LOC105376809	LOC105376809	lncRNA	105376809		0	0	0	0	0	0	0	0	0	0	0	0	0	0	0	0	0	0	0	0	0	0	0	0	0	0	0	0	0	0	NA	NA	NA	NA	NA
NC_000001.11	18043754	18052755	+	1678	gene-LOC105376812	LOC105376812	lncRNA	105376812		0	0	0	0	0	0	0	0	0	0	0	0	0	0	0	0	0	0	0	0	0	0	0	0	0	0	0	0	0	0	NA	NA	NA	NA	NA
NC_000001.11	18065657	18074412	+	2471	gene-LINC01654	LINC01654	lncRNA	101927876	long intergenic non-protein coding RNA 1654	0	0	0	0	0	0	0	0	0	0	0	0	0	0	0	0	0	0	0	0	0	0	0	0	0	0	0	0	0	0	NA	NA	NA	NA	NA
NC_000001.11	18107746	18378483	+	2333	gene-IGSF21	IGSF21	protein_coding	84966	immunoglobin superfamily member 21	0	0	0	0	0	0	0	0	0	0	0	0	0	0	0	0	0	0	0	0	0	0	0	0	0	0	0	0	0	0	NA	NA	NA	NA	NA
NC_000001.11	18159959	18176775	-	3466	gene-IGSF21-AS1	IGSF21-AS1	lncRNA	105376814		0	0	0	0	0	0	0	0	0	0	0	0	0	0	0	0	0	0	0	0	0	0	0	0	0	0	0	0	0	0	NA	NA	NA	NA	NA
NC_000001.11	18480930	18485974	+	5045	gene-KLHDC7A	KLHDC7A	protein_coding	127707	kelch domain containing 7A	4	4	4	2	2	3	2	3	3	3	4	2	4	2	1	4.26733	4.09135	3.71157	2.15722	2.11991	3.15942	2.05039	3.30448	3.03683	4.34893	2.06912	3.95008	2.20428	1.05142	2.96588	0.22096	0.331491	0.666566	0.50505	0.678263
NC_000001.11	18513008	18513395	+	388	gene-DYNLL1P3	DYNLL1P3	pseudogene	391012	dynein light chain LC8-type 1 pseudogene 3	0	0	0	0	0	0	0	0	0	0	0	1	0	0	0	0	0	0	0	0	0	0	0	0	0	1.03456	0	0	0	0.073897	-0.0256604	0.0983896	-0.260805	0.794243	NA
NC_000001.11	18630846	18748866	+	6473	gene-PAX7	PAX7	protein_coding	5081	paired box 7	0	0	0	0	0	0	0	0	0	0	0	0	0	0	0	0	0	0	0	0	0	0	0	0	0	0	0	0	0	0	NA	NA	NA	NA	NA
NC_000001.11	18839599	18859660	-	2520	gene-TAS1R2	TAS1R2	protein_coding	80834	taste 1 receptor member 2	0	2	0	0	0	0	0	0	0	0	0	0	0	0	0	0	2.04568	0	0	0	0	0	0	0	0	0	0	0	0	0.14612	0	0.0983896	0	1	NA
NC_000001.11	18871430	18902580	-	3362	gene-ALDH4A1	ALDH4A1	protein_coding	8659	aldehyde dehydrogenase 4 family member A1	425	438	390	322	330	352	432	370	336	260	210	326	344	307	331	453.404	448.003	361.878	347.313	349.785	370.706	442.884	407.553	301.658	228.319	337.266	339.707	338.357	348.02	362.489	-0.327646	0.139579	-2.34739	0.0189052	0.0555719
NC_000001.11	18883202	18883275	-	74	gene-MIR4695	MIR4695	miRNA	100616120	microRNA 4695	0	0	0	0	0	0	0	0	0	0	0	0	0	0	0	0	0	0	0	0	0	0	0	0	0	0	0	0	0	0	NA	NA	NA	NA	NA
NC_000001.11	18897071	18897148	-	78	gene-MIR1290	MIR1290	miRNA	100302276	microRNA 1290	0	0	0	0	0	0	0	0	0	0	0	0	0	0	0	0	0	0	0	0	0	0	0	0	0	0	0	0	0	0	NA	NA	NA	NA	NA
NC_000001.11	18904280	18956676	-	6179	gene-IFFO2	IFFO2	protein_coding	126917	intermediate filament family orphan 2	499	537	567	538	290	320	352	327	410	359	271	368	351	321	287	532.349	549.264	526.114	580.292	307.387	337.005	360.869	360.188	389.22	294.64	380.717	346.62	353.786	301.758	401.444	0.00333779	0.123052	0.0271251	0.97836	0.988691
NC_000001.11	18970478	19051428	-	3221	gene-LOC105376815	LOC105376815	lncRNA	105376815		0	0	0	0	0	0	0	0	0	0	0	0	0	0	0	0	0	0	0	0	0	0	0	0	0	0	0	0	0	0	NA	NA	NA	NA	NA
NC_000001.11	19074508	19214332	-	20113	gene-UBR4	UBR4	protein_coding	23352	ubiquitin protein ligase E3 component n-recognin 4	7171	7483	8158	7255	5604	4677	7246	7244	7751	8225	7763	7418	8532	8257	8462	7650.25	7653.9	7569.74	7825.32	5939.99	4925.54	7428.57	7979.22	8086.07	8440.18	7674.35	8425.52	9100.36	8897.12	7685.44	-0.0461623	0.130126	-0.354752	0.722775	0.84118
NC_000001.11	19210386	19240704	+	939	gene-EMC1-AS1	EMC1-AS1	lncRNA	101927895	EMC1 antisense RNA 1	22	17	23	21	39	38	36	13	23	34	17	23	24	32	23	23.4703	17.3883	21.3415	22.6508	41.3383	40.0194	36.907	14.3194	28.8499	18.4829	23.7948	23.7005	35.2684	24.1827	26.551	-0.0990606	0.300377	-0.329788	0.74156	0.853546
NC_000001.11	19215660	19251524	-	6649	gene-EMC1	EMC1	protein_coding	23065	ER membrane protein complex subunit 1	5433	5719	6034	5463	4485	4330	4803	4524	4506	3992	4573	4578	4892	4354	4706	5796.1	5849.61	5598.9	5892.45	4753.9	4560.1	4924.01	4983.16	4301.16	4971.91	4736.21	4830.95	4798.71	4947.98	5067.51	-0.0601178	0.0631901	-0.95138	0.341411	0.523001
NC_000001.11	19251799	19260128	+	2440	gene-MRTO4	MRTO4	protein_coding	51154	MRT4 homolog%2C ribosome maturation factor	4124	4012	4531	4044	2572	2630	2568	2459	3279	2736	2745	2553	2458	2097	2154	4399.62	4103.63	4204.28	4361.9	2726.21	2769.76	2632.7	2708.57	3044.42	2984.45	2641.23	2427.32	2311.18	2264.76	3112.86	0.320522	0.065249	4.91229	9.00205e-07	7.88419e-06
NC_000001.11	19265982	19274122	-	2362	gene-AKR7L	AKR7L	transcribed_pseudogene	246181	aldo-keto reductase family 7 like %28gene/pseudogene%29	39	44	55	54	30	39	35	42	52	53	32	33	33	33	33	41.6065	45.0049	51.034	58.245	31.7987	41.0725	35.8818	46.2627	53.1445	34.7914	34.1404	32.5882	36.3706	34.6969	41.1884	0.340131	0.244042	1.39374	0.163395	0.308906
NC_000001.11	19274229	19289362	-	2255	gene-AKR7A3	AKR7A3	protein_coding	22977	aldo-keto reductase family 7 member A3	36	50	53	36	30	35	35	33	46	38	26	35	35	29	27	38.406	51.1419	49.1782	38.83	31.7987	36.8599	35.8818	36.3493	42.5156	28.268	36.2095	34.5632	31.962	28.3883	37.168	0.135814	0.248376	0.546807	0.584511	0.743606
NC_000001.11	19293247	19295736	-	2490	gene-LOC100506730	LOC100506730	lncRNA	100506730	uncharacterized LOC100506730	144	191	167	170	175	152	110	125	166	155	158	140	142	148	139	153.624	195.362	154.958	183.364	185.492	160.077	112.771	137.687	162.47	171.783	144.838	140.228	163.116	146.147	157.994	0.157066	0.168943	0.929698	0.352527	0.534171
NC_000001.11	19302708	19312146	-	2619	gene-AKR7A2	AKR7A2	protein_coding	8574	aldo-keto reductase family 7 member A2	1681	1656	1782	1520	1463	1504	1578	1386	1487	1217	1189	1408	1544	1297	1241	1793.34	1693.82	1653.5	1639.49	1550.72	1583.92	1617.76	1526.67	1368.6	1292.72	1456.66	1524.73	1429.47	1304.81	1531.16	-0.098563	0.0720504	-1.36797	0.17132	0.319733
NC_000001.11	19305077	19305181	-	105	gene-RNU6-1099P	RNU6-1099P	pseudogene	106481526	RNA%2C U6 small nuclear 1099%2C pseudogene	2	3	3	3	2	0	1	1	6	0	0	3	1	2	2	2.13366	3.06852	2.78367	3.23583	2.11991	0	1.0252	1.10149	3.03683	0	3.10367	0.98752	2.20428	2.10284	1.92167	-0.0629638	0.29798	-0.211302	0.832652	0.909985
NC_000001.11	19312302	19332611	+	6511	gene-SLC66A1	SLC66A1	protein_coding	54896	solute carrier family 66 member 1	338	383	412	341	315	350	418	393	347	336	314	384	372	294	298	360.589	391.747	382.291	367.806	333.886	368.599	428.532	432.887	345.693	341.391	397.27	367.358	324.029	313.323	368.243	-0.026737	0.122928	-0.217501	0.827818	0.907456
NC_000001.11	19338775	19485539	-	3845	gene-CAPZB	CAPZB	protein_coding	832	capping actin protein of muscle Z-line subunit beta	5545	5433	5950	5424	5566	5460	5825	5221	5512	4975	5019	5148	5421	4845	4923	5915.58	5557.08	5520.95	5850.38	5899.71	5750.15	5971.76	5750.9	5307.87	5456.82	5325.9	5353.35	5339.86	5176.14	5584.03	0.0218757	0.0476895	0.458712	0.646441	0.789652
NC_000001.11	19424384	19424599	+	216	gene-RN7SL277P	RN7SL277P	pseudogene	106479323	RNA%2C 7SL%2C cytoplasmic 277%2C pseudogene	0	0	0	0	0	0	0	0	0	0	0	0	0	0	0	0	0	0	0	0	0	0	0	0	0	0	0	0	0	0	NA	NA	NA	NA	NA
NC_000001.11	19500221	19531797	+	850	gene-LOC105376819	LOC105376819	lncRNA	105376819		0	0	0	0	0	3	2	0	1	2	0	3	1	0	0	0	0	0	0	0	3.15942	2.05039	0	1.51842	0	3.10367	0.98752	0	0	0.772816	-0.0373206	0.172266	-0.216645	0.828485	NA
NC_000001.11	19509890	19512483	-	140	gene-LOC105376818	LOC105376818	lncRNA	105376818		0	0	0	0	0	0	0	0	0	0	0	0	0	0	0	0	0	0	0	0	0	0	0	0	0	0	0	0	0	0	NA	NA	NA	NA	NA
NC_000001.11	19512540	19530730	-	1217	gene-LOC105376817	LOC105376817	lncRNA	105376817		0	0	0	0	0	0	0	0	0	0	0	0	0	0	0	0	0	0	0	0	0	0	0	0	0	0	0	0	0	0	NA	NA	NA	NA	NA
NC_000001.11	19591802	19596832	-	207	gene-LOC105378614	LOC105378614	lncRNA	105378614	uncharacterized LOC105378614	0	0	0	0	0	0	0	0	0	0	0	0	0	0	0	0	0	0	0	0	0	0	0	0	0	0	0	0	0	0	NA	NA	NA	NA	NA
NC_000001.11	19596979	19658452	+	2204	gene-MICOS10-NBL1	MICOS10-NBL1	protein_coding	100532736	MICOS10-NBL1 readthrough	786	683	762	656	1145	1032	1197	964	792	586	534	1039	1018	902	918	838.53	698.599	707.053	707.568	1213.65	1086.84	1227.16	1061.84	697.459	580.582	1074.91	1005.3	994.129	965.204	918.487	-0.636269	0.101744	-6.2536	4.01101e-10	5.84075e-09
NC_000001.11	19596979	19629820	+	4228	gene-MICOS10	MICOS10	protein_coding	440574	mitochondrial contact site and cristae organizing system subunit 10	2586	2491	2827	2356	2253	2339	2165	1900	2396	1983	1829	2074	2169	1907	1874	2758.83	2547.89	2623.15	2541.21	2388.08	2463.3	2219.55	2092.84	2216.38	1988.55	2145.67	2141.93	2101.78	1970.36	2299.96	0.0120612	0.077039	0.15656	0.875592	0.934478
NC_000001.11	19607807	19608644	+	838	gene-RPS14P3	RPS14P3	transcribed_pseudogene	644068	ribosomal protein S14 pseudogene 3	118	80	92	87	170	122	150	98	67	62	84	79	81	50	82	125.886	81.8271	85.366	93.8391	180.192	128.483	153.779	107.946	65.2918	91.3275	81.7301	79.9891	55.1069	86.2165	101.213	0.0417168	0.225654	0.184871	0.853331	0.922144
NC_000001.11	19643229	19658452	+	3139	gene-NBL1	NBL1	protein_coding	4681	NBL1%2C DAN family BMP antagonist	678	561	648	565	1041	934	1106	892	657	504	444	948	950	820	856	723.312	573.813	601.274	609.415	1103.41	983.634	1133.87	982.532	587.627	482.731	980.761	938.144	903.754	900.016	821.735	-0.768064	0.106862	-7.18741	6.60323e-13	1.34847e-11
NC_000001.11	19664875	19680966	+	3800	gene-HTR6	HTR6	protein_coding	3362	5-hydroxytryptamine receptor 6	1	3	3	1	5	0	0	2	0	0	1	1	1	1	2	1.06683	3.06852	2.78367	1.07861	5.29978	0	0	2.20299	0	1.08723	1.03456	0.98752	1.10214	2.10284	1.55819	-0.106625	0.262549	-0.406113	0.68466	NA
NC_000001.11	19682213	19800385	-	6397	gene-TMCO4	TMCO4	protein_coding	255104	transmembrane and coiled-coil domains 4	797	801	933	727	591	565	653	593	922	766	745	502	630	486	534	850.265	819.294	865.723	784.15	626.434	595.025	669.453	653.186	854.362	809.988	519.348	622.138	535.639	561.458	697.604	0.565203	0.0883172	6.3997	1.55684e-10	2.4e-09
NC_000001.11	19814029	19815283	-	1255	gene-RNF186	RNF186	protein_coding	54546	ring finger protein 186	0	0	0	0	0	0	0	0	0	0	0	0	0	0	0	0	0	0	0	0	0	0	0	0	0	0	0	0	0	0	NA	NA	NA	NA	NA
NC_000001.11	19860211	19889289	-	1231	gene-LOC105376823	LOC105376823	lncRNA	105376823		0	0	0	0	0	0	0	0	0	0	0	0	0	0	0	0	0	0	0	0	0	0	0	0	0	0	0	0	0	0	NA	NA	NA	NA	NA
NC_000001.11	19881708	19912945	+	7202	gene-OTUD3	OTUD3	protein_coding	23252	OTU deubiquitinase 3	501	667	659	524	401	393	428	421	487	452	476	424	440	442	440	534.483	682.233	611.48	565.192	425.042	413.884	438.784	463.729	475.264	517.522	438.653	434.509	487.145	462.625	496.468	0.11695	0.105476	1.10878	0.267526	0.441705
NC_000001.11	19920009	19923617	-	785	gene-PLA2G2E	PLA2G2E	protein_coding	30814	phospholipase A2 group IIE	0	0	0	0	0	0	0	0	0	0	0	0	0	0	0	0	0	0	0	0	0	0	0	0	0	0	0	0	0	0	NA	NA	NA	NA	NA
NC_000001.11	19975431	19980434	-	1027	gene-PLA2G2A	PLA2G2A	protein_coding	5320	phospholipase A2 group IIA	0	0	0	0	0	0	0	0	0	0	0	0	0	0	0	0	0	0	0	0	0	0	0	0	0	0	0	0	0	0	NA	NA	NA	NA	NA
NC_000001.11	20028349	20091911	+	3463	gene-PLA2G5	PLA2G5	protein_coding	5322	phospholipase A2 group V	0	0	0	0	0	0	0	0	0	0	0	0	0	0	0	0	0	0	0	0	0	0	0	0	0	0	0	0	0	0	NA	NA	NA	NA	NA
NC_000001.11	20111939	20119536	-	2651	gene-PLA2G2D	PLA2G2D	protein_coding	26279	phospholipase A2 group IID	0	0	0	0	0	0	0	0	0	0	0	0	0	0	0	0	0	0	0	0	0	0	0	0	0	0	0	0	0	0	NA	NA	NA	NA	NA
NC_000001.11	20139323	20150386	+	2726	gene-PLA2G2F	PLA2G2F	protein_coding	64600	phospholipase A2 group IIF	0	0	0	0	0	0	0	0	0	2	0	0	0	0	0	0	0	0	0	0	0	0	0	1.01228	0	0	0	0	0	0.0723055	0.0392184	0.0983896	0.398603	0.690186	NA
NC_000001.11	20154214	20160568	+	6355	gene-LOC117779438	LOC117779438	lncRNA	117779438	uncharacterized LOC117779438	0	0	0	0	0	0	0	0	0	0	0	0	0	0	0	0	0	0	0	0	0	0	0	0	0	0	0	0	0	0	NA	NA	NA	NA	NA
NC_000001.11	20163055	20186518	-	2004	gene-PLA2G2C	PLA2G2C	protein_coding	391013	phospholipase A2 group IIC	0	0	0	0	0	0	0	0	0	0	0	0	0	0	0	0	0	0	0	0	0	0	0	0	0	0	0	0	0	0	NA	NA	NA	NA	NA
NC_000001.11	20183007	20196050	+	6525	gene-UBXN10	UBXN10	protein_coding	127733	UBX domain protein 10	0	0	1	0	0	0	0	0	0	0	0	0	0	0	0	0	0	0.927891	0	0	0	0	0	0	0	0	0	0	0	0.066278	0	0.0983896	0	1	NA
NC_000001.11	20197306	20202827	+	3043	gene-LOC105376825	LOC105376825	lncRNA	105376825		0	0	0	0	0	0	0	0	0	0	0	0	0	0	0	0	0	0	0	0	0	0	0	0	0	0	0	0	0	0	NA	NA	NA	NA	NA
NC_000001.11	20210712	20213349	-	1733	gene-LOC105376826	LOC105376826	lncRNA	105376826		0	0	0	0	0	0	0	0	0	0	0	0	1	0	0	0	0	0	0	0	0	0	0	0	0	0	0.98752	0	0	0.0705372	-0.0256604	0.0983896	-0.260805	0.794243	NA
NC_000001.11	20243095	20244655	+	480	gene-LINC01757	LINC01757	lncRNA	105376827	long intergenic non-protein coding RNA 1757	0	0	0	0	0	0	0	0	0	0	0	0	0	0	0	0	0	0	0	0	0	0	0	0	0	0	0	0	0	0	NA	NA	NA	NA	NA
NC_000001.11	20271604	20274507	+	1568	gene-LOC105376828	LOC105376828	lncRNA	105376828		0	0	0	0	0	0	0	0	0	0	0	0	0	0	0	0	0	0	0	0	0	0	0	0	0	0	0	0	0	0	NA	NA	NA	NA	NA
NC_000001.11	20290875	20360442	+	12072	gene-VWA5B1	VWA5B1	protein_coding	127731	von Willebrand factor A domain containing 5B1	0	0	0	0	0	0	0	0	0	0	0	0	0	0	0	0	0	0	0	0	0	0	0	0	0	0	0	0	0	0	NA	NA	NA	NA	NA
NC_000001.11	20359801	20428794	-	3783	gene-LINC01141	LINC01141	lncRNA	339505	long intergenic non-protein coding RNA 1141	0	0	0	0	0	0	0	0	0	0	0	0	0	0	0	0	0	0	0	0	0	0	0	0	0	0	0	0	0	0	NA	NA	NA	NA	NA
NC_000001.11	20482391	20486210	-	2326	gene-CAMK2N1	CAMK2N1	protein_coding	55450	calcium/calmodulin dependent protein kinase II inhibitor 1	187	194	202	159	71	68	41	67	117	109	102	39	71	63	64	199.498	198.431	187.434	171.499	75.2569	71.6136	42.033	73.8001	114.387	110.898	40.3478	70.1139	69.4347	67.2909	106.574	0.791816	0.20576	3.84825	0.000118963	0.000672853
NC_000001.11	20499448	20508483	-	3141	gene-MUL1	MUL1	protein_coding	79594	mitochondrial E3 ubiquitin protein ligase 1	1230	1299	1406	1235	1023	999	1123	977	1248	1129	979	1087	1093	908	926	1312.2	1328.67	1304.62	1332.08	1084.33	1052.09	1151.29	1076.16	1203.09	1064.4	1124.56	1079.36	1000.74	973.615	1149.09	0.122451	0.0778404	1.5731	0.115695	0.237948
NC_000001.11	20525952	20526814	+	863	gene-RPS4XP4	RPS4XP4	pseudogene	441878	ribosomal protein S4X pseudogene 4	0	0	1	0	0	0	0	0	0	0	0	0	1	0	0	0	0	0.927891	0	0	0	0	0	0	0	0	0.98752	0	0	0.136815	-0.0227876	0.0983896	-0.231606	0.816844	NA
NC_000001.11	20552573	20555020	+	2448	gene-FAM43B	FAM43B	protein_coding	163933	family with sequence similarity 43 member B	13	15	22	17	38	30	36	12	23	25	0	32	25	25	29	13.8688	15.3426	20.4136	18.3364	40.2783	31.5942	36.907	13.2179	24.2946	0	33.1059	24.688	27.5535	30.4912	23.578	-0.621608	0.34109	-1.82242	0.0683916	0.157891
NC_000001.11	20589097	20618903	+	809	gene-CDA	CDA	protein_coding	978	cytidine deaminase	2094	2169	2320	2138	2674	2535	2795	2270	2778	2305	1073	2359	2415	1868	2160	2233.95	2218.54	2152.71	2306.07	2834.32	2669.71	2865.42	2500.39	2572.7	1166.6	2440.52	2384.86	2058.79	2271.07	2333.98	-0.255775	0.199477	-1.28223	0.199764	0.357509
NC_000001.11	20633458	20651511	+	2657	gene-PINK1	PINK1	protein_coding	65018	PTEN induced kinase 1	3052	2946	3186	2880	3790	4010	4240	3792	4600	3943	2550	3622	3970	3212	3510	3255.97	3013.28	2956.26	3106.4	4017.23	4223.1	4346.83	4176.86	4323.94	2772.44	3747.17	3920.46	3540.07	3690.49	3649.32	-0.0654723	0.11601	-0.564369	0.572503	0.734085
NC_000001.11	20633679	20633788	+	110	gene-MIR6084	MIR6084	miRNA	102464833	microRNA 6084	41	6	6	6	0	6	20	32	13	15	12	12	16	26	4	43.7401	6.13703	5.56735	6.47166	0	6.31885	20.5039	35.2478	14.1719	13.0468	12.4147	15.8003	28.6556	4.20568	15.163	-0.0320386	0.298124	-0.107467	0.914418	0.955867
NC_000001.11	20642657	20652193	-	4443	gene-PINK1-AS	PINK1-AS	antisense_RNA	100861548	PINK1 antisense RNA	419	446	444	434	421	476	429	448	471	354	362	438	452	374	438	447.003	456.186	411.984	468.117	446.241	501.295	439.809	493.469	417.564	393.578	453.136	446.359	412.2	460.522	446.247	-0.120113	0.0973108	-1.23433	0.217082	0.379537
NC_000001.11	20651777	20661369	-	1941	gene-DDOST	DDOST	protein_coding	1650	dolichyl-diphosphooligosaccharide--protein glycosyltransferase non-catalytic subunit	6821	6384	6995	6289	6159	6109	6933	5908	6211	5298	4787	6090	6455	5529	5637	7276.86	6529.8	6490.6	6783.38	6528.27	6433.64	7107.68	6507.62	5825.15	5204.58	6300.46	6374.44	6093.72	5926.86	6384.5	-0.159288	0.0688688	-2.31292	0.0207268	0.059955
NC_000001.11	20664014	20718007	-	4088	gene-KIF17	KIF17	protein_coding	57576	kinesin family member 17	23	36	46	18	14	13	8	5	16	12	11	14	8	3	10	24.5371	36.8222	42.683	19.415	14.8394	13.6908	8.20156	5.50747	14.1719	11.9596	14.4838	7.90016	3.30642	10.5142	16.288	0.370962	0.336542	1.10227	0.270342	0.444778
NC_000001.11	20719731	20732703	-	4915	gene-SH2D5	SH2D5	protein_coding	400745	SH2 domain containing 5	107	101	127	103	54	28	53	47	78	76	59	59	49	58	50	114.151	103.307	117.842	111.097	57.2376	29.488	54.3354	51.7702	77.9453	64.1467	61.0389	48.3885	63.924	52.571	71.9459	0.318296	0.212092	1.50075	0.133421	0.264946
NC_000001.11	20740266	20787307	-	11631	gene-HP1BP3	HP1BP3	protein_coding	50809	heterochromatin protein 1 binding protein 3	6363	7520	8254	7021	6461	6299	6687	6430	8479	7691	10451	7121	7653	7171	7626	6788.25	7691.75	7658.82	7572.92	6848.37	6633.74	6855.48	7082.6	8184.26	11362.7	7367.09	7557.49	7903.44	8018.13	7680.36	0.332065	0.0980118	3.38801	0.000704013	0.00326275
NC_000001.11	20806292	21176897	-	8643	gene-EIF4G3	EIF4G3	protein_coding	8672	eukaryotic translation initiation factor 4 gamma 3	3788	4206	4460	3958	4794	4543	5246	5372	4053	3831	4312	5462	5701	5367	5707	4041.16	4302.06	4138.4	4269.14	5081.43	4784.42	5378.17	5917.22	3990.39	4688.14	5650.76	5629.85	5915.18	6000.46	4984.77	-0.41438	0.0831616	-4.98283	6.26611e-07	5.61267e-06
NC_000001.11	20903705	20919273	+	2744	gene-LOC105376830	LOC105376830	lncRNA	105376830		0	0	0	0	0	0	0	0	0	0	0	0	0	0	0	0	0	0	0	0	0	0	0	0	0	0	0	0	0	0	NA	NA	NA	NA	NA
NC_000001.11	20919271	20933441	+	1231	gene-LOC105376829	LOC105376829	lncRNA	105376829		0	0	0	0	0	0	0	0	0	0	0	0	0	0	0	0	0	0	0	0	0	0	0	0	0	0	0	0	0	0	NA	NA	NA	NA	NA
NC_000001.11	20988314	20988432	-	119	gene-MIR1256	MIR1256	miRNA	100302155	microRNA 1256	5	0	0	0	0	0	0	0	0	0	0	0	0	0	0	5.33416	0	0	0	0	0	0	0	0	0	0	0	0	0	0.381011	0	0.0988584	0	1	NA
NC_000001.11	21003511	21003964	-	454	gene-RPS15AP6	RPS15AP6	pseudogene	100271141	ribosomal protein S15a pseudogene 6	0	0	2	0	2	3	0	0	0	0	0	0	0	0	1	0	0	1.85578	0	2.11991	3.15942	0	0	0	0	0	0	0	1.05142	0.584753	-0.0020455	0.145753	-0.014034	0.988803	NA
NC_000001.11	21217250	21345504	-	6883	gene-ECE1	ECE1	protein_coding	1889	endothelin converting enzyme 1	5257	5490	5956	5286	6957	6222	8396	7280	6932	6325	6758	7436	8168	7422	7378	5608.34	5615.38	5526.52	5701.53	7374.11	6552.64	8607.54	8018.87	6709.88	7347.51	7692.97	8066.07	8180.07	7757.38	7054.2	-0.17183	0.0856228	-2.00682	0.0447688	0.112253
NC_000001.11	21293290	21299869	+	2574	gene-ECE1-AS1	ECE1-AS1	lncRNA	100506801	ECE1 antisense RNA 1	0	1	3	1	6	3	0	0	8	5	4	1	0	3	1	0	1.02284	2.78367	1.07861	6.35973	3.15942	0	0	6.5798	4.34893	1.03456	0	3.30642	1.05142	2.19467	0.437916	0.275132	1.59166	0.111462	0.231165
NC_000001.11	21397800	21398562	+	763	gene-PPP1R11P1	PPP1R11P1	pseudogene	94297	protein phosphatase 1 regulatory inhibitor subunit 11 pseudogene 1	14	8	12	12	10	7	21	8	12	9	10	8	7	8	6	14.9356	8.18271	11.1347	12.9433	10.5996	7.37199	21.5291	8.81195	10.6289	10.8723	8.27646	6.91264	8.81711	6.30852	10.5232	0.321483	0.339941	0.9457	0.344302	0.525865
NC_000001.11	21412667	21416543	-	594	gene-LOC105376832	LOC105376832	lncRNA	105376832		0	0	0	0	0	0	0	0	0	0	0	0	0	0	0	0	0	0	0	0	0	0	0	0	0	0	0	0	0	0	NA	NA	NA	NA	NA
NC_000001.11	21428068	21432220	+	4153	gene-HS6ST1P1	HS6ST1P1	pseudogene	388605	heparan sulfate 6-O-sulfotransferase 1 pseudogene 1	162	148	180	164	197	186	215	163	126	98	130	190	181	169	186	172.827	151.38	167.02	176.892	208.811	195.884	220.417	179.543	113.375	141.34	196.566	178.741	186.261	195.564	177.473	-0.56628	0.142162	-3.98335	6.79519e-05	0.000405595
NC_000001.11	21434320	21436826	+	653	gene-CROCCP5	CROCCP5	pseudogene	100421114	CROCC pseudogene 5	1	2	1	1	0	0	0	2	0	2	0	1	0	0	0	1.06683	2.04568	0.927891	1.07861	0	0	0	2.20299	1.01228	0	1.03456	0	0	0	0.669202	0.089138	0.194345	0.458659	0.646479	NA
NC_000001.11	21436775	21484900	+	6022	gene-NBPF3	NBPF3	protein_coding	84224	NBPF member 3	118	149	162	113	54	43	67	33	102	123	67	67	66	54	42	125.886	152.403	150.318	121.883	57.2376	45.2851	68.6881	36.3493	113.881	72.8445	69.3154	65.1763	59.5155	44.1597	84.4959	0.595115	0.227401	2.61702	0.00887002	0.0293942
NC_000001.11	21459424	21460202	-	779	gene-PFN1P10	PFN1P10	pseudogene	767853	profilin 1 pseudogene 10	0	0	0	0	0	0	0	0	0	0	0	0	0	0	0	0	0	0	0	0	0	0	0	0	0	0	0	0	0	0	NA	NA	NA	NA	NA
NC_000001.11	21508984	21578412	+	2825	gene-ALPL	ALPL	protein_coding	249	alkaline phosphatase%2C biomineralization associated	43	24	33	55	129	132	175	109	1076	849	16395	153	122	128	109	45.8738	24.5481	30.6204	59.3236	136.734	139.015	179.409	120.063	974.316	17825.2	158.287	120.477	141.074	114.605	1433.54	3.43895	0.344875	9.97156	2.03005e-23	9.54637e-22
NC_000001.11	21585690	21591187	+	1603	gene-LINC02596	LINC02596	lncRNA	105376834		0	0	0	0	0	0	0	0	0	0	3	0	0	0	0	0	0	0	0	0	0	0	0	0	3.2617	0	0	0	0	0.232978	0.0644305	0.0985833	0.653564	0.513393	NA
NC_000001.11	21596221	21669413	-	6298	gene-RAP1GAP	RAP1GAP	protein_coding	5909	RAP1 GTPase activating protein	441	419	487	384	116	131	164	162	486	394	270	165	202	142	137	470.473	428.569	451.883	414.186	122.955	137.961	168.132	178.442	445.402	293.553	170.702	199.479	156.504	144.045	270.163	1.07989	0.168326	6.41548	1.40383e-10	2.1772e-09
NC_000001.11	21678298	21784146	-	10135	gene-USP48	USP48	protein_coding	84196	ubiquitin specific peptidase 48	3052	3325	3610	3044	3636	3490	3537	3456	3915	3368	4050	3982	3884	3820	3638	3255.97	3400.94	3349.69	3283.29	3854	3675.46	3626.12	3806.76	3686.21	4403.29	4119.61	3835.53	4210.17	3825.07	3738.01	0.0135111	0.0721471	0.187271	0.851448	0.920935
NC_000001.11	21812209	21825225	+	4189	gene-LDLRAD2	LDLRAD2	protein_coding	401944	low density lipoprotein receptor class A domain containing 2	1	2	3	0	1	0	0	1	0	1	2	2	1	0	2	1.06683	2.04568	2.78367	0	1.05996	0	0	1.10149	0.506138	2.17446	2.06912	0.98752	0	2.10284	1.13555	-0.0272557	0.24818	-0.109822	0.91255	NA
NC_000001.11	21822244	21937310	-	15109	gene-HSPG2	HSPG2	protein_coding	3339	heparan sulfate proteoglycan 2	8443	9106	9303	8237	8679	7255	11967	11055	7583	7659	8577	11371	13241	12033	12553	9007.26	9313.97	8632.17	8884.51	9199.36	7640.54	12268.5	12177	7714.56	9325.19	11764	13075.8	13262	13198.5	10390.2	-0.568014	0.137326	-4.13623	3.53054e-05	0.000225926
NC_000001.11	21977022	21989354	+	906	gene-CELA3B	CELA3B	protein_coding	23436	chymotrypsin like elastase 3B	0	0	0	0	0	0	0	0	0	0	0	0	0	0	0	0	0	0	0	0	0	0	0	0	0	0	0	0	0	0	NA	NA	NA	NA	NA
NC_000001.11	22001657	22012542	+	906	gene-CELA3A	CELA3A	protein_coding	10136	chymotrypsin like elastase 3A	0	0	0	0	0	0	0	0	0	0	0	0	0	0	0	0	0	0	0	0	0	0	0	0	0	0	0	0	0	0	NA	NA	NA	NA	NA
NC_000001.11	22023994	22026048	-	698	gene-LINC01635	LINC01635	lncRNA	101928043	long intergenic non-protein coding RNA 1635	0	1	2	0	0	1	0	1	1	3	0	3	2	3	1	0	1.02284	1.85578	0	0	1.05314	0	1.10149	2.02455	0	3.10367	1.97504	3.30642	1.05142	1.17817	-0.257632	0.251385	-1.02485	0.305434	NA
NC_000001.11	22025191	22031224	+	1388	gene-LINC00339	LINC00339	lncRNA	29092	long intergenic non-protein coding RNA 339	148	152	187	153	304	292	226	178	240	210	178	274	244	233	245	157.891	155.471	173.516	165.027	322.227	307.517	231.694	196.066	227.762	193.527	283.469	240.955	256.798	257.598	226.394	-0.279573	0.164037	-1.70433	0.0883188	0.19272
NC_000001.11	22031028	22052926	-	980	gene-CDC42-AS1	CDC42-AS1	lncRNA	112268223		0	1	1	0	0	0	0	0	0	2	0	0	0	0	0	0	1.02284	0.927891	0	0	0	0	0	1.01228	0	0	0	0	0	0.211643	0.0390354	0.0989314	0.39457	0.69316	NA
NC_000001.11	22052709	22101360	+	11494	gene-CDC42	CDC42	protein_coding	998	cell division cycle 42	6063	6492	7467	6171	4744	5016	4560	4637	5950	4924	5029	5055	4921	4742	4931	6468.2	6640.27	6928.57	6656.11	5028.43	5282.56	4674.89	5107.63	5503.75	5467.69	5229.69	4859.59	5226.34	5184.55	5589.88	0.0979442	0.058475	1.67498	0.0939389	0.202314
NC_000001.11	22068298	22068908	-	611	gene-MPHOSPH6P1	MPHOSPH6P1	pseudogene	107985102		0	0	0	0	0	0	0	0	0	0	0	0	0	0	0	0	0	0	0	0	0	0	0	0	0	0	0	0	0	0	NA	NA	NA	NA	NA
NC_000001.11	22117308	22143981	-	6322	gene-WNT4	WNT4	protein_coding	54361	Wnt family member 4	1	0	2	0	1	0	2	3	0	0	0	0	2	3	2	1.06683	0	1.85578	0	1.05996	0	2.05039	3.30448	0	0	0	1.97504	3.30642	2.10284	1.19441	-0.306068	0.235562	-1.29931	0.193838	NA
NC_000001.11	22140953	22157385	+	1874	gene-LOC105376845	LOC105376845	lncRNA	105376845		5	8	8	3	2	4	8	8	2	2	2	2	2	4	7	5.33416	8.18271	7.42313	3.23583	2.11991	4.21256	8.20156	8.81195	2.02455	2.17446	2.06912	1.97504	4.40855	7.35994	4.82382	-0.210053	0.338662	-0.620243	0.535098	0.702916
NC_000001.11	22160963	22172505	+	2985	gene-LOC105376850	LOC105376850	lncRNA	105376850		4	4	1	3	0	2	0	2	1	0	2	2	4	2	0	4.26733	4.09135	0.927891	3.23583	0	2.10628	0	2.20299	0.506138	2.17446	2.06912	3.95008	2.20428	0	1.98113	-0.126948	0.284129	-0.446796	0.655022	0.794858
NC_000001.11	22252565	22257967	+	690	gene-LOC107985377	LOC107985377	lncRNA	107985377		0	0	0	0	0	0	0	0	0	0	0	0	0	0	0	0	0	0	0	0	0	0	0	0	0	0	0	0	0	0	NA	NA	NA	NA	NA
NC_000001.11	22266239	22266300	+	62	gene-MIR4418	MIR4418	miRNA	100616433	microRNA 4418	0	0	0	0	0	0	0	0	0	0	0	0	0	0	0	0	0	0	0	0	0	0	0	0	0	0	0	0	0	0	NA	NA	NA	NA	NA
NC_000001.11	22416331	22418938	-	972	gene-LOC105376856	LOC105376856	lncRNA	105376856		0	0	0	0	0	0	0	0	0	0	0	0	0	0	0	0	0	0	0	0	0	0	0	0	0	0	0	0	0	0	NA	NA	NA	NA	NA
NC_000001.11	22428838	22531154	+	10159	gene-ZBTB40	ZBTB40	protein_coding	9923	zinc finger and BTB domain containing 40	1578	1746	1873	1678	1336	1180	1543	1430	1543	1596	1484	1490	1789	1583	1572	1683.46	1785.88	1737.94	1809.91	1416.1	1242.71	1581.88	1575.14	1588.77	1613.45	1541.49	1766.67	1744.69	1652.83	1624.35	-0.0657256	0.091057	-0.721808	0.470413	0.648157
NC_000001.11	22563489	22603595	+	6248	gene-EPHA8	EPHA8	protein_coding	2046	EPH receptor A8	0	0	0	1	0	1	0	0	1	0	0	0	1	0	0	0	0	0	1.07861	0	1.05314	0	0	0.506138	0	0	0.98752	0	0	0.258958	0.00276914	0.12014	0.0230492	0.981611	NA
NC_000001.11	22633258	22633366	-	109	gene-MIR6127	MIR6127	miRNA	102466615	microRNA 6127	0	0	0	0	0	0	0	0	0	0	0	0	0	0	0	0	0	0	0	0	0	0	0	0	0	0	0	0	0	0	NA	NA	NA	NA	NA
NC_000001.11	22636463	22639678	+	1434	gene-C1QA	C1QA	protein_coding	712	complement C1q A chain	0	0	0	0	0	0	0	0	0	0	0	0	0	0	0	0	0	0	0	0	0	0	0	0	0	0	0	0	0	0	NA	NA	NA	NA	NA
NC_000001.11	22643633	22648108	+	1330	gene-C1QC	C1QC	protein_coding	714	complement C1q C chain	0	0	0	0	0	0	0	0	0	0	0	0	0	0	0	0	0	0	0	0	0	0	0	0	0	0	0	0	0	0	NA	NA	NA	NA	NA
NC_000001.11	22653236	22661637	+	1251	gene-C1QB	C1QB	protein_coding	713	complement C1q B chain	0	0	0	0	0	0	0	0	0	0	0	0	0	0	0	0	0	0	0	0	0	0	0	0	0	0	0	0	0	0	NA	NA	NA	NA	NA
NC_000001.11	22710770	22921500	+	11409	gene-EPHB2	EPHB2	protein_coding	2048	EPH receptor B2	1672	1844	1942	1804	331	343	377	293	681	585	351	343	376	333	306	1783.74	1886.11	1801.97	1945.81	350.845	361.227	386.499	322.738	640.771	381.618	354.853	371.308	367.012	321.735	805.446	0.533626	0.141306	3.77639	0.000159119	0.000871375
NC_000001.11	22719517	22719598	+	82	gene-MIR4684	MIR4684	miRNA	100616391	microRNA 4684	0	0	0	0	0	0	0	0	0	0	0	0	0	0	0	0	0	0	0	0	0	0	0	0	0	0	0	0	0	0	NA	NA	NA	NA	NA
NC_000001.11	22863159	22863226	-	68	gene-MIR4253	MIR4253	miRNA	100422914	microRNA 4253	0	0	0	0	0	0	0	0	0	0	0	0	0	0	0	0	0	0	0	0	0	0	0	0	0	0	0	0	0	0	NA	NA	NA	NA	NA
NC_000001.11	22953043	22972866	-	1950	gene-LACTBL1	LACTBL1	protein_coding	646262	lactamase beta like 1	0	0	0	0	0	0	0	0	0	0	0	0	0	0	0	0	0	0	0	0	0	0	0	0	0	0	0	0	0	0	NA	NA	NA	NA	NA
NC_000001.11	23010834	23015852	-	512	gene-TEX46	TEX46	protein_coding	729059	testis expressed 46	1	0	1	1	2	0	2	2	3	0	0	2	5	5	1	1.06683	0	0.927891	1.07861	2.11991	0	2.05039	2.20299	1.51842	0	2.06912	4.9376	5.51069	1.05142	1.75242	-0.464794	0.28409	-1.63608	0.101823	0.215283
NC_000001.11	23019443	23083691	+	3859	gene-KDM1A	KDM1A	protein_coding	23028	lysine demethylase 1A	8670	8662	9313	8453	6640	6938	7085	6980	9202	8098	5811	7239	7164	7008	6662	9249.43	8859.83	8641.45	9117.49	7038.11	7306.69	7263.51	7688.42	8756.19	6317.91	7489.17	7074.59	7723.79	7004.56	7823.65	0.0430215	0.0956622	0.449723	0.652911	0.793375
NC_000001.11	23044305	23044372	+	68	gene-MIR3115	MIR3115	miRNA	100422866	microRNA 3115	0	0	0	0	0	0	0	1	0	0	0	0	0	0	0	0	0	0	0	0	0	0	1.10149	0	0	0	0	0	0	0.0786781	0	0.0983896	0	1	NA
NC_000001.11	23084030	23177808	-	9138	gene-LUZP1	LUZP1	protein_coding	7798	leucine zipper protein 1	2076	2388	2561	2329	1473	1236	1697	1760	2189	2183	2070	1911	1953	1768	1824	2214.74	2442.54	2376.33	2512.08	1561.31	1301.68	1739.76	1938.63	2212.84	2250.57	1977.04	1928.63	1948.58	1917.79	2023.04	0.194032	0.109133	1.77795	0.0754127	0.170379
NC_000001.11	23191895	23217502	-	3319	gene-HTR1D	HTR1D	protein_coding	3352	5-hydroxytryptamine receptor 1D	227	232	256	250	196	168	195	163	449	365	300	195	184	154	185	242.171	237.299	237.54	269.653	207.751	176.928	199.913	179.543	411.997	326.17	201.739	181.704	169.729	194.513	231.189	0.955115	0.130858	7.29887	2.90193e-13	6.13384e-12
NC_000001.11	23244729	23245346	+	618	gene-RPL29P6	RPL29P6	pseudogene	391019	ribosomal protein L29 pseudogene 6	0	0	0	0	0	0	0	0	1	0	1	0	0	0	0	0	0	0	0	0	0	0	0	0.506138	1.08723	0	0	0	0	0.113812	0.0392184	0.0983896	0.398603	0.690186	NA
NC_000001.11	23281309	23285518	-	3511	gene-LINC01355	LINC01355	lncRNA	100996511	long intergenic non-protein coding RNA 1355	36	34	26	20	213	174	186	146	172	138	242	151	150	132	177	38.406	34.7765	24.1252	21.5722	225.771	183.247	190.686	160.818	156.903	263.11	156.218	148.128	145.482	186.101	138.239	0.319791	0.201911	1.58382	0.113235	0.233967
NC_000001.11	23304688	23344316	-	7795	gene-HNRNPR	HNRNPR	protein_coding	10236	heterogeneous nuclear ribonucleoprotein R	5736	6556	7028	6268	7504	7377	6704	6930	9925	8493	9054	7132	6982	6822	6964	6119.35	6705.73	6521.22	6760.73	7953.91	7769.02	6872.91	7633.35	9322.06	9843.8	7378.47	6894.87	7518.79	7322.09	7472.59	0.39194	0.0677972	5.78106	7.42308e-09	8.94215e-08
NC_000001.11	23359448	23369836	-	4735	gene-ZNF436	ZNF436	protein_coding	80818	zinc finger protein 436	348	439	502	435	449	427	443	491	440	514	405	435	475	499	423	371.258	449.026	465.802	469.196	475.92	449.691	454.162	540.833	482.856	440.329	450.033	469.072	549.967	444.751	465.207	-0.045614	0.119367	-0.382133	0.702363	0.827237
NC_000001.11	23368971	23371839	+	2869	gene-ZNF436-AS1	ZNF436-AS1	lncRNA	148898	ZNF436 antisense RNA 1	66	109	101	99	87	77	99	71	105	104	95	93	83	89	84	70.4109	111.489	93.717	106.782	92.2162	81.0919	101.494	78.206	105.783	103.287	96.2139	81.9642	98.0903	88.3193	93.5047	0.183791	0.185888	0.988719	0.322801	0.503006
NC_000001.11	23380909	23424776	-	2536	gene-TCEA3	TCEA3	protein_coding	6920	transcription elongation factor A3	317	227	236	269	455	551	512	368	391	332	457	502	472	402	484	338.186	232.184	218.982	290.146	482.28	580.281	524.9	405.35	365.938	496.865	519.348	466.11	443.06	508.887	419.465	-0.170343	0.163446	-1.0422	0.297321	0.475802
NC_000001.11	23428563	23484631	-	4363	gene-ASAP3	ASAP3	protein_coding	55616	ArfGAP with SH3 domain%2C ankyrin repeat and PH domain 3	522	533	566	533	1138	1121	1233	1203	674	604	405	1097	1346	1039	1146	556.886	545.173	525.187	574.899	1206.23	1180.57	1264.07	1325.1	646.845	440.329	1134.91	1329.2	1145.12	1204.93	934.246	-1.09878	0.116983	-9.39263	5.85189e-21	2.32072e-19
NC_000001.11	23505696	23531250	-	5970	gene-E2F2	E2F2	protein_coding	1870	E2F transcription factor 2	1053	1018	1135	978	1102	1144	1229	1210	1469	1340	1109	1250	1318	1145	1219	1123.37	1041.25	1053.16	1054.88	1168.07	1204.79	1259.97	1332.81	1421.74	1205.74	1293.2	1301.55	1261.95	1281.68	1214.58	0.037513	0.0788321	0.47586	0.634174	0.780648
NC_000001.11	23521930	23528419	+	1212	gene-LOC101928163	LOC101928163	lncRNA	101928163	uncharacterized LOC101928163	0	0	1	0	0	0	0	0	0	0	0	0	0	0	0	0	0	0.927891	0	0	0	0	0	0	0	0	0	0	0	0.066278	0	0.0983896	0	1	NA
NC_000001.11	23550472	23554862	-	1713	gene-LOC105376859	LOC105376859	lncRNA	105376859		15	38	30	32	43	59	65	45	12	14	28	53	49	26	43	16.0025	38.8679	27.8367	34.5155	45.5781	62.1353	66.6377	49.5672	13.1596	30.4425	54.8316	48.3885	28.6556	45.2111	40.1307	-0.794825	0.29283	-2.71428	0.00664191	0.0229073
NC_000001.11	23557926	23559501	-	950	gene-ID3	ID3	protein_coding	3399	inhibitor of DNA binding 3%2C HLH protein	1795	1587	1755	1520	5234	5109	5870	4949	842	669	1068	5009	5176	4499	4373	1914.96	1623.25	1628.45	1639.49	5547.81	5380.5	6017.9	5451.29	764.775	1161.16	5182.1	5111.4	4958.52	4597.86	3641.39	-2.29698	0.11861	-19.3659	1.49804e-83	7.87548e-81
NC_000001.11	23576481	23602302	-	1107	gene-LOC107984928	LOC107984928	lncRNA	107984928		9	7	4	7	16	17	13	23	7	0	4	17	25	23	25	9.60149	7.15987	3.71157	7.55027	16.9593	17.9034	13.3275	25.3343	3.54297	4.34893	17.5875	24.688	25.3492	26.2855	14.525	-1.56829	0.325867	-4.81267	1.48928e-06	1.26858e-05
NC_000001.11	23627334	23640568	+	1172	gene-MDS2	MDS2	lncRNA	259283	myelodysplastic syndrome 2 translocation associated	0	0	0	0	1	0	0	1	0	0	0	1	0	2	0	0	0	0	0	1.05996	0	0	1.10149	0	0	1.03456	0	2.20428	0	0.385735	-0.0934546	0.132541	-0.705101	0.480747	NA
NC_000001.11	23691779	23696835	+	1044	gene-RPL11	RPL11	protein_coding	6135	ribosomal protein L11	18512	18820	20316	17496	23145	23456	22886	19483	22124	18829	21576	21124	20915	16982	18393	19749.2	19249.8	18851	18871.4	24532.7	24702.5	23462.6	21460.4	20727.9	23458.1	21854	20654	18716.5	19338.8	21116.3	0.13154	0.0767505	1.71387	0.0865526	0.189674
NC_000001.11	23743366	23762059	+	4943	gene-ELOA	ELOA	protein_coding	6924	elongin A	3407	3360	3935	3401	2349	2190	2481	2540	3203	2982	2949	2525	2459	2402	2288	3634.7	3436.74	3651.25	3668.35	2489.84	2306.38	2543.51	2797.79	3130.47	3206.25	2612.26	2428.31	2647.34	2405.65	2925.63	0.324687	0.0739504	4.39061	1.13035e-05	8.05547e-05
NC_000001.11	23760382	23778297	-	1084	gene-ELOA-AS1	ELOA-AS1	lncRNA	100506963	ELOA antisense RNA 1	85	82	112	89	87	145	126	116	136	92	95	90	130	86	120	90.6807	83.8728	103.924	95.9963	92.2162	152.705	129.175	127.773	115.4	103.287	93.1102	128.378	94.7839	126.17	109.819	-0.0103597	0.192666	-0.0537703	0.957118	0.978548
NC_000001.11	23778417	23788232	+	1591	gene-PITHD1	PITHD1	protein_coding	57095	PITH domain containing 1	1688	1682	1935	1690	1262	1284	1322	1218	1580	1253	1319	1271	1356	1233	1259	1800.81	1720.41	1795.47	1822.85	1337.66	1352.23	1355.31	1341.62	1433.89	1434.06	1314.92	1339.08	1358.94	1323.74	1480.79	0.103803	0.056032	1.85256	0.0639451	0.149748
NC_000001.11	23790624	23793765	-	461	gene-LOC105376860	LOC105376860	lncRNA	105376860		0	0	0	1	0	0	0	0	0	0	0	0	1	0	0	0	0	0	1.07861	0	0	0	0	0	0	0	0.98752	0	0	0.147581	-0.0227876	0.0983896	-0.231606	0.816844	NA
NC_000001.11	23790789	23795539	+	2309	gene-LYPLA2	LYPLA2	protein_coding	11313	lysophospholipase 2	2269	2228	2482	2142	2160	2180	2275	1955	1992	1822	1975	1941	2218	1744	1874	2420.64	2278.88	2303.03	2310.38	2289.5	2295.85	2332.32	2153.42	1930.41	2147.28	2008.08	2190.32	1922.13	1970.36	2182.33	0.00803647	0.0696914	0.115315	0.908195	0.952564
NC_000001.11	23795599	23800754	-	1819	gene-GALE	GALE	protein_coding	2582	UDP-galactose-4-epimerase	1834	1793	2007	1841	1274	1219	1372	1173	1350	1125	920	1171	1289	1071	1039	1956.57	1833.95	1862.28	1985.72	1350.38	1283.78	1406.57	1292.05	1252.69	1000.25	1211.47	1272.91	1180.39	1092.43	1427.25	-0.0672368	0.0904778	-0.743131	0.457403	0.636595
NC_000001.11	23801885	23825429	-	1570	gene-HMGCL	HMGCL	protein_coding	3155	3-hydroxy-3-methylglutaryl-CoA lyase	593	596	589	531	892	1028	962	823	772	636	545	893	939	766	898	632.631	609.612	546.528	572.742	945.481	1082.63	986.238	906.529	712.643	592.541	923.86	927.281	844.238	944.175	801.938	-0.461422	0.0987836	-4.67104	2.99679e-06	2.40106e-05
NC_000001.11	23825540	23838636	-	722	gene-LOC105376861	LOC105376861	lncRNA	105376861		0	0	0	0	0	1	0	1	0	0	0	0	0	0	0	0	0	0	0	0	1.05314	0	1.10149	0	0	0	0	0	0	0.153902	0	0.0983896	0	1	NA
NC_000001.11	23845077	23868332	-	3337	gene-FUCA1	FUCA1	protein_coding	2517	alpha-L-fucosidase 1	449	480	464	456	615	600	675	615	318	323	412	659	652	603	621	479.008	490.963	430.542	491.846	651.873	631.885	692.007	677.418	324.435	447.94	681.774	643.863	664.59	652.932	568.648	-0.773351	0.110557	-6.99504	2.65177e-12	5.0623e-11
NC_000001.11	23870515	23913362	-	6322	gene-CNR2	CNR2	protein_coding	1269	cannabinoid receptor 2	0	0	0	0	0	0	4	0	0	0	0	0	0	0	0	0	0	0	0	0	0	4.10078	0	0	0	0	0	0	0	0.292913	0	0.0986985	0	1	NA
NC_000001.11	23901049	23903008	-	1960	gene-BTBD6P1	BTBD6P1	pseudogene	646330	BTB domain containing 6 pseudogene 1	7	8	4	7	4	7	3	5	8	9	4	4	6	6	5	7.46782	8.18271	3.71157	7.55027	4.23982	7.37199	3.07559	5.50747	8.60435	4.34893	4.13823	5.92512	6.61283	5.2571	5.8567	0.153307	0.346971	0.441843	0.658603	0.797518
NC_000001.11	23910737	23912664	+	1158	gene-LOC107984929	LOC107984929	lncRNA	107984929		0	0	0	0	0	0	0	0	0	0	0	0	0	0	0	0	0	0	0	0	0	0	0	0	0	0	0	0	0	0	NA	NA	NA	NA	NA
NC_000001.11	23929070	23929147	+	78	gene-MIR378F	MIR378F	miRNA	100616492	microRNA 378f	0	0	0	0	0	0	0	0	0	0	0	0	0	0	0	0	0	0	0	0	0	0	0	0	0	0	0	0	0	0	NA	NA	NA	NA	NA
NC_000001.11	23959164	23963462	+	2493	gene-PNRC2	PNRC2	protein_coding	55629	proline rich nuclear receptor coactivator 2	1888	2242	2608	2046	2132	2256	1796	2189	2832	2442	3064	2216	2081	2144	2313	2014.18	2293.2	2419.94	2206.84	2259.83	2375.89	1841.25	2411.17	2669.37	3331.28	2292.58	2055.03	2362.98	2431.94	2354.68	0.378261	0.113387	3.33602	0.00084988	0.00385674
NC_000001.11	23964347	23980370	-	10955	gene-SRSF10	SRSF10	protein_coding	10772	serine and arginine rich splicing factor 10	4383	4975	5931	4635	4241	4185	3925	4104	5760	5177	7421	4403	4557	4508	4804	4675.93	5088.62	5503.32	4999.36	4495.27	4407.4	4023.89	4520.53	5535.64	8068.35	4555.16	4500.13	4968.44	5051.02	5028.08	0.495066	0.112432	4.40325	1.06639e-05	7.64359e-05
NC_000001.11	23987408	23987788	-	170	gene-LOC105378615	LOC105378615	lncRNA	105378615		0	0	0	0	0	0	0	0	0	0	0	0	0	0	0	0	0	0	0	0	0	0	0	0	0	0	0	0	0	0	NA	NA	NA	NA	NA
NC_000001.11	24007834	24008554	-	409	gene-RPL36P5	RPL36P5	pseudogene	127295	ribosomal protein L36 pseudogene 5	0	0	0	0	0	0	0	0	0	0	0	0	0	0	0	0	0	0	0	0	0	0	0	0	0	0	0	0	0	0	NA	NA	NA	NA	NA
NC_000001.11	24010499	24037046	+	1184	gene-LOC105376863	LOC105376863	lncRNA	105376863		0	2	2	0	3	2	0	4	1	0	4	3	1	1	1	0	2.04568	1.85578	0	3.17987	2.10628	0	4.40597	0.506138	4.34893	3.10367	0.98752	1.10214	1.05142	1.76381	0.0894257	0.271579	0.329281	0.741943	0.8537
NC_000001.11	24042274	24064129	+	358	gene-LOC107984931	LOC107984931	lncRNA	107984931		0	0	0	0	0	0	4	0	0	0	0	0	0	0	0	0	0	0	0	0	0	4.10078	0	0	0	0	0	0	0	0.292913	0	0.0986985	0	1	NA
NC_000001.11	24056041	24112135	-	5760	gene-MYOM3	MYOM3	protein_coding	127294	myomesin 3	38	7	10	20	56	49	62	60	1	0	2	50	49	69	39	40.5396	7.15987	9.27891	21.5722	59.3575	51.6039	63.5621	66.0896	0.506138	2.17446	51.7279	48.3885	76.0476	41.0054	38.501	-2.34729	0.326391	-7.19167	6.40058e-13	1.30839e-11
NC_000001.11	24066009	24084296	+	1953	gene-MYOM3-AS1	MYOM3-AS1	lncRNA	107985737		0	0	0	0	0	0	0	0	0	0	0	0	0	0	0	0	0	0	0	0	0	0	0	0	0	0	0	0	0	0	NA	NA	NA	NA	NA
NC_000001.11	24098018	24104540	+	2423	gene-LOC105376864	LOC105376864	lncRNA	105376864		1	0	1	0	0	0	0	0	0	0	0	0	0	0	0	1.06683	0	0.927891	0	0	0	0	0	0	0	0	0	0	0	0.14248	0	0.0983896	0	1	NA
NC_000001.11	24119771	24143179	-	2911	gene-IL22RA1	IL22RA1	protein_coding	58985	interleukin 22 receptor subunit alpha 1	15	10	20	12	59	59	79	54	6	2	13	57	84	50	63	16.0025	10.2284	18.5578	12.9433	62.5374	62.1353	80.9904	59.4806	4.04911	14.134	58.9698	82.9517	55.1069	66.2395	43.1662	-2.22988	0.284241	-7.84502	4.32886e-15	1.07581e-13
NC_000001.11	24154156	24187295	-	5096	gene-IFNLR1	IFNLR1	protein_coding	163702	interferon lambda receptor 1	53	40	69	39	90	82	118	83	20	28	12	102	84	95	89	56.5421	40.9135	64.0245	42.0658	95.396	86.3576	120.973	91.424	24.2946	13.0468	105.525	82.9517	104.703	93.5764	72.9853	-1.90116	0.23817	-7.98236	1.43567e-15	3.71192e-14
NC_000001.11	24200240	24211690	+	1846	gene-LINC02800	LINC02800	lncRNA	284632	long intergenic non-protein coding RNA 2800	0	0	0	0	0	0	0	0	0	0	0	0	0	0	0	0	0	0	0	0	0	0	0	0	0	0	0	0	0	0	NA	NA	NA	NA	NA
NC_000001.11	24305928	24321901	-	5240	gene-GRHL3-AS1	GRHL3-AS1	lncRNA	105376871		2	10	9	6	17	21	21	7	8	8	7	11	8	8	5	2.13366	10.2284	8.35102	6.47166	18.0192	22.116	21.5291	7.71045	8.09821	7.61062	11.3801	7.90016	8.81711	5.2571	10.4016	-0.00773797	0.343581	-0.0225215	0.982032	0.990387
NC_000001.11	24319333	24364482	+	3541	gene-GRHL3	GRHL3	protein_coding	57822	grainyhead like transcription factor 3	4	1	3	4	4	6	6	6	6	13	5	3	13	7	6	4.26733	1.02284	2.78367	4.31444	4.23982	6.31885	6.15117	6.60896	9.61663	5.43616	3.10367	12.8378	7.71497	6.30852	5.76606	-0.0294575	0.346245	-0.0850772	0.9322	0.966683
NC_000001.11	24356999	24415533	-	3629	gene-STPG1	STPG1	protein_coding	90529	sperm tail PG-rich repeat containing 1	131	114	127	128	205	155	211	168	192	142	154	187	182	183	191	139.755	116.604	117.842	138.062	217.291	163.237	216.316	185.051	169.05	167.434	193.462	179.729	201.691	200.821	171.882	-0.196734	0.144174	-1.36456	0.17239	0.321349
NC_000001.11	24413360	24472983	+	7932	gene-NIPAL3	NIPAL3	protein_coding	57185	NIPA like domain containing 3	1012	1096	1186	1036	1199	1252	1448	1315	1450	1335	1331	1434	1488	1338	1457	1079.63	1121.03	1100.48	1117.44	1270.89	1318.53	1484.48	1448.46	1409.6	1447.11	1483.56	1469.43	1474.66	1531.92	1339.8	-0.0621534	0.0704474	-0.882266	0.377633	0.559235
NC_000001.11	24496254	24502382	-	530	gene-RCAN3AS	RCAN3AS	lncRNA	100750325	RCAN3 antisense RNA	1	0	1	1	0	0	1	2	1	0	0	0	1	1	0	1.06683	0	0.927891	1.07861	0	0	1.0252	2.20299	0.506138	0	0	0.98752	1.10214	0	0.635522	-0.0270911	0.19808	-0.136768	0.891214	NA
NC_000001.11	24502344	24541040	+	7118	gene-RCAN3	RCAN3	protein_coding	11123	RCAN family member 3	283	258	326	251	133	149	193	162	119	111	93	164	183	194	203	301.913	263.892	302.493	270.731	140.974	156.918	197.863	178.442	116.412	101.113	169.668	180.716	213.815	213.438	200.599	-0.767188	0.155799	-4.92423	8.46932e-07	7.44624e-06
NC_000001.11	24539274	24556024	-	973	gene-NCMAP-DT	NCMAP-DT	lncRNA	100506985	NCMAP divergent transcript	0	0	0	0	0	0	0	0	0	0	0	0	0	0	0	0	0	0	0	0	0	0	0	0	0	0	0	0	0	0	NA	NA	NA	NA	NA
NC_000001.11	24556087	24609328	+	6303	gene-NCMAP	NCMAP	protein_coding	400746	non-compact myelin associated protein	0	0	0	0	0	0	0	0	0	0	0	0	0	0	0	0	0	0	0	0	0	0	0	0	0	0	0	0	0	0	NA	NA	NA	NA	NA
NC_000001.11	24643273	24673281	+	6126	gene-SRRM1	SRRM1	protein_coding	10250	serine and arginine repetitive matrix 1	3682	3930	4539	3867	3484	3063	3726	3422	4041	3688	4389	3649	4092	3495	4116	3928.08	4019.76	4211.7	4170.99	3692.89	3225.77	3819.88	3769.31	3911.94	4771.86	3775.1	4040.93	3851.97	4327.65	3965.56	0.114315	0.0886949	1.28886	0.197446	0.354437
NC_000001.11	24745447	24844321	+	4253	gene-CLIC4	CLIC4	protein_coding	25932	chloride intracellular channel 4	3453	4173	5336	3950	4718	4998	4687	5093	6285	5460	10008	5590	5880	5962	7334	3683.77	4268.31	4951.23	4260.51	5000.87	5263.6	4805.09	5609.91	5944.6	10881	5783.18	5806.62	6570.95	7711.12	5752.91	0.331014	0.192992	1.71517	0.0863148	0.189262
NC_000001.11	24857082	24865340	+	833	gene-LOC105376876	LOC105376876	lncRNA	105376876		0	0	0	0	0	0	0	0	0	0	0	0	0	0	0	0	0	0	0	0	0	0	0	0	0	0	0	0	0	0	NA	NA	NA	NA	NA
NC_000001.11	24899511	24965158	-	4903	gene-RUNX3	RUNX3	protein_coding	864	RUNX family transcription factor 3	1052	1073	1188	992	157	109	152	106	491	495	713	125	123	106	126	1122.31	1097.51	1102.34	1069.98	166.413	114.792	155.83	116.758	499.052	775.196	129.32	121.465	116.827	132.479	480.019	2.21517	0.158728	13.9558	2.90054e-44	3.4178e-42
NC_000001.11	24919345	24919416	-	72	gene-MIR6731	MIR6731	miRNA	102465437	microRNA 6731	2	0	1	1	0	0	0	0	0	0	0	0	0	0	0	2.13366	0	0.927891	1.07861	0	0	0	0	0	0	0	0	0	0	0.295726	0	0.109739	0	1	NA
NC_000001.11	24924329	24926329	+	1474	gene-LOC107984932	LOC107984932	lncRNA	107984932		0	0	0	0	0	0	0	0	0	0	0	0	0	0	0	0	0	0	0	0	0	0	0	0	0	0	0	0	0	0	NA	NA	NA	NA	NA
NC_000001.11	24932454	24964709	+	15846	gene-RUNX3-AS1	RUNX3-AS1	lncRNA	105376878		27	16	18	18	0	0	1	1	6	3	8	2	2	2	1	28.8045	16.3654	16.702	19.415	0	0	1.0252	1.10149	4.55525	8.69786	2.06912	1.97504	2.20428	1.05142	7.42618	0.752312	0.346765	2.16952	0.0300432	0.0814697
NC_000001.11	25023503	25023586	+	84	gene-MIR4425	MIR4425	miRNA	100616365	microRNA 4425	0	0	0	0	0	1	0	0	0	0	0	0	0	0	0	0	0	0	0	0	1.05314	0	0	0	0	0	0	0	0	0.0752244	0	0.0983896	0	1	NA
NC_000001.11	25039972	25047377	+	2107	gene-LINC02793	LINC02793	lncRNA	105376879		1	0	0	0	0	0	0	0	0	0	1	0	0	0	0	1.06683	0	0	0	0	0	0	0	0	1.08723	0	0	0	0	0.153862	0.018438	0.0983896	0.187398	0.851349	NA
NC_000001.11	25124893	25125457	-	565	gene-IFITM3P7	IFITM3P7	pseudogene	391020	IFITM3 pseudogene 7	0	0	0	0	0	0	0	0	0	0	0	0	0	0	1	0	0	0	0	0	0	0	0	0	0	0	0	0	1.05142	0.0751014	-0.0256604	0.0983896	-0.260805	0.794243	NA
NC_000001.11	25222276	25232502	-	1757	gene-SYF2	SYF2	protein_coding	25949	SYF2 pre-mRNA splicing factor	775	878	872	738	1056	1087	1002	873	1159	1044	1030	964	1069	924	891	826.795	898.052	809.121	796.015	1119.31	1144.76	1027.25	961.604	1115.02	1119.85	997.314	1055.66	1018.38	936.815	987.568	0.153787	0.0846322	1.81713	0.0691979	0.159304
NC_000001.11	25242249	25338254	-	7057	gene-RSRP1	RSRP1	protein_coding	57035	arginine and serine rich protein 1	1225	1501	1645	1357	1267	1298	1120	1328	1570	1328	1804	1246	1276	1312	1455	1306.87	1535.28	1526.38	1463.67	1342.96	1366.98	1148.22	1462.78	1466.79	1961.37	1289.06	1260.08	1446.01	1529.82	1436.16	0.297303	0.119856	2.48049	0.0131202	0.0410122
NC_000001.11	25269462	25274799	-	979	gene-LOC105376882	LOC105376882	lncRNA	105376882		0	0	0	0	0	0	0	0	0	0	0	0	0	0	0	0	0	0	0	0	0	0	0	0	0	0	0	0	0	0	NA	NA	NA	NA	NA
NC_000001.11	25272393	25330445	+	4062	gene-RHD	RHD	protein_coding	6007	Rh blood group D antigen	0	0	0	0	0	0	0	0	2	0	0	0	0	0	1	0	0	0	0	0	0	0	0	1.01228	0	0	0	0	1.05142	0.147407	0.0186247	0.0985252	0.189035	0.850066	NA
NC_000001.11	25293358	25294669	-	1312	gene-SDHDP6	SDHDP6	pseudogene	29768	succinate dehydrogenase complex subunit D pseudogene 6	92	91	111	89	74	78	57	74	97	83	81	83	83	74	81	98.1486	93.0783	102.996	95.9963	78.4367	82.145	58.4361	81.5105	91.1049	88.0658	85.8683	81.9642	81.5582	85.165	86.0339	0.0953948	0.175245	0.544352	0.5862	0.744662
NC_000001.11	25338334	25362361	+	2627	gene-TMEM50A	TMEM50A	protein_coding	23585	transmembrane protein 50A	2220	2417	2753	2495	2477	2456	2084	2406	2542	2263	2370	2435	2383	2150	2332	2368.37	2472.2	2554.49	2691.13	2625.51	2586.51	2136.51	2650.19	2431.99	2576.74	2519.15	2353.26	2369.6	2451.91	2484.83	0.0457796	0.0849513	0.538893	0.589961	0.747231
NC_000001.11	25360659	25430193	-	4297	gene-RHCE	RHCE	protein_coding	6006	Rh blood group CcEe antigens	2	2	3	0	2	4	0	1	2	5	2	6	0	0	1	2.13366	2.04568	2.78367	0	2.11991	4.21256	0	1.10149	3.54297	2.17446	6.20735	0	0	1.05142	1.95523	0.119222	0.266699	0.447029	0.654854	0.794795
NC_000001.11	25398695	25400004	+	1310	gene-SDHDP7	SDHDP7	pseudogene	388606	succinate dehydrogenase complex subunit D pseudogene 7	148	156	159	132	109	122	102	111	147	149	126	110	107	94	100	157.891	159.563	147.535	142.377	115.535	128.483	104.57	122.266	149.817	136.991	113.801	105.665	103.601	105.142	128.088	0.410971	0.148395	2.76944	0.00561533	0.019816
NC_000001.11	25430897	25500209	+	4084	gene-MACO1	MACO1	protein_coding	55219	macoilin 1	683	726	806	776	554	571	625	566	669	568	665	632	652	613	606	728.646	742.581	747.881	837.002	587.216	601.344	640.747	623.445	626.093	723.009	653.841	643.863	675.611	637.161	676.317	0.0385604	0.0879094	0.438638	0.660924	0.799323
NC_000001.11	25543588	25590400	+	7532	gene-LDLRAP1	LDLRAP1	protein_coding	26119	low density lipoprotein receptor adaptor protein 1	1147	1077	1194	1106	863	860	1038	863	693	571	574	852	970	770	840	1223.66	1101.6	1107.9	1192.94	914.742	905.701	1064.15	950.589	639.759	624.071	881.443	957.895	848.647	883.193	949.735	-0.487016	0.0872148	-5.5841	2.34907e-08	2.62612e-07
NC_000001.11	25616791	25786207	+	5854	gene-MAN1C1	MAN1C1	protein_coding	57134	mannosidase alpha class 1C member 1	48	54	41	48	7	6	12	13	7	12	2	16	15	10	11	51.2079	55.2333	38.0436	51.7733	7.41969	6.31885	12.3023	14.3194	9.61663	2.17446	16.5529	14.8128	11.0214	11.5656	21.5973	-0.537124	0.322671	-1.66462	0.0959887	0.205685
NC_000001.11	25800193	25818221	+	4314	gene-SELENON	SELENON	protein_coding	57190	selenoprotein N	2807	2832	2951	2675	2341	2207	2548	2194	1496	1328	1097	2389	2665	2125	2343	2994.6	2896.68	2738.21	2885.28	2481.36	2324.28	2612.2	2416.68	1429.33	1192.69	2471.56	2631.74	2342.04	2463.48	2420.01	-0.89686	0.0797434	-11.2468	2.40084e-29	1.6034e-27
NC_000001.11	25819954	25832938	+	2327	gene-MTFR1L	MTFR1L	protein_coding	56181	mitochondrial fission regulator 1 like	1096	990	1154	943	1508	1491	1440	1260	1155	1072	1016	1405	1367	1279	1331	1169.25	1012.61	1070.79	1017.13	1598.41	1570.23	1476.28	1387.88	1127.17	1104.63	1453.55	1349.94	1409.64	1399.44	1296.21	-0.325066	0.0785593	-4.13784	3.50584e-05	0.000224556
NC_000001.11	25819954	25823606	-	3653	gene-LOC646471	LOC646471	lncRNA	646471	uncharacterized LOC646471	2	7	1	3	3	8	2	9	5	1	2	3	2	3	1	2.13366	7.15987	0.927891	3.23583	3.17987	8.42513	2.05039	9.91344	3.03683	2.17446	3.10367	1.97504	3.30642	1.05142	3.691	0.107386	0.325312	0.330102	0.741323	0.853416
NC_000001.11	25831906	25859457	-	2414	gene-AUNIP	AUNIP	protein_coding	79000	aurora kinase A and ninein interacting protein	703	753	781	710	524	559	450	462	668	500	506	516	492	484	446	749.983	770.198	724.683	765.813	555.417	588.706	461.338	508.89	591.17	550.139	533.832	485.86	533.435	468.933	592.028	0.176938	0.0998838	1.77144	0.0764883	0.172334
NC_000001.11	25861484	25876707	-	3138	gene-PAQR7	PAQR7	protein_coding	164091	progestin and adipoQ receptor family member 7	465	548	568	476	435	446	560	421	548	505	420	468	459	391	410	496.077	560.516	527.042	513.419	461.081	469.701	574.109	463.729	532.964	456.637	484.173	453.272	430.936	431.082	489.624	0.142223	0.109705	1.29641	0.194835	0.350997
NC_000001.11	25884179	25906880	-	3421	gene-STMN1	STMN1	protein_coding	3925	stathmin 1	9391	10052	10877	9578	11845	12712	11162	10213	14029	11746	13114	11758	11371	11030	10744	10018.6	10281.6	10092.7	10330.9	12555.2	13387.5	11443.2	11249.6	13045.7	14258	12164.3	11229.1	12156.6	11296.5	11679.2	0.217674	0.0730828	2.97846	0.00289703	0.0111713
NC_000001.11	25888917	25889304	+	388	gene-RPL39P7	RPL39P7	pseudogene	100270892	ribosomal protein L39 pseudogene 7	0	0	1	0	0	0	1	1	0	0	0	0	0	0	0	0	0	0.927891	0	0	0	1.0252	1.10149	0	0	0	0	0	0	0.218184	0	0.0997027	0	1	NA
NC_000001.11	25906362	25906454	-	93	gene-MIR3917	MIR3917	miRNA	100500808	microRNA 3917	0	4	1	6	5	2	2	2	5	2	2	7	6	2	4	0	4.09135	0.927891	6.47166	5.29978	2.10628	2.05039	2.20299	3.54297	2.17446	7.24191	5.92512	2.20428	4.20568	3.46034	-0.28086	0.324614	-0.865211	0.386923	0.568272
NC_000001.11	25906550	25908243	+	1305	gene-LOC105376885	LOC105376885	lncRNA	105376885		0	0	0	0	0	0	0	0	0	0	0	0	0	0	0	0	0	0	0	0	0	0	0	0	0	0	0	0	0	0	NA	NA	NA	NA	NA
NC_000001.11	25959764	25998164	-	4636	gene-PAFAH2	PAFAH2	protein_coding	5051	platelet activating factor acetylhydrolase 2	445	456	514	480	415	416	462	412	493	381	395	425	447	404	439	474.74	466.414	476.936	517.733	439.882	438.107	473.64	453.815	442.365	429.457	439.687	441.422	445.264	461.573	457.217	-0.0323319	0.0878547	-0.368016	0.712861	0.834902
NC_000001.11	26006534	26031338	-	3367	gene-LOC101928216	LOC101928216	lncRNA	101928216		0	0	0	0	0	0	0	0	0	0	1	3	0	0	0	0	0	0	0	0	0	0	0	0	1.08723	3.10367	0	0	0	0.29935	-0.0343689	0.0987182	-0.348151	0.727727	NA
NC_000001.11	26021775	26036464	+	4566	gene-EXTL1	EXTL1	protein_coding	2134	exostosin like glycosyltransferase 1	0	1	1	0	0	0	0	0	0	0	0	0	3	1	0	0	1.02284	0.927891	0	0	0	0	0	0	0	0	2.96256	1.10214	0	0.429674	-0.128361	0.135843	-0.944917	0.344701	NA
NC_000001.11	26037252	26046118	-	3249	gene-SLC30A2	SLC30A2	protein_coding	7780	solute carrier family 30 member 2	0	0	1	0	0	0	0	0	0	0	0	0	0	0	0	0	0	0.927891	0	0	0	0	0	0	0	0	0	0	0	0.066278	0	0.0983896	0	1	NA
NC_000001.11	26048258	26050666	+	2098	gene-LOC105376910	LOC105376910	lncRNA	105376910		0	0	0	0	0	0	0	0	0	0	0	0	0	0	0	0	0	0	0	0	0	0	0	0	0	0	0	0	0	0	NA	NA	NA	NA	NA
NC_000001.11	26051301	26067633	-	2138	gene-TRIM63	TRIM63	protein_coding	84676	tripartite motif containing 63	0	0	0	0	0	0	0	0	0	0	0	0	0	0	0	0	0	0	0	0	0	0	0	0	0	0	0	0	0	0	NA	NA	NA	NA	NA
NC_000001.11	26109131	26125555	+	6614	gene-PDIK1L	PDIK1L	protein_coding	149420	PDLIM1 interacting kinase 1 like	277	273	320	284	260	235	195	216	302	271	373	259	273	236	280	295.512	279.235	296.925	306.325	275.589	247.488	199.913	237.923	290.017	405.538	267.951	269.593	260.105	294.398	280.465	0.317239	0.140048	2.26521	0.0234996	0.0665762
NC_000001.11	26118861	26126907	-	629	gene-LOC105376886	LOC105376886	lncRNA	105376886		0	0	0	0	0	0	0	0	0	0	0	0	0	0	0	0	0	0	0	0	0	0	0	0	0	0	0	0	0	0	NA	NA	NA	NA	NA
NC_000001.11	26159079	26163962	+	2799	gene-FAM110D	FAM110D	protein_coding	79927	family with sequence similarity 110 member D	9	13	9	4	9	3	3	3	7	9	5	0	6	6	3	9.60149	13.2969	8.35102	4.31444	9.5396	3.15942	3.07559	3.30448	8.09821	5.43616	0	5.92512	6.61283	3.15426	5.99068	0.355705	0.342453	1.0387	0.298945	0.477692
NC_000001.11	26164101	26168963	-	1203	gene-C1orf232	C1orf232	protein_coding	110806296	chromosome 1 open reading frame 230	0	0	0	0	0	0	0	0	0	0	0	0	0	0	0	0	0	0	0	0	0	0	0	0	0	0	0	0	0	0	NA	NA	NA	NA	NA
NC_000001.11	26169908	26170873	+	638	gene-ZNF593	ZNF593	protein_coding	51042	zinc finger protein 593	756	685	775	629	498	545	553	423	437	396	359	479	501	415	379	806.525	700.645	719.116	678.446	527.858	573.962	566.933	465.932	421.613	390.316	495.553	494.748	457.387	398.488	549.823	-0.171654	0.114491	-1.49928	0.133801	0.26562
NC_000001.11	26177491	26189884	+	2556	gene-CNKSR1	CNKSR1	protein_coding	10256	connector enhancer of kinase suppressor of Ras 1	11	8	13	6	152	125	187	119	11	14	5	135	159	139	139	11.7352	8.18271	12.0626	6.47166	161.113	131.643	191.712	131.078	12.6535	5.43616	139.665	157.016	153.197	146.147	90.5795	-3.21857	0.245752	-13.0968	3.43339e-39	3.50223e-37
NC_000001.11	26189962	26202964	+	2915	gene-CATSPER4	CATSPER4	protein_coding	378807	cation channel sperm associated 4	0	0	0	0	0	0	0	0	0	0	0	0	0	0	0	0	0	0	0	0	0	0	0	0	0	0	0	0	0	0	NA	NA	NA	NA	NA
NC_000001.11	26225320	26229840	+	1078	gene-ZPLD2P	ZPLD2P	lncRNA	101928303	zona pellucida like domain containing 2%2C pseudogene	0	1	0	0	0	0	0	0	0	0	0	0	0	0	0	0	1.02284	0	0	0	0	0	0	0	0	0	0	0	0	0.0730599	0	0.0983896	0	1	NA
NC_000001.11	26234179	26278808	+	4619	gene-CEP85	CEP85	protein_coding	64793	centrosomal protein 85	1460	1530	1681	1582	1348	1328	1497	1272	1372	1327	1411	1452	1400	1300	1418	1557.57	1564.94	1559.79	1706.36	1428.82	1398.57	1534.72	1401.1	1366.07	1534.08	1502.18	1382.53	1432.78	1490.91	1490.03	-0.00634903	0.0738277	-0.085998	0.931468	0.966456
NC_000001.11	26280086	26281522	+	751	gene-SH3BGRL3	SH3BGRL3	protein_coding	83442	SH3 domain binding glutamate rich protein like 3	3048	2969	3360	2954	2434	2470	2830	2140	2914	2327	2372	2237	2256	1875	2121	3251.7	3036.81	3117.72	3186.22	2579.93	2601.26	2901.3	2357.2	2652.67	2578.91	2314.31	2227.85	2066.51	2230.06	2650.17	0.241805	0.076422	3.16408	0.00155577	0.00653511
NC_000001.11	26282282	26318355	-	2162	gene-UBXN11	UBXN11	protein_coding	91544	UBX domain protein 11	556	545	635	553	581	595	599	477	595	499	453	562	510	480	517	593.159	557.447	589.211	596.472	615.834	626.619	614.092	525.412	553.715	492.516	581.422	503.635	529.026	543.584	565.868	-0.0348794	0.096358	-0.361977	0.717369	0.837398
NC_000001.11	26317958	26320523	+	467	gene-CD52	CD52	protein_coding	1043	CD52 molecule	0	0	1	0	0	1	0	0	0	0	0	0	0	0	0	0	0	0.927891	0	0	1.05314	0	0	0	0	0	0	0	0	0.141502	0	0.0983896	0	1	NA
NC_000001.11	26321860	26354130	-	5892	gene-CRYBG2	CRYBG2	protein_coding	55057	crystallin beta-gamma domain containing 2	78	54	51	40	17	21	6	9	39	36	9	8	8	3	9	83.2129	55.2333	47.3225	43.1444	18.0192	22.116	6.15117	9.91344	37.9604	9.78509	8.27646	7.90016	3.30642	9.46278	25.8432	1.08257	0.338714	3.19613	0.00139286	0.00592486
NC_000001.11	26361632	26374536	-	2260	gene-ZNF683	ZNF683	protein_coding	257101	zinc finger protein 683	0	0	0	0	0	0	0	0	0	0	0	0	0	0	0	0	0	0	0	0	0	0	0	0	0	0	0	0	0	0	NA	NA	NA	NA	NA
NC_000001.11	26410778	26429728	+	4014	gene-LIN28A	LIN28A	protein_coding	79727	lin-28 homolog A	0	0	0	0	0	0	0	0	1	0	0	0	0	0	0	0	0	0	0	0	0	0	0	0.506138	0	0	0	0	0	0.0361527	0.0155651	0.0983896	0.158199	0.8743	NA
NC_000001.11	26432321	26471306	+	3314	gene-DHDDS	DHDDS	protein_coding	79947	dehydrodolichyl diphosphate synthase subunit	991	1048	1140	1005	839	764	939	813	1011	1000	792	862	906	782	891	1057.23	1071.93	1057.8	1084	889.303	804.6	962.658	895.514	1017.84	861.088	891.789	894.693	861.872	936.815	949.082	0.0747126	0.0856226	0.87258	0.382892	0.564942
NC_000001.11	26462756	26467537	-	784	gene-DHDDS-AS1	DHDDS-AS1	lncRNA	101928324	DHDDS antisense RNA 1	0	3	5	1	13	5	11	7	3	4	7	8	8	4	9	0	3.06852	4.63946	1.07861	13.7794	5.26571	11.2771	7.71045	3.54297	7.61062	8.27646	7.90016	4.40855	9.46278	6.28721	-0.263451	0.345177	-0.763233	0.445324	0.624811
NC_000001.11	26472440	26476642	+	1940	gene-HMGN2	HMGN2	protein_coding	3151	high mobility group nucleosomal binding domain 2	6338	6451	7061	6033	5076	5090	4878	4633	6031	5218	5739	4886	4900	4607	4466	6761.58	6598.33	6551.84	6507.26	5380.34	5360.49	5000.9	5103.22	5693.55	6239.62	5054.85	4838.85	5077.55	4695.64	5633.14	0.27611	0.0575489	4.79784	1.60388e-06	1.35886e-05
NC_000001.11	26519117	26520264	-	1148	gene-DPPA2P2	DPPA2P2	pseudogene	100128503	developmental pluripotency associated 2 pseudogene 2	0	0	0	0	0	0	0	0	0	0	0	0	0	0	0	0	0	0	0	0	0	0	0	0	0	0	0	0	0	0	NA	NA	NA	NA	NA
NC_000001.11	26529761	26575028	+	3715	gene-RPS6KA1	RPS6KA1	protein_coding	6195	ribosomal protein S6 kinase A1	3035	2989	3176	2902	2612	2447	2823	2541	2996	2543	2341	2522	2735	2454	2422	3237.84	3057.26	2946.98	3130.13	2768.6	2577.04	2894.13	2798.89	2803.5	2545.21	2609.16	2700.87	2704.65	2546.54	2808.63	0.0213348	0.0663426	0.321585	0.747767	0.856912
NC_000001.11	26554542	26554593	+	52	gene-MIR1976	MIR1976	miRNA	100302190	microRNA 1976	0	0	0	0	0	0	0	0	0	0	0	0	0	0	0	0	0	0	0	0	0	0	0	0	0	0	0	0	0	0	NA	NA	NA	NA	NA
NC_000001.11	26593245	26593546	-	302	gene-RN7SL679P	RN7SL679P	pseudogene	106481855	RNA%2C 7SL%2C cytoplasmic 679%2C pseudogene	0	0	0	0	0	0	0	0	0	0	0	1	0	0	0	0	0	0	0	0	0	0	0	0	0	1.03456	0	0	0	0.073897	-0.0256604	0.0983896	-0.260805	0.794243	NA
NC_000001.11	26682503	26691284	+	1723	gene-LOC105376888	LOC105376888	lncRNA	105376888		0	0	0	0	0	0	0	0	0	0	0	0	0	0	0	0	0	0	0	0	0	0	0	0	0	0	0	0	0	0	NA	NA	NA	NA	NA
NC_000001.11	26691910	26694131	-	2222	gene-LOC101928728	LOC101928728	lncRNA	101928728	uncharacterized LOC101928728	38	43	40	38	24	37	37	41	51	25	24	42	51	52	41	40.5396	43.9821	37.1157	40.9872	25.4389	38.9662	37.9322	45.1612	38.4665	26.0936	43.4514	50.3635	57.3112	43.1082	40.637	-0.467602	0.246603	-1.89617	0.0579371	0.1384
NC_000001.11	26696015	26782104	+	8595	gene-ARID1A	ARID1A	protein_coding	8289	AT-rich interaction domain 1A	2474	2674	2779	2418	2079	1865	2307	2196	2119	2093	2043	2312	2731	2298	2239	2639.34	2735.07	2578.61	2608.08	2203.65	1964.11	2365.13	2418.88	2131.85	2221.21	2391.9	2696.92	2532.71	2354.13	2417.26	-0.194275	0.0826188	-2.35147	0.0186996	0.0551018
NC_000001.11	26787054	26800659	+	5790	gene-PIGV	PIGV	protein_coding	55650	phosphatidylinositol glycan anchor biosynthesis class V	401	368	416	378	615	526	670	513	619	556	457	561	627	497	590	427.8	376.405	386.003	407.715	651.873	553.952	686.881	565.066	594.713	496.865	580.387	619.175	547.763	620.338	536.781	-0.107949	0.110499	-0.976925	0.328606	0.509018
NC_000001.11	26826688	26857604	+	5045	gene-ZDHHC18	ZDHHC18	protein_coding	84243	zinc finger DHHC-type palmitoyltransferase 18	535	612	671	583	535	559	606	528	546	529	458	540	592	541	530	570.755	625.977	622.615	628.83	567.076	588.706	621.268	581.589	544.099	497.952	558.661	584.612	596.257	557.253	581.832	-0.129942	0.0847506	-1.53322	0.125221	0.252497
NC_000001.11	26863149	26864456	+	1308	gene-SFN	SFN	protein_coding	2810	stratifin	2754	2750	2996	2668	2602	2775	2872	2362	2633	2057	1503	2631	2761	2169	2233	2938.06	2812.81	2779.96	2877.73	2758	2922.47	2944.36	2601.73	2373.79	1634.11	2721.92	2726.54	2390.54	2347.82	2630.7	-0.329493	0.11236	-2.93247	0.00336278	0.012735
NC_000001.11	26876132	26890283	-	4665	gene-GPN2	GPN2	protein_coding	54707	GPN-loop GTPase 2	992	1029	1070	886	962	943	950	900	979	908	979	838	938	846	724	1058.3	1052.5	992.844	955.649	1019.68	993.112	973.936	991.344	955.083	1064.4	866.96	926.294	932.409	761.228	967.41	0.204613	0.0879992	2.32516	0.0200632	0.0583419
NC_000001.11	26890488	26900467	-	2125	gene-GPATCH3	GPATCH3	protein_coding	63906	G-patch domain containing 3	495	476	574	458	463	451	429	381	542	478	429	450	472	381	361	528.082	486.871	532.61	494.004	490.76	474.967	439.809	419.669	516.261	466.423	465.551	466.11	419.915	379.563	470.042	0.18424	0.105262	1.7503	0.0800664	0.17859
NC_000001.11	26900569	26946871	+	2676	gene-NUDC	NUDC	protein_coding	10726	nuclear distribution C%2C dynein complex regulator	5828	5916	6140	5555	4765	4682	4963	4138	5291	4299	4029	4253	4129	3753	3625	6217.5	6051.11	5697.25	5991.68	5050.69	4930.81	5088.04	4557.98	4853.87	4380.46	4399.98	4077.47	4136.33	3811.4	4946.04	0.169813	0.0715309	2.37398	0.0175974	0.0523354
NC_000001.11	26911489	26914110	-	1612	gene-NR0B2	NR0B2	protein_coding	8431	nuclear receptor subfamily 0 group B member 2	3	0	0	0	0	0	0	0	0	0	0	0	0	1	0	3.2005	0	0	0	0	0	0	0	0	0	0	0	1.10214	0	0.307331	-0.0144461	0.0986985	-0.146366	0.883632	NA
NC_000001.11	26949556	26960496	-	1991	gene-KDF1	KDF1	protein_coding	126695	keratinocyte differentiation factor 1	0	0	0	0	2	0	2	0	0	0	0	1	1	1	0	0	0	0	0	2.11991	0	2.05039	0	0	0	1.03456	0.98752	1.10214	0	0.521037	-0.11181	0.157726	-0.708888	0.478394	NA
NC_000001.11	26980080	26981023	+	631	gene-RPL12P13	RPL12P13	pseudogene	100129926	ribosomal protein L12 pseudogene 13	16	14	19	15	11	23	15	16	18	10	13	22	20	12	13	17.0693	14.3197	17.6299	16.1792	11.6595	24.2222	15.3779	17.6239	14.1719	14.134	22.7603	19.7504	13.2257	13.6685	16.5566	-0.207542	0.311298	-0.666699	0.504964	0.678237
NC_000001.11	26983595	26984079	+	485	gene-RPL32P6	RPL32P6	pseudogene	100270888	ribosomal protein L32 pseudogene 6	0	0	0	0	0	0	0	0	0	0	0	0	0	0	0	0	0	0	0	0	0	0	0	0	0	0	0	0	0	0	NA	NA	NA	NA	NA
NC_000001.11	26985319	26986351	-	1033	gene-OSTCP2	OSTCP2	pseudogene	646567		11	6	11	4	8	6	15	8	9	6	4	7	2	6	6	11.7352	6.13703	10.2068	4.31444	8.47965	6.31885	15.3779	8.81195	7.59208	4.34893	7.24191	1.97504	6.61283	6.30852	7.53294	0.126874	0.346745	0.365899	0.714441	0.835654
NC_000001.11	26993663	27000891	+	2013	gene-TRNP1	TRNP1	protein_coding	388610	TMF1 regulated nuclear protein 1	221	210	196	194	111	83	90	118	41	28	5	95	89	79	125	235.77	214.796	181.867	209.25	117.655	87.4107	92.2676	129.976	34.9235	5.43616	98.283	87.8893	87.0689	131.428	122.43	-1.63607	0.262782	-6.22594	4.78671e-10	6.86787e-09
NC_000001.11	27005020	27012850	-	2382	gene-TENT5B	TENT5B	protein_coding	115572	terminal nucleotidyltransferase 5B	74	92	86	93	49	51	54	73	41	57	30	70	63	85	39	78.9456	94.1012	79.7987	100.311	51.9378	53.7102	55.3605	80.409	49.6016	32.617	72.4191	62.2138	93.6818	41.0054	67.5794	-0.546656	0.251927	-2.1699	0.0300148	0.0814335
NC_000001.11	27031758	27063997	+	980	gene-LOC101928391	LOC101928391	lncRNA	101928391		0	0	1	0	0	2	1	0	0	0	0	0	0	0	0	0	0	0.927891	0	0	2.10628	1.0252	0	0	0	0	0	0	0	0.289955	0	0.108412	0	1	NA
NC_000001.11	27098809	27155125	-	4900	gene-SLC9A1	SLC9A1	protein_coding	6548	solute carrier family 9 member A1	725	705	812	786	473	466	582	470	546	440	433	513	582	504	484	773.453	721.101	753.448	847.788	501.359	490.764	596.664	517.702	499.052	470.771	530.728	574.737	555.478	508.887	595.852	-0.152863	0.100342	-1.52342	0.127653	0.256218
NC_000001.11	27157561	27160453	+	337	gene-LOC102723760	LOC102723760	lncRNA	102723760		0	0	0	0	0	0	0	0	0	0	0	0	0	0	0	0	0	0	0	0	0	0	0	0	0	0	0	0	0	0	NA	NA	NA	NA	NA
NC_000001.11	27176711	27177330	+	620	gene-RPL18AP5	RPL18AP5	pseudogene	729955	ribosomal protein L18a pseudogene 5	1	1	0	0	0	0	0	0	0	0	0	0	0	0	1	1.06683	1.02284	0	0	0	0	0	0	0	0	0	0	0	1.05142	0.224364	-0.0197041	0.100481	-0.196097	0.844535	NA
NC_000001.11	27211195	27211481	+	287	gene-SNRPEP7	SNRPEP7	pseudogene	100874415	SNRPE pseudogene 7	0	1	0	1	0	0	0	0	0	0	0	0	0	0	0	0	1.02284	0	1.07861	0	0	0	0	0	0	0	0	0	0	0.150104	0	0.0983896	0	1	NA
NC_000001.11	27229401	27234494	-	761	gene-LOC105376890	LOC105376890	lncRNA	105376890		0	0	0	0	0	0	0	0	0	0	0	0	0	0	0	0	0	0	0	0	0	0	0	0	0	0	0	0	0	0	NA	NA	NA	NA	NA
NC_000001.11	27234613	27308636	+	5538	gene-WDTC1	WDTC1	protein_coding	23038	WD and tetratricopeptide repeats 1	1297	1342	1374	1292	1682	1601	1992	1756	1793	1553	1481	1746	1968	1654	1759	1383.68	1372.65	1274.92	1393.56	1782.85	1686.08	2042.19	1934.22	1693.54	1610.19	1806.34	1943.44	1822.94	1849.45	1685.43	-0.164767	0.078579	-2.09683	0.0360083	0.0943728
NC_000001.11	27322163	27336400	+	2659	gene-TMEM222	TMEM222	protein_coding	84065	transmembrane protein 222	914	764	779	752	986	880	886	835	784	717	691	830	924	722	772	975.085	781.449	722.827	811.115	1045.12	926.764	908.323	919.747	759.714	751.277	858.683	912.469	795.744	811.696	855.715	-0.155975	0.106946	-1.45845	0.144718	0.281727
NC_000001.11	27323874	27326525	+	2652	gene-ACTG1P20	ACTG1P20	transcribed_pseudogene	644961	actin gamma 1 pseudogene 20	562	588	665	579	687	738	592	656	661	604	675	731	732	705	714	599.56	601.429	617.048	624.515	728.19	777.218	606.916	722.58	640.265	733.882	756.262	722.865	777.008	750.714	689.889	-0.13445	0.0956229	-1.40604	0.159713	0.303399
NC_000001.11	27325219	27325324	+	106	gene-RNU6-48P	RNU6-48P	pseudogene	100887744	RNA%2C U6 small nuclear 48%2C pseudogene	0	0	2	0	1	2	1	2	1	0	2	2	2	0	0	0	0	1.85578	0	1.05996	2.10628	1.0252	2.20299	0.506138	2.17446	2.06912	1.97504	0	0	1.06964	0.0312282	0.23714	0.131687	0.895232	NA
NC_000001.11	27342022	27353932	+	2306	gene-SYTL1	SYTL1	protein_coding	84958	synaptotagmin like 1	11	3	8	9	7	2	3	5	7	9	3	4	6	7	7	11.7352	3.06852	7.42313	9.70749	7.41969	2.10628	3.07559	5.50747	8.09821	3.2617	4.13823	5.92512	7.71497	7.35994	6.18154	-0.0294204	0.3459	-0.0850548	0.932218	0.966683
NC_000001.11	27355179	27368037	-	5676	gene-MAP3K6	MAP3K6	protein_coding	9064	mitogen-activated protein kinase kinase kinase 6	722	756	848	710	758	734	819	822	645	647	593	739	761	696	702	770.253	773.266	786.852	765.813	803.446	773.006	839.635	905.428	653.931	644.729	764.538	751.503	767.088	738.097	766.97	-0.21337	0.0776419	-2.74813	0.00599354	0.0209877
NC_000001.11	27369110	27374852	-	1060	gene-FCN3	FCN3	protein_coding	8547	ficolin 3	0	0	0	0	0	0	0	0	0	0	0	0	0	0	0	0	0	0	0	0	0	0	0	0	0	0	0	0	0	0	NA	NA	NA	NA	NA
NC_000001.11	27379171	27383333	-	1492	gene-CD164L2	CD164L2	protein_coding	388611	CD164 molecule like 2	0	0	0	1	3	4	5	5	0	0	0	7	3	1	5	0	0	0	1.07861	3.17987	4.21256	5.12598	5.50747	0	0	7.24191	2.96256	1.10214	5.2571	2.54773	-0.726033	0.302289	-2.40179	0.0163153	0.0491423
NC_000001.11	27392622	27395814	+	2137	gene-GPR3	GPR3	protein_coding	2827	G protein-coupled receptor 3	14	10	21	11	12	16	15	12	10	0	0	14	23	17	20	14.9356	10.2284	19.4857	11.8647	12.7195	16.8503	15.3779	13.2179	5.06138	0	14.4838	22.713	18.7364	21.0284	14.0502	-1.39716	0.330278	-4.23027	2.33409e-05	0.00015568
NC_000001.11	27404230	27490167	-	5681	gene-WASF2	WASF2	protein_coding	10163	WASP family member 2	5625	5970	6410	5760	4849	4744	5659	4960	5992	5460	5219	5337	5460	5073	5126	6000.93	6106.35	5947.78	6212.8	5139.73	4996.1	5801.58	5463.41	5796.3	5674.26	5521.44	5391.86	5591.15	5389.58	5645.23	0.0673306	0.0602073	1.11831	0.263433	0.437129
NC_000001.11	27519923	27530506	+	2771	gene-LOC105376892	LOC105376892	lncRNA	105376892		0	1	0	0	1	0	0	0	1	0	0	0	0	0	0	0	1.02284	0	0	1.05996	0	0	0	0.506138	0	0	0	0	0	0.184924	0.0203577	0.0985218	0.206631	0.836298	NA
NC_000001.11	27534245	27604178	-	8544	gene-AHDC1	AHDC1	protein_coding	27245	AT-hook DNA binding motif containing 1	1161	1180	1202	1087	856	760	969	877	1297	1061	1201	940	1126	917	891	1238.59	1206.95	1115.33	1172.45	907.322	800.387	993.414	966.01	1193.47	1305.77	972.485	1111.95	1010.66	936.815	1066.54	0.300768	0.0940537	3.19783	0.00138465	0.00589729
NC_000001.11	27612064	27635561	-	3492	gene-FGR	FGR	protein_coding	2268	FGR proto-oncogene%2C Src family tyrosine kinase	0	2	3	0	4	7	3	3	3	4	3	1	2	1	2	0	2.04568	2.78367	0	4.23982	7.37199	3.07559	3.30448	3.54297	3.2617	1.03456	1.97504	1.10214	2.10284	2.56003	0.327824	0.314766	1.04148	0.297651	0.476087
NC_000001.11	27649379	27649940	+	562	gene-LOC729973	LOC729973	pseudogene	729973	uncharacterized LOC729973	230	198	220	181	268	221	252	203	200	121	193	217	175	182	158	245.371	202.522	204.136	195.228	284.068	232.744	258.349	223.603	162.47	209.836	224.499	172.816	200.589	166.124	213.026	-0.0456252	0.157155	-0.29032	0.771572	0.871366
NC_000001.11	27660328	27662722	-	441	gene-LINC02574	LINC02574	lncRNA	111216282	long intergenic non-protein coding RNA 2574	0	0	0	0	0	0	0	0	0	0	0	0	0	0	1	0	0	0	0	0	0	0	0	0	0	0	0	0	1.05142	0.0751014	-0.0256604	0.0983896	-0.260805	0.794243	NA
NC_000001.11	27666061	27672229	-	958	gene-IFI6	IFI6	protein_coding	2537	interferon alpha inducible protein 6	642	503	512	431	4243	4695	4695	4374	560	426	553	4670	4837	3910	4131	684.906	514.488	475.08	464.881	4497.39	4944.5	4813.29	4817.93	499.052	601.239	4831.39	4776.64	4309.36	4343.42	2898.11	-2.96667	0.118673	-24.9987	6.31983e-138	8.63837e-135
NC_000001.11	27725961	27763116	+	5165	gene-FAM76A	FAM76A	protein_coding	199870	family with sequence similarity 76 member A	236	202	274	226	208	240	224	221	234	201	229	226	256	235	300	251.772	206.613	254.242	243.766	220.471	252.754	229.644	243.43	220.17	248.976	233.81	252.805	259.003	315.426	245.206	-0.179211	0.13509	-1.3266	0.184639	0.337945
NC_000001.11	27773219	27824443	+	3034	gene-STX12	STX12	protein_coding	23673	syntaxin 12	531	512	653	561	525	656	589	605	668	566	755	642	608	574	637	566.488	523.693	605.913	605.1	556.477	690.861	603.84	666.404	624.575	820.86	664.186	600.412	632.627	669.755	630.799	0.156596	0.115884	1.35132	0.176593	0.327189
NC_000001.11	27830782	27851676	+	2815	gene-PPP1R8	PPP1R8	protein_coding	5511	protein phosphatase 1 regulatory subunit 8	2155	2190	2369	2110	1731	1854	1669	1703	2164	1922	1920	1901	1789	1620	1708	2299.02	2240.02	2198.17	2275.87	1834.78	1952.52	1711.05	1875.84	2068.08	2087.49	1966.69	1766.67	1785.46	1795.83	1989.82	0.182394	0.0664316	2.74559	0.00604029	0.0211158
NC_000001.11	27834401	27834566	+	166	gene-SCARNA1	SCARNA1	guide_RNA	677774	small Cajal body-specific RNA 1	0	1	3	1	0	1	0	0	1	0	0	1	0	1	0	0	1.02284	2.78367	1.07861	0	1.05314	0	0	0.506138	0	1.03456	0	1.10214	0	0.612936	-0.0290918	0.18812	-0.154645	0.877101	NA
NC_000001.11	27872531	27886679	+	2730	gene-THEMIS2	THEMIS2	protein_coding	9473	thymocyte selection associated family member 2	19	23	18	15	42	41	46	34	20	21	3	56	29	41	35	20.2698	23.5253	16.702	16.1792	44.5181	43.1788	47.159	37.4508	20.7517	3.2617	57.9352	28.6381	45.1877	36.7997	31.5398	-1.16768	0.306594	-3.80855	0.000139784	0.000776268
NC_000001.11	27891524	27914797	-	1969	gene-RPA2	RPA2	protein_coding	6118	replication protein A2	2454	2516	2798	2402	2022	2170	1960	1878	2544	2194	1898	1960	1997	1798	1769	2618.01	2573.46	2596.24	2590.82	2143.23	2285.32	2009.38	2068.6	2398.08	2063.57	2027.73	1972.08	1981.65	1859.96	2227.72	0.189045	0.072526	2.60658	0.00914505	0.0301739
NC_000001.11	27934955	27959152	+	3395	gene-SMPDL3B	SMPDL3B	protein_coding	27293	sphingomyelin phosphodiesterase acid like 3B	27	21	23	22	57	67	87	76	75	67	59	79	104	55	63	28.8045	21.4796	21.3415	23.7294	60.4175	70.5605	89.192	83.7135	71.8716	64.1467	81.7301	102.702	60.6176	66.2395	60.4676	-0.191908	0.22644	-0.847501	0.396716	0.578255
NC_000001.11	27959557	27968093	+	2865	gene-XKR8	XKR8	protein_coding	55113	XK related 8	78	77	91	80	100	102	118	115	92	65	84	103	118	100	98	83.2129	78.7586	84.4381	86.2888	105.996	107.42	120.973	126.672	79.4637	91.3275	106.559	116.527	110.214	103.039	100.064	-0.347985	0.165187	-2.10662	0.035151	0.0926469
NC_000001.11	27970344	28088671	-	6737	gene-EYA3	EYA3	protein_coding	2140	EYA transcriptional coactivator and phosphatase 3	1196	1340	1408	1320	988	888	910	962	986	920	826	934	998	890	932	1275.93	1370.6	1306.47	1423.77	1047.24	935.189	932.928	1059.64	964.7	898.054	966.277	985.545	980.903	979.924	1080.51	-0.064785	0.0783972	-0.826368	0.408595	0.590425
NC_000001.11	28120834	28121467	-	634	gene-LOC100131223	LOC100131223	pseudogene	100131223	ADP ribosylation factor like GTPase 8B pseudogene	0	0	0	0	0	0	0	1	0	0	0	0	0	0	0	0	0	0	0	0	0	0	1.10149	0	0	0	0	0	0	0.0786781	0	0.0983896	0	1	NA
NC_000001.11	28144156	28144214	-	59	gene-RNU7-29P	RNU7-29P	pseudogene	100147816	RNA%2C U7 small nuclear 29 pseudogene	0	0	0	0	0	0	0	0	1	0	0	0	0	0	0	0	0	0	0	0	0	0	0	0.506138	0	0	0	0	0	0.0361527	0.0155651	0.0983896	0.158199	0.8743	NA
NC_000001.11	28147166	28193856	-	4199	gene-PTAFR	PTAFR	protein_coding	5724	platelet activating factor receptor	3	4	5	5	4	2	0	2	3	4	0	1	3	1	0	3.2005	4.09135	4.63946	5.39305	4.23982	2.10628	0	2.20299	3.54297	0	1.03456	2.96256	1.10214	0	2.46541	0.17725	0.298562	0.593679	0.552727	0.718024
NC_000001.11	28200278	28233029	-	1885	gene-DNAJC8	DNAJC8	protein_coding	22826	DnaJ heat shock protein family %28Hsp40%29 member C8	5073	4894	5677	4894	4736	4833	4627	4400	5077	4328	4220	4649	4578	4119	4202	5412.04	5005.77	5267.64	5278.72	5019.95	5089.83	4743.58	4846.57	4760.23	4588.12	4809.66	4520.87	4539.71	4418.07	4878.63	0.0327481	0.0552758	0.592448	0.55355	0.718592
NC_000001.11	28236124	28238100	+	1887	gene-ATP5IF1	ATP5IF1	protein_coding	93974	ATP synthase inhibitory factor subunit 1	3918	3738	4084	3553	3857	3611	3733	3262	3763	3103	2973	3308	3421	3066	2962	4179.85	3823.37	3789.51	3832.3	4088.25	3802.89	3827.05	3593.07	3475.15	3232.34	3422.32	3378.31	3379.16	3114.31	3638.42	0.0150246	0.0688398	0.218255	0.82723	0.907437
NC_000001.11	28259452	28282491	+	3528	gene-SESN2	SESN2	protein_coding	83667	sestrin 2	519	536	620	545	571	509	653	568	648	576	402	503	581	483	493	553.686	548.242	575.293	587.843	605.235	536.049	669.453	625.648	619.513	437.067	520.383	573.749	532.333	518.35	564.489	-0.00661873	0.121244	-0.0545901	0.956465	0.978148
NC_000001.11	28329040	28335967	+	1924	gene-MED18	MED18	protein_coding	54797	mediator complex subunit 18	496	559	608	482	503	656	618	495	566	443	472	532	518	514	466	529.149	571.767	564.158	519.89	533.158	690.861	633.571	545.239	510.694	513.174	550.385	511.535	566.499	489.962	552.146	-0.0465156	0.108495	-0.428734	0.668117	0.803929
NC_000001.11	28369740	28500364	+	6457	gene-PHACTR4	PHACTR4	protein_coding	65979	phosphatase and actin regulator 4	1966	2274	2470	2106	1942	1986	1963	1860	2597	2350	2246	1970	2052	1966	1917	2097.39	2325.94	2291.89	2271.55	2058.43	2091.54	2012.46	2048.78	2503.87	2441.92	2038.08	2026.39	2166.8	2015.57	2170.76	0.261536	0.0590759	4.42713	9.54963e-06	6.92103e-05
NC_000001.11	28505943	28510892	+	2346	gene-SNHG3	SNHG3	lncRNA	8420	small nucleolar RNA host gene 3	2104	2462	2569	2195	2286	2452	2190	2175	2521	2122	2888	2358	2542	2079	2213	2244.61	2518.23	2383.75	2367.55	2423.06	2582.3	2245.18	2395.75	2350	3139.93	2439.49	2510.28	2291.35	2326.79	2444.16	0.190455	0.0969035	1.96541	0.0493666	0.121377
NC_000001.11	28506043	28538989	+	2727	gene-RCC1	RCC1	protein_coding	1104	regulator of chromosome condensation 1	6008	6138	6733	5959	3893	3842	3915	3699	5495	4750	4392	3778	3915	3376	3516	6409.53	6278.18	6247.49	6427.44	4126.41	4046.17	4013.64	4074.42	5185.39	4775.12	3908.56	3866.14	3720.82	3696.79	4769.72	0.3913	0.0499869	7.82806	4.95439e-15	1.22238e-13
NC_000001.11	28507365	28507571	+	207	gene-SNORA73A	SNORA73A	snoRNA	6080	small nucleolar RNA%2C H/ACA box 73A	56	49	72	48	32	46	40	45	64	65	87	38	52	57	30	59.7426	50.1191	66.8082	51.7733	33.9186	48.4445	41.0078	49.5672	65.2918	94.5892	39.3132	51.3511	62.8219	31.5426	53.3065	0.652936	0.244013	2.67583	0.00745455	0.0253173
NC_000001.11	28508558	28508762	+	205	gene-SNORA73B	SNORA73B	snoRNA	26768	small nucleolar RNA%2C H/ACA box 73B	41	35	50	27	24	40	29	29	41	34	54	46	45	19	19	43.7401	35.7994	46.3946	29.1225	25.4389	42.1256	29.7307	31.9433	37.9604	58.7105	47.5897	44.4384	20.9406	19.977	36.708	0.39019	0.290505	1.34315	0.179225	0.330573
NC_000001.11	28526358	28527238	-	561	gene-PRDX3P2	PRDX3P2	pseudogene	100128092	peroxiredoxin 3 pseudogene 2	3	0	1	2	0	1	0	2	0	0	0	0	2	0	0	3.2005	0	0.927891	2.15722	0	1.05314	0	2.20299	0	0	0	1.97504	0	0	0.822627	-0.0368821	0.189064	-0.195077	0.845333	NA
NC_000001.11	28553085	28578545	+	1947	gene-TRNAU1AP	TRNAU1AP	protein_coding	54952	tRNA selenocysteine 1 associated protein 1	853	864	933	813	945	935	922	834	995	899	776	882	888	757	749	910.008	883.733	865.723	876.91	1001.66	984.687	945.23	918.646	958.626	843.692	912.48	876.918	834.319	787.514	900.01	0.0851923	0.0812967	1.04792	0.294676	0.472931
NC_000001.11	28578538	28582983	-	2128	gene-SNHG12	SNHG12	lncRNA	85028	small nucleolar RNA host gene 12	720	710	809	610	491	583	594	546	745	654	602	572	532	480	551	768.119	726.215	750.664	657.952	520.438	613.981	608.966	601.415	708.088	654.514	591.767	525.361	529.026	579.333	631.131	0.290929	0.0964324	3.01692	0.00255358	0.0100145
NC_000001.11	28578743	28578822	-	80	gene-SNORD99	SNORD99	snoRNA	692212	small nucleolar RNA%2C C/D box 99	24	47	30	24	12	22	25	12	15	38	25	20	16	22	16	25.604	48.0734	27.8367	25.8867	12.7195	23.1691	25.6299	13.2179	26.8253	27.1808	20.6912	15.8003	24.247	16.8227	23.836	0.363668	0.301957	1.20437	0.228446	0.395093
NC_000001.11	28579764	28579893	-	130	gene-SNORA61	SNORA61	snoRNA	677838	small nucleolar RNA%2C H/ACA box 61	62	66	62	56	42	50	60	40	42	48	40	38	43	44	34	66.1436	67.5074	57.5293	60.4022	44.5181	52.6571	61.5117	44.0597	45.5525	43.4893	39.3132	42.4634	48.4941	35.7483	50.6707	0.105507	0.223441	0.472193	0.636789	0.782565
NC_000001.11	28580381	28580512	-	132	gene-SNORA44	SNORA44	snoRNA	677825	small nucleolar RNA%2C H/ACA box 44	14	28	28	18	8	17	10	14	22	32	22	12	30	6	14	14.9356	28.6395	25.981	19.415	8.47965	17.9034	10.252	15.4209	27.3315	23.9191	12.4147	29.6256	6.61283	14.7199	18.2608	0.450227	0.32842	1.37089	0.17041	0.31841
NC_000001.11	28580920	28581053	-	134	gene-SNORA16A	SNORA16A	snoRNA	692073	small nucleolar RNA%2C H/ACA box 16A	10	9	14	10	13	12	9	10	18	22	22	7	20	14	12	10.6683	9.20555	12.9905	10.7861	13.7794	12.6377	9.22676	11.0149	20.2455	23.9191	7.24191	19.7504	15.4299	12.617	13.5367	0.445432	0.31959	1.39376	0.16339	0.308906
NC_000001.11	28592265	28596666	+	2535	gene-RAB42	RAB42	protein_coding	115273	RAB42%2C member RAS oncogene family	957	832	996	826	748	673	887	731	1447	1310	914	765	836	660	760	1020.96	851.002	924.18	890.932	792.847	708.764	909.348	805.192	1395.42	993.73	791.437	825.567	727.411	799.079	888.277	0.588288	0.123316	4.77058	1.83697e-06	1.54232e-05
NC_000001.11	28602850	28648707	-	2295	gene-TAF12	TAF12	protein_coding	6883	TATA-box binding protein associated factor 12	797	833	901	787	1013	961	886	755	1057	854	698	813	798	717	822	850.265	852.025	836.03	848.866	1073.74	1012.07	908.323	831.628	967.23	758.888	841.096	788.041	790.233	864.267	873.05	0.0785584	0.107509	0.730715	0.464953	0.643421
NC_000001.11	28643256	28648801	+	1117	gene-LINC01715	LINC01715	lncRNA	105378616	long intergenic non-protein coding RNA 1715	6	4	9	9	8	11	18	13	12	6	6	6	6	10	12	6.40099	4.09135	8.35102	9.70749	8.47965	11.5846	18.4535	14.3194	9.11049	6.52339	6.20735	5.92512	11.0214	12.617	9.4852	-0.0705706	0.341792	-0.206472	0.836422	0.912092
NC_000001.11	28648600	28648734	+	135	gene-RNU11	RNU11	snRNA	26824	RNA%2C U11 small nuclear	0	1	1	1	0	1	0	0	0	0	2	0	0	0	0	0	1.02284	0.927891	1.07861	0	1.05314	0	0	0	2.17446	0	0	0	0	0.446925	0.129835	0.150089	0.865049	0.387012	NA
NC_000001.11	28668782	28719353	+	6627	gene-GMEB1	GMEB1	protein_coding	10691	glucocorticoid modulatory element binding protein 1	584	554	573	571	721	732	708	709	694	662	665	730	771	719	704	623.03	566.653	531.682	615.887	764.228	770.899	725.838	780.959	686.324	723.009	755.227	761.378	792.438	740.2	702.697	-0.115716	0.081815	-1.41436	0.157258	0.299842
NC_000001.11	28736624	28769775	+	2930	gene-YTHDF2	YTHDF2	protein_coding	51441	YTH N6-methyladenosine RNA binding protein 2	3280	3585	4076	3380	2728	2760	2748	2850	3538	3008	3254	2825	3000	2796	2968	3499.21	3666.88	3782.09	3645.7	2891.56	2906.67	2817.24	3139.26	3313.18	3537.85	2922.63	2962.56	3081.58	3120.62	3234.79	0.17802	0.0610714	2.91495	0.00355749	0.0133711
NC_000001.11	28812170	28871267	+	9317	gene-OPRD1	OPRD1	protein_coding	4985	opioid receptor delta 1	0	2	0	0	0	0	0	0	1	0	0	0	0	0	0	0	2.04568	0	0	0	0	0	0	0.506138	0	0	0	0	0	0.182273	0.0203577	0.0985218	0.206631	0.836298	NA
NC_000001.11	28887100	29120041	+	16040	gene-EPB41	EPB41	protein_coding	2035	erythrocyte membrane protein band 4.1	2735	2858	3218	2802	2330	2280	2566	2501	3012	2804	2546	2605	2634	2458	2665	2917.79	2923.27	2985.95	3022.27	2469.7	2401.16	2630.65	2754.84	2943.7	2768.09	2695.02	2601.13	2709.06	2802.03	2758.9	0.0811263	0.0639411	1.26877	0.204525	0.363598
NC_000001.11	28982244	28982644	-	401	gene-RPL27P4	RPL27P4	pseudogene	646624	ribosomal protein L27 pseudogene 4	4	8	0	1	2	4	1	2	5	4	1	0	2	1	1	4.26733	8.18271	0	1.07861	2.11991	4.21256	1.0252	2.20299	4.55525	1.08723	0	1.97504	1.10214	1.05142	2.34717	0.319865	0.287431	1.11284	0.265776	0.439651
NC_000001.11	29119429	29129138	-	2785	gene-TMEM200B	TMEM200B	protein_coding	399474	transmembrane protein 200B	159	148	161	132	174	167	161	148	73	69	58	143	172	124	166	169.626	151.38	149.391	142.377	184.432	175.875	165.056	163.021	71.8716	63.0595	147.942	169.853	136.665	174.536	147.506	-1.12001	0.160059	-6.99746	2.60651e-12	4.98985e-11
NC_000001.11	29147743	29181900	-	2300	gene-SRSF4	SRSF4	protein_coding	6429	serine and arginine rich splicing factor 4	3228	3378	3706	3165	2753	2691	2699	2430	2793	2505	2660	2554	2789	2400	2521	3443.73	3455.15	3438.77	3413.8	2918.06	2834	2767	2676.63	2681.52	2892.04	2642.26	2754.19	2645.13	2650.63	2943.78	0.0569491	0.054472	1.04547	0.295804	0.474077
NC_000001.11	29192657	29230948	-	3530	gene-MECR	MECR	protein_coding	51102	mitochondrial trans-2-enoyl-CoA reductase	987	1014	1052	926	739	795	811	723	832	802	661	692	736	640	652	1052.96	1037.16	976.142	998.793	783.307	837.247	831.433	796.38	827.03	718.66	715.914	726.815	705.369	685.526	835.196	0.134139	0.0788815	1.70052	0.0890334	0.193918
NC_000001.11	29236522	29326802	+	5743	gene-PTPRU	PTPRU	protein_coding	10076	protein tyrosine phosphatase receptor type U	2344	2456	2599	2328	1689	1679	1986	1669	2602	2438	1978	1712	2044	1672	1674	2500.65	2512.09	2411.59	2511.01	1790.27	1768.22	2036.04	1838.39	2550.94	2150.54	1771.16	2018.49	1842.78	1760.08	2104.45	0.345212	0.0837559	4.12164	3.76181e-05	0.00023901
NC_000001.11	29329620	29350114	-	2148	gene-LINC01756	LINC01756	lncRNA	101928460	long intergenic non-protein coding RNA 1756	0	0	0	0	0	0	0	0	0	0	0	0	0	0	0	0	0	0	0	0	0	0	0	0	0	0	0	0	0	0	NA	NA	NA	NA	NA
NC_000001.11	29442944	29519970	+	535	gene-LOC107984933	LOC107984933	lncRNA	107984933		0	0	0	0	0	0	0	0	0	0	0	0	0	0	0	0	0	0	0	0	0	0	0	0	0	0	0	0	0	0	NA	NA	NA	NA	NA
NC_000001.11	29604580	29689297	+	2061	gene-LOC107984934	LOC107984934	lncRNA	107984934		0	0	0	0	0	0	0	0	0	0	0	0	0	0	0	0	0	0	0	0	0	0	0	0	0	0	0	0	0	0	NA	NA	NA	NA	NA
NC_000001.11	30013952	30037612	-	1519	gene-LINC01648	LINC01648	lncRNA	101929406	long intergenic non-protein coding RNA 1648	0	0	0	0	0	0	0	0	0	0	0	0	0	0	0	0	0	0	0	0	0	0	0	0	0	0	0	0	0	0	NA	NA	NA	NA	NA
NC_000001.11	30162973	30199955	-	3351	gene-LOC105378617	LOC105378617	lncRNA	105378617		0	0	0	0	0	0	0	0	0	0	0	0	0	0	0	0	0	0	0	0	0	0	0	0	0	0	0	0	0	0	NA	NA	NA	NA	NA
NC_000001.11	30253430	30261139	+	967	gene-LOC105378618	LOC105378618	lncRNA	105378618		0	0	0	0	0	0	0	0	0	0	0	0	0	0	0	0	0	0	0	0	0	0	0	0	0	0	0	0	0	0	NA	NA	NA	NA	NA
NC_000001.11	30711277	30723585	-	3830	gene-MATN1	MATN1	protein_coding	4146	matrilin 1	4	1	1	2	0	0	0	1	1	0	2	2	5	1	0	4.26733	1.02284	0.927891	2.15722	0	0	0	1.10149	0.506138	2.17446	2.06912	4.9376	1.10214	0	1.44759	-0.158542	0.25827	-0.61386	0.539308	NA
NC_000001.11	30718772	30726746	+	2050	gene-MATN1-AS1	MATN1-AS1	lncRNA	100129196	MATN1 antisense RNA 1	48	48	57	60	9	14	23	23	22	17	6	20	20	8	14	51.2079	49.0963	52.8898	64.7166	9.5396	14.744	23.5795	25.3343	19.7394	6.52339	20.6912	19.7504	8.81711	14.7199	27.2392	-0.0563807	0.318014	-0.17729	0.85928	0.925112
NC_000001.11	30732469	30757840	-	2243	gene-LAPTM5	LAPTM5	protein_coding	7805	lysosomal protein transmembrane 5	17	20	13	15	4	2	1	3	2	4	4	1	4	0	1	18.1361	20.4568	12.0626	16.1792	4.23982	2.10628	1.0252	3.30448	3.03683	4.34893	1.03456	3.95008	0	1.05142	6.49516	0.477215	0.343682	1.38854	0.164974	0.311174
NC_000001.11	30739156	30739232	-	77	gene-MIR4420	MIR4420	miRNA	100616164	microRNA 4420	0	0	0	0	0	0	0	0	0	0	0	0	0	0	0	0	0	0	0	0	0	0	0	0	0	0	0	0	0	0	NA	NA	NA	NA	NA
NC_000001.11	30743790	30752878	-	7351	gene-LOC105378620	LOC105378620	lncRNA	105378620		0	0	0	0	0	3	0	1	0	0	0	0	0	0	0	0	0	0	0	0	3.15942	0	1.10149	0	0	0	0	0	0	0.304351	0	0.0986985	0	1	NA
NC_000001.11	30775079	30782351	-	995	gene-LOC105378621	LOC105378621	lncRNA	105378621		0	0	0	0	0	0	0	0	0	0	0	0	0	0	0	0	0	0	0	0	0	0	0	0	0	0	0	0	0	0	NA	NA	NA	NA	NA
NC_000001.11	30824652	30834284	+	1020	gene-LINC01778	LINC01778	lncRNA	105378622	long intergenic non-protein coding RNA 1778	6	2	3	0	0	2	0	0	1	0	0	0	1	0	1	6.40099	2.04568	2.78367	0	0	2.10628	0	0	0.506138	0	0	0.98752	0	1.05142	1.13441	0.016226	0.219064	0.0740697	0.940955	NA
NC_000001.11	30858158	30862399	+	2873	gene-LOC400748	LOC400748	lncRNA	400748		0	0	0	0	0	0	0	0	0	0	0	0	0	0	0	0	0	0	0	0	0	0	0	0	0	0	0	0	0	0	NA	NA	NA	NA	NA
NC_000001.11	30869466	30909735	-	5783	gene-SDC3	SDC3	protein_coding	9672	syndecan 3	934	912	976	814	612	566	679	540	452	453	315	538	633	603	590	996.421	932.829	905.622	877.989	648.693	596.078	696.108	594.806	458.055	342.478	556.592	625.1	664.59	620.338	679.693	-0.584191	0.114261	-5.11278	3.17457e-07	3.00223e-06
NC_000001.11	30931506	31065717	-	5385	gene-PUM1	PUM1	protein_coding	9698	pumilio RNA binding family member 1	2625	2835	3265	2637	2449	2398	2875	2760	3172	2961	3359	2851	3236	2863	3043	2800.43	2899.75	3029.57	2844.3	2595.83	2525.43	2947.44	3040.12	3104.15	3652.01	2949.52	3195.62	3155.42	3199.47	2995.65	0.107592	0.085953	1.25175	0.21066	0.371597
NC_000001.11	30935689	30935776	-	88	gene-SNORD103A	SNORD103A	snoRNA	692234	small nucleolar RNA%2C C/D box 103A	4	2	2	6	4	4	3	6	2	4	4	2	2	5	4	4.26733	2.04568	1.85578	6.47166	4.23982	4.21256	3.07559	6.60896	3.03683	4.34893	2.06912	1.97504	5.51069	4.20568	3.85169	0.0415713	0.337526	0.123165	0.901977	0.949015
NC_000001.11	30949118	30949205	-	88	gene-SNORD103B	SNORD103B	snoRNA	692235	small nucleolar RNA%2C C/D box 103B	4	2	2	6	4	4	3	6	2	4	4	2	2	5	4	4.26733	2.04568	1.85578	6.47166	4.23982	4.21256	3.07559	6.60896	3.03683	4.34893	2.06912	1.97504	5.51069	4.20568	3.85169	0.0415713	0.337526	0.123165	0.901977	0.949015
NC_000001.11	30968163	30968237	-	75	gene-SNORD103C	SNORD103C	snoRNA	692200	small nucleolar RNA%2C C/D box 103C	0	0	1	0	0	0	0	0	1	1	0	0	0	0	0	0	0	0.927891	0	0	0	0	0	1.01228	0	0	0	0	0	0.138583	0.0390699	0.0985252	0.396547	0.691702	NA
NC_000001.11	31050872	31051823	+	242	gene-LOC107985097	LOC107985097	pseudogene	107985097		0	0	0	0	0	0	0	0	0	0	0	0	0	0	0	0	0	0	0	0	0	0	0	0	0	0	0	0	0	0	NA	NA	NA	NA	NA
NC_000001.11	31155067	31155829	+	191	gene-LOC107984935	LOC107984935	lncRNA	107984935		0	4	1	0	5	1	5	3	2	0	0	0	0	4	2	0	4.09135	0.927891	0	5.29978	1.05314	5.12598	3.30448	1.01228	0	0	0	4.40855	2.10284	1.95188	-0.102995	0.259453	-0.39697	0.69139	0.820225
NC_000001.11	31179270	31239887	-	3397	gene-NKAIN1	NKAIN1	protein_coding	79570	sodium/potassium transporting ATPase interacting 1	12	8	14	8	2	5	4	0	4	5	3	5	1	3	3	12.802	8.18271	12.9905	8.62888	2.11991	5.26571	4.10078	0	4.55525	3.2617	5.17279	0.98752	3.30642	3.15426	5.32346	0.184949	0.342171	0.540517	0.58884	0.746629
NC_000001.11	31259568	31296788	-	1615	gene-SNRNP40	SNRNP40	protein_coding	9410	small nuclear ribonucleoprotein U5 subunit 40	3037	3038	3334	2841	2486	2466	2510	2259	2663	2304	2214	2412	2357	2136	2182	3239.97	3107.38	3093.59	3064.33	2635.05	2597.05	2573.24	2488.27	2513.99	2407.13	2495.35	2327.59	2354.17	2294.2	2656.52	0.0573629	0.0557403	1.02911	0.303428	0.48238
NC_000001.11	31297032	31365722	+	2640	gene-ZCCHC17	ZCCHC17	protein_coding	51538	zinc finger CCHC-type containing 17	1544	1474	1706	1488	1436	1428	1430	1334	1393	1251	1184	1370	1426	1307	1334	1647.19	1507.66	1582.98	1604.97	1522.1	1503.89	1466.03	1469.39	1338.23	1287.28	1417.34	1408.2	1440.5	1402.59	1471.31	-0.106398	0.0596834	-1.78271	0.074634	0.169011
NC_000001.11	31359595	31373618	-	2908	gene-FABP3	FABP3	protein_coding	2170	fatty acid binding protein 3	15	27	15	20	2	19	6	0	16	14	11	5	8	10	8	16.0025	27.6166	13.9184	21.5722	2.11991	20.0097	6.15117	0	15.1842	11.9596	5.17279	7.90016	11.0214	8.41136	11.9314	0.36857	0.345918	1.06548	0.286657	0.463878
NC_000001.11	31383315	31389830	-	506	gene-LOC105378623	LOC105378623	lncRNA	105378623		0	0	0	0	0	0	0	0	0	0	0	0	0	0	0	0	0	0	0	0	0	0	0	0	0	0	0	0	0	0	NA	NA	NA	NA	NA
NC_000001.11	31390315	31402905	+	729	gene-LOC107985470	LOC107985470	lncRNA	107985470		0	0	0	1	0	0	0	0	0	0	1	0	1	4	0	0	0	0	1.07861	0	0	0	0	0	1.08723	0	0.98752	4.40855	0	0.540137	-0.123882	0.140648	-0.880791	0.378431	NA
NC_000001.11	31409777	31434678	+	3259	gene-SERINC2	SERINC2	protein_coding	347735	serine incorporator 2	402	399	450	430	494	441	535	453	329	282	248	466	514	409	453	428.866	408.113	417.551	463.803	523.618	464.435	548.479	498.977	309.251	269.634	482.104	507.585	450.775	476.293	446.392	-0.696235	0.104092	-6.68867	2.25214e-11	3.89011e-10
NC_000001.11	31448258	31449586	+	1156	gene-LOC105378625	LOC105378625	lncRNA	105378625		0	0	0	3	0	1	0	0	0	0	0	0	0	0	0	0	0	0	3.23583	0	1.05314	0	0	0	0	0	0	0	0	0.306355	0	0.0986985	0	1	NA
NC_000001.11	31471158	31482149	+	304	gene-LOC105379772	LOC105379772	lncRNA	105379772		0	0	0	0	0	0	0	0	0	0	0	0	0	0	0	0	0	0	0	0	0	0	0	0	0	0	0	0	0	0	NA	NA	NA	NA	NA
NC_000001.11	31497578	31497683	-	106	gene-RNU6-40P	RNU6-40P	pseudogene	106480703	RNA%2C U6 small nuclear 40%2C pseudogene	0	0	0	0	0	0	0	0	0	0	0	0	0	0	0	0	0	0	0	0	0	0	0	0	0	0	0	0	0	0	NA	NA	NA	NA	NA
NC_000001.11	31500085	31508566	+	2113	gene-LDC1P	LDC1P	transcribed_pseudogene	149086	leucine decarboxylase 1%2C pseudogene	0	0	0	0	0	0	0	0	0	0	0	0	0	0	0	0	0	0	0	0	0	0	0	0	0	0	0	0	0	0	NA	NA	NA	NA	NA
NC_000001.11	31518435	31524245	+	2741	gene-LINC01226	LINC01226	lncRNA	284551	long intergenic non-protein coding RNA 1226	0	0	0	0	0	0	0	0	0	0	0	0	0	0	0	0	0	0	0	0	0	0	0	0	0	0	0	0	0	0	NA	NA	NA	NA	NA
NC_000001.11	31566007	31578242	-	5808	gene-LOC105378626	LOC105378626	lncRNA	105378626		8	3	2	7	21	30	19	31	22	20	9	22	31	34	31	8.53466	3.06852	1.85578	7.55027	22.2591	31.5942	19.4787	34.1463	21.2578	9.78509	22.7603	30.6131	37.4727	32.594	20.2122	-0.718418	0.316226	-2.27185	0.0230956	0.0657264
NC_000001.11	31576384	31587686	+	2382	gene-TINAGL1	TINAGL1	protein_coding	64129	tubulointerstitial nephritis antigen like 1	284	236	265	246	617	614	750	564	416	332	210	610	698	558	624	302.98	241.39	245.891	265.338	653.993	646.629	768.896	621.242	378.591	228.319	631.08	689.289	614.993	656.086	496.051	-1.02363	0.148762	-6.88102	5.9424e-12	1.09664e-10
NC_000001.11	31617689	31632518	+	3308	gene-HCRTR1	HCRTR1	protein_coding	3061	hypocretin receptor 1	0	0	0	0	0	0	0	1	0	0	0	0	0	0	0	0	0	0	0	0	0	0	1.10149	0	0	0	0	0	0	0.0786781	0	0.0983896	0	1	NA
NC_000001.11	31629866	31644876	-	3762	gene-PEF1	PEF1	protein_coding	553115	penta-EF-hand domain containing 1	1589	1553	1672	1474	1616	1450	1678	1549	1404	1192	1226	1444	1550	1312	1314	1695.2	1588.47	1551.43	1589.87	1712.89	1527.05	1720.28	1706.21	1313.94	1332.95	1493.9	1530.66	1446.01	1381.57	1542.17	-0.143316	0.07133	-2.0092	0.0445159	0.111728
NC_000001.11	31644194	31656981	+	866	gene-PEF1-AS1	PEF1-AS1	lncRNA	107985471		0	3	0	1	0	2	1	0	4	1	1	0	1	3	0	0	3.06852	0	1.07861	0	2.10628	1.0252	0	2.53069	1.08723	0	0.98752	3.30642	0	1.08503	0.0936801	0.221894	0.422184	0.67289	NA
NC_000001.11	31650457	31651487	-	917	gene-LOC105378628	LOC105378628	lncRNA	105378628		0	0	0	0	0	0	0	0	1	0	0	0	0	1	2	0	0	0	0	0	0	0	0	0.506138	0	0	0	1.10214	2.10284	0.26508	-0.0444733	0.105168	-0.422878	0.672384	NA
NC_000001.11	31652263	31704162	-	6517	gene-COL16A1	COL16A1	protein_coding	1307	collagen type XVI alpha 1 chain	358	313	349	327	144	123	124	107	248	250	121	113	115	113	108	381.926	320.149	323.834	352.706	152.634	129.536	127.124	117.86	252.057	131.555	116.905	113.565	124.542	113.553	196.996	0.690158	0.186666	3.69729	0.000217915	0.00115629
NC_000001.11	31670070	31671067	+	519	gene-LOC101929444	LOC101929444	lncRNA	101929444		8	4	6	11	2	4	2	3	5	3	0	2	2	2	3	8.53466	4.09135	5.56735	11.8647	2.11991	4.21256	2.05039	3.30448	4.04911	0	2.06912	1.97504	2.20428	3.15426	3.94266	0.0739641	0.331326	0.223237	0.823351	0.905205
NC_000001.11	31727105	31764340	-	5968	gene-ADGRB2	ADGRB2	protein_coding	576	adhesion G protein-coupled receptor B2	856	806	866	711	1327	1165	1660	1313	622	529	349	1380	1610	1246	1379	913.208	824.408	803.554	766.892	1406.56	1226.91	1701.82	1446.26	582.565	379.444	1427.69	1589.91	1373.26	1449.91	1135.17	-1.51727	0.138699	-10.9393	7.47809e-28	4.49628e-26
NC_000001.11	31758660	31758735	-	76	gene-MIR4254	MIR4254	miRNA	100423028	microRNA 4254	0	0	0	0	0	0	0	0	0	0	0	0	0	0	0	0	0	0	0	0	0	0	0	0	0	0	0	0	0	0	NA	NA	NA	NA	NA
NC_000001.11	31790422	31816051	-	4179	gene-SPOCD1	SPOCD1	protein_coding	90853	SPOC domain containing 1	22	11	17	18	19	19	17	16	0	0	0	17	26	13	24	23.4703	11.2512	15.7742	19.415	20.1392	20.0097	17.4283	17.6239	0	0	17.5875	25.6755	14.3278	25.2341	16.2812	-2.0264	0.32873	-6.16433	7.07837e-10	9.93346e-09
NC_000001.11	31906421	31938368	-	4184	gene-PTP4A2	PTP4A2	protein_coding	8073	protein tyrosine phosphatase 4A2	8044	8707	10106	8204	9773	10442	8934	9535	10473	8855	11420	10500	10845	10040	10816	8581.6	8905.86	9377.27	8848.92	10358.9	10996.9	9159.09	10502.7	9782.64	12416.2	10862.9	10709.7	11065.5	11372.2	10210	0.0104965	0.0879211	0.119385	0.90497	0.950933
NC_000001.11	32013868	32060850	+	3544	gene-KHDRBS1	KHDRBS1	protein_coding	10657	KH RNA binding domain containing%2C signal transduction associated 1	7468	7707	8548	7075	6487	6853	6373	6553	7885	6815	7127	6950	6849	7002	6590	7967.1	7883.02	7931.62	7631.17	6875.93	7217.18	6533.57	7218.09	7440.23	7748.7	7190.18	6763.53	7717.17	6928.86	7360.45	0.0860256	0.0628982	1.3677	0.171407	0.319807
NC_000001.11	32072031	32102866	+	4390	gene-TMEM39B	TMEM39B	protein_coding	55116	transmembrane protein 39B	610	642	706	643	454	384	438	367	492	500	338	432	408	361	348	650.768	656.662	655.091	693.547	481.22	404.406	449.036	404.248	502.089	367.484	446.929	402.908	397.872	365.894	491.297	0.122048	0.121578	1.00387	0.31544	0.49544
NC_000001.11	32086949	32087007	+	59	gene-MIR5585	MIR5585	miRNA	100847018	microRNA 5585	0	0	1	0	0	0	0	0	0	4	0	0	0	0	0	0	0	0.927891	0	0	0	0	0	2.02455	0	0	0	0	0	0.210889	0.0699589	0.0987643	0.708342	0.478733	NA
NC_000001.11	32108043	32176563	+	8486	gene-KPNA6	KPNA6	protein_coding	23633	karyopherin subunit alpha 6	4022	4393	4896	4204	3257	3199	3454	3433	4008	3749	3548	3584	3876	3639	3775	4290.8	4493.33	4542.96	4534.48	3452.28	3369	3541.02	3781.43	3926.12	3857.5	3707.86	3827.63	4010.68	3969.11	3950.3	0.00541665	0.0588399	0.0920574	0.926652	0.963442
NC_000001.11	32179669	32198285	+	5296	gene-TXLNA	TXLNA	protein_coding	200081	taxilin alpha	3871	3926	4267	3866	3439	3148	3531	3284	3480	3111	3002	3302	3453	3060	3153	4129.71	4015.66	3959.31	4169.91	3645.19	3315.29	3619.96	3617.3	3335.96	3263.87	3416.11	3409.91	3372.54	3315.13	3613.28	-0.032672	0.053601	-0.609541	0.542166	0.708803
NC_000001.11	32200595	32205387	+	2755	gene-CCDC28B	CCDC28B	protein_coding	79140	coiled-coil domain containing 28B	338	302	367	382	471	481	493	421	431	321	366	457	477	362	364	360.589	308.897	340.536	412.029	499.239	506.561	505.421	463.729	380.616	397.927	472.793	471.047	398.974	382.717	421.505	-0.14679	0.118881	-1.23476	0.216919	0.379367
NC_000001.11	32204807	32222353	-	4686	gene-TMEM234	TMEM234	protein_coding	56063	transmembrane protein 234	362	320	355	367	278	269	263	279	305	235	204	254	262	215	226	386.193	327.308	329.401	395.85	294.668	283.295	269.626	307.317	273.315	221.795	262.778	258.73	236.96	237.621	291.776	0.0101155	0.126172	0.0801729	0.9361	0.968915
NC_000001.11	32205671	32208682	+	2252	gene-IQCC	IQCC	protein_coding	55721	IQ motif containing C	279	298	287	266	229	250	239	274	306	303	228	298	225	260	203	297.646	304.806	266.305	286.91	242.73	263.285	245.022	301.809	308.238	247.889	308.298	222.192	286.556	213.438	271.08	0.115792	0.151124	0.766204	0.443555	0.622933
NC_000001.11	32208813	32216192	+	2242	gene-DCDC2B	DCDC2B	protein_coding	149069	doublecortin domain containing 2B	2	2	1	0	0	0	3	0	0	0	1	0	0	0	1	2.13366	2.04568	0.927891	0	0	0	3.07559	0	0	1.08723	0	0	0	1.05142	0.737248	0.0661273	0.180421	0.366516	0.71398	NA
NC_000001.11	32221584	32231604	+	1919	gene-EIF3I	EIF3I	protein_coding	8668	eukaryotic translation initiation factor 3 subunit I	9688	9767	10936	9401	7747	7776	7982	6933	8417	7471	6360	7422	7687	6561	6612	10335.5	9990.07	10147.4	10140	8211.48	8189.23	8183.11	7636.65	8041.53	6914.8	7678.49	7591.07	7231.13	6951.99	8374.46	0.0244019	0.066144	0.368921	0.712186	0.834255
NC_000001.11	32231660	32241710	-	2324	gene-MTMR9LP	MTMR9LP	transcribed_pseudogene	339483	myotubularin related protein 9 like%2C pseudogene	182	238	215	204	256	216	272	226	241	222	147	255	258	195	248	194.163	243.436	199.497	220.037	271.349	227.478	278.853	248.938	234.342	159.823	263.812	254.78	214.917	260.752	233.727	-0.295326	0.153427	-1.92487	0.0542458	0.131156
NC_000001.11	32247222	32248856	+	947	gene-FAM167B	FAM167B	protein_coding	84734	family with sequence similarity 167 member B	20	15	29	15	23	26	41	32	67	56	15	21	34	24	27	21.3366	15.3426	26.9089	16.1792	24.379	27.3817	42.033	35.2478	62.255	16.3085	21.7257	33.5757	26.4513	28.3883	28.3938	0.386094	0.314026	1.2295	0.218885	0.381953
NC_000001.11	32251265	32286165	+	2377	gene-LCK	LCK	protein_coding	3932	LCK proto-oncogene%2C Src family tyrosine kinase	0	0	0	0	0	0	0	0	2	1	0	0	0	0	0	0	0	0	0	0	0	0	0	1.51842	0	0	0	0	0	0.108458	0.0577041	0.0985279	0.585662	0.558103	NA
NC_000001.11	32292083	32333628	+	2501	gene-HDAC1	HDAC1	protein_coding	3065	histone deacetylase 1	5439	5722	6075	5264	3794	3729	3932	3524	4452	3950	3572	3806	3908	3544	3683	5802.5	5852.68	5636.94	5677.81	4021.47	3927.16	4031.07	3881.66	4252.57	3883.59	3937.53	3859.23	3905.98	3872.38	4467.33	0.0662153	0.0498795	1.32751	0.184341	0.337552
NC_000001.11	32333839	32336233	-	1546	gene-MARCKSL1	MARCKSL1	protein_coding	65108	MARCKS like 1	2444	2088	2652	2227	1750	1838	1976	1596	1068	963	1086	1702	1764	1596	1576	2607.34	2135.69	2460.77	2402.07	1854.92	1935.67	2025.79	1757.98	1027.97	1180.73	1760.82	1741.99	1759.01	1657.04	1879.13	-0.638308	0.087945	-7.25803	3.92775e-13	8.23422e-12
NC_000001.11	32343136	32352439	-	1270	gene-LOC105378629	LOC105378629	lncRNA	105378629		0	0	0	0	0	0	0	0	0	0	0	0	1	0	0	0	0	0	0	0	0	0	0	0	0	0	0.98752	0	0	0.0705372	-0.0256604	0.0983896	-0.260805	0.794243	NA
NC_000001.11	32352720	32365265	+	2148	gene-TSSK3	TSSK3	protein_coding	81629	testis specific serine kinase 3	1	4	2	2	0	0	2	3	4	0	1	0	4	2	5	1.06683	4.09135	1.85578	2.15722	0	0	2.05039	3.30448	2.02455	1.08723	0	3.95008	2.20428	5.2571	2.07495	-0.202072	0.287615	-0.702579	0.482318	0.658474
NC_000001.11	32361270	32362243	-	699	gene-FAM229A	FAM229A	protein_coding	100128071	family with sequence similarity 229 member A	54	26	29	20	19	29	35	40	38	34	24	23	30	35	27	57.6089	26.5938	26.9089	21.5722	20.1392	30.5411	35.8818	44.0597	36.442	26.0936	23.7948	29.6256	38.5748	28.3883	31.8732	0.0629327	0.302643	0.207944	0.835273	0.911348
NC_000001.11	32364633	32394441	-	5538	gene-BSDC1	BSDC1	protein_coding	55108	BSD domain containing 1	1472	1500	1727	1555	1621	1567	1725	1570	1712	1610	1433	1695	1799	1388	1628	1570.38	1534.26	1602.47	1677.24	1718.19	1650.27	1768.46	1729.34	1681.39	1558	1753.58	1776.55	1529.77	1711.71	1661.54	-0.0607521	0.0726017	-0.836787	0.402712	0.584884
NC_000001.11	32401899	32403183	-	1285	gene-GAPDHP20	GAPDHP20	pseudogene	343338	glyceraldehyde 3 phosphate dehydrogenase pseudogene 20	0	0	0	0	0	0	0	0	0	0	1	0	0	0	0	0	0	0	0	0	0	0	0	0	1.08723	0	0	0	0	0.0776594	0.0155651	0.0983896	0.158199	0.8743	NA
NC_000001.11	32424476	32426537	-	1244	gene-LRRC37A12P	LRRC37A12P	pseudogene	101929254	leucine rich repeat containing 37 member A12%2C pseudogene	0	0	0	0	0	0	0	0	0	0	0	0	0	0	0	0	0	0	0	0	0	0	0	0	0	0	0	0	0	0	NA	NA	NA	NA	NA
NC_000001.11	32465072	32496686	+	12831	gene-ZBTB8B	ZBTB8B	protein_coding	728116	zinc finger and BTB domain containing 8B	0	0	0	0	0	0	0	0	0	0	0	0	1	0	1	0	0	0	0	0	0	0	0	0	0	0	0.98752	0	1.05142	0.145639	-0.0432328	0.0983896	-0.439404	0.660369	NA
NC_000001.11	32539427	32605941	+	7077	gene-ZBTB8A	ZBTB8A	protein_coding	653121	zinc finger and BTB domain containing 8A	364	406	436	384	444	450	406	375	395	334	480	418	436	392	455	388.327	415.273	404.561	414.186	470.62	473.914	416.229	413.06	368.975	521.871	432.445	430.559	432.038	478.396	432.89	-0.00966351	0.12266	-0.0787832	0.937205	0.969452
NC_000001.11	32609300	32612490	-	528	gene-LOC102723870	LOC102723870	lncRNA	102723870		4	2	7	2	5	5	10	5	6	5	6	12	8	12	3	4.26733	2.04568	6.49524	2.15722	5.29978	5.26571	10.252	5.50747	5.56752	6.52339	12.4147	7.90016	13.2257	3.15426	6.434	-0.354044	0.34573	-1.02405	0.305812	0.485187
NC_000001.11	32620818	32651008	-	3182	gene-ZBTB8OS	ZBTB8OS	protein_coding	339487	zinc finger and BTB domain containing 8 opposite strand	674	655	737	603	728	697	726	642	664	500	604	607	640	500	646	719.045	669.959	683.856	650.402	771.648	734.039	744.292	707.159	589.145	656.688	627.977	632.013	551.069	679.217	672.608	-0.00546306	0.0915942	-0.0596442	0.952439	0.976448
NC_000001.11	32651208	32686211	+	7960	gene-RBBP4	RBBP4	protein_coding	5928	RB binding protein 4%2C chromatin remodeling factor	8083	8871	9821	8383	8352	8553	8175	8115	8868	7976	9164	8626	8875	8687	8768	8623.2	9073.6	9112.82	9041.99	8852.75	9007.52	8380.97	8938.62	8525.39	9963.39	8924.1	8764.24	9574.28	9218.85	9000.12	0.0180079	0.0659909	0.272885	0.784942	0.880205
NC_000001.11	32679906	32703596	-	5965	gene-SYNC	SYNC	protein_coding	81493	syncoilin%2C intermediate filament protein	590	661	707	612	338	326	322	380	618	538	476	354	368	314	358	629.431	676.096	656.019	660.11	358.265	343.324	330.113	418.568	585.096	517.522	366.234	363.407	346.071	376.408	473.333	0.597142	0.101228	5.89898	3.65747e-09	4.58089e-08
NC_000001.11	32741830	32774970	+	5933	gene-KIAA1522	KIAA1522	protein_coding	57648	KIAA1522	3347	3481	3716	3418	4152	3843	4720	4020	4402	3713	3624	4233	4520	3914	4184	3570.69	3560.5	3448.04	3686.69	4400.94	4047.22	4838.92	4428	4107.31	3940.13	4379.28	4463.59	4313.77	4399.14	4113.16	-0.123749	0.0653566	-1.89344	0.0582997	0.139071
NC_000001.11	32775238	32817385	-	2518	gene-YARS1	YARS1	protein_coding	8565	tyrosyl-tRNA synthetase 1	7694	8093	8868	7741	6580	6218	7096	6310	9808	8662	6604	6586	6462	6095	6028	8208.21	8277.83	8228.54	8349.52	6974.51	6548.43	7274.79	6950.42	9348.38	7180.08	6813.6	6381.36	6717.53	6337.96	7399.37	0.329397	0.0835581	3.94214	8.0759e-05	0.000472546
NC_000001.11	32816767	32858879	+	5487	gene-S100PBP	S100PBP	protein_coding	64766	S100P binding protein	1092	1176	1403	1124	1311	1460	1312	1290	1314	1268	1462	1364	1505	1456	1485	1164.98	1202.86	1301.83	1212.36	1389.6	1537.59	1345.06	1420.93	1306.85	1589.53	1411.14	1486.22	1604.71	1561.36	1395.36	-0.0707708	0.0891173	-0.79413	0.42712	0.607761
NC_000001.11	32862268	32872484	-	3286	gene-FNDC5	FNDC5	protein_coding	252995	fibronectin type III domain containing 5	0	0	0	0	0	0	0	0	1	0	0	5	4	1	0	0	0	0	0	0	0	0	0	0.506138	0	5.17279	3.95008	1.10214	0	0.766511	-0.31207	0.164439	-1.89779	0.0577243	NA
NC_000001.11	32875358	32882725	+	2223	gene-LOC105378631	LOC105378631	lncRNA	105378631		0	0	2	1	0	0	2	0	1	3	0	1	0	0	0	0	0	1.85578	1.07861	0	0	2.05039	0	2.02455	0	1.03456	0	0	0	0.574564	0.112793	0.160212	0.704025	0.481417	NA
NC_000001.11	32885965	32894646	+	2058	gene-HPCA	HPCA	protein_coding	3208	hippocalcin	1	3	0	2	1	2	0	0	0	2	0	0	0	0	1	1.06683	3.06852	0	2.15722	1.05996	2.10628	0	0	1.01228	0	0	0	0	1.05142	0.823036	0.095042	0.202585	0.469145	0.638966	NA
NC_000001.11	32894595	32901389	-	1084	gene-TMEM54	TMEM54	protein_coding	113452	transmembrane protein 54	236	188	256	218	197	119	171	161	77	69	52	136	161	118	172	251.772	192.294	237.54	235.137	208.811	125.324	175.308	177.34	73.8962	56.5361	140.7	158.991	130.052	180.844	167.468	-1.06609	0.193014	-5.52338	3.32541e-08	3.64214e-07
NC_000001.11	32901636	32903200	-	549	gene-LOC105378632	LOC105378632	lncRNA	105378632		0	0	0	1	0	2	0	0	0	0	0	0	0	0	0	0	0	0	1.07861	0	2.10628	0	0	0	0	0	0	0	0	0.227492	0	0.0985174	0	1	NA
NC_000001.11	32932498	32965266	-	4971	gene-RNF19B	RNF19B	protein_coding	127544	ring finger protein 19B	377	389	426	352	487	461	489	454	467	436	484	466	477	452	455	402.196	397.884	395.282	379.671	516.198	485.498	501.321	500.078	457.043	526.22	482.104	471.047	498.167	478.396	463.65	0.0149271	0.0888376	0.168027	0.866562	0.929243
NC_000001.11	32951200	32951810	-	611	gene-LOC107984936	LOC107984936	pseudogene	107984936		1	2	0	2	2	2	1	0	0	0	0	1	0	0	0	1.06683	2.04568	0	2.15722	2.11991	2.10628	1.0252	0	0	0	1.03456	0	0	0	0.825406	0.0125537	0.204171	0.0614865	0.950972	NA
NC_000001.11	32979907	32980525	+	619	gene-RPL18AP4	RPL18AP4	pseudogene	127545	ribosomal protein L18a pseudogene 4	0	0	0	0	0	0	0	0	0	0	0	0	0	0	0	0	0	0	0	0	0	0	0	0	0	0	0	0	0	0	NA	NA	NA	NA	NA
NC_000001.11	32986931	32988247	+	899	gene-LOC100419257	LOC100419257	pseudogene	100419257	ribosomal protein S2 pseudogene	0	0	0	0	0	0	0	0	0	0	0	0	0	0	0	0	0	0	0	0	0	0	0	0	0	0	0	0	0	0	NA	NA	NA	NA	NA
NC_000001.11	33007940	33036883	-	6134	gene-AK2	AK2	protein_coding	204	adenylate kinase 2	10407	10387	11744	10190	8852	9031	8531	8265	10271	8958	7997	8752	8945	7913	8226	11102.5	10624.2	10897.2	10991	9382.73	9510.92	8745.94	9103.84	9732.53	8694.59	9054.45	8833.37	8721.22	8648.98	9574.54	0.0650095	0.0560968	1.15888	0.246505	0.41717
NC_000001.11	33077884	33081102	-	714	gene-LOC105378635	LOC105378635	lncRNA	105378635		0	0	0	0	0	0	0	0	1	0	0	0	0	0	0	0	0	0	0	0	0	0	0	0.506138	0	0	0	0	0	0.0361527	0.0155651	0.0983896	0.158199	0.8743	NA
NC_000001.11	33081152	33162288	+	7074	gene-AZIN2	AZIN2	protein_coding	113451	antizyme inhibitor 2	61	72	54	61	10	16	46	10	74	52	26	16	29	11	19	65.0768	73.6444	50.1061	65.7952	10.5996	16.8503	47.159	11.0149	63.7734	28.268	16.5529	28.6381	12.1235	19.977	36.3985	0.856398	0.328639	2.60589	0.00916363	0.0302207
NC_000001.11	33132525	33138454	-	1296	gene-LOC112268224	LOC112268224	lncRNA	112268224		1	0	0	0	0	0	0	0	0	0	0	0	0	0	0	1.06683	0	0	0	0	0	0	0	0	0	0	0	0	0	0.0762023	0	0.0983896	0	1	NA
NC_000001.11	33145399	33184774	-	7735	gene-TRIM62	TRIM62	protein_coding	55223	tripartite motif containing 62	181	182	198	152	163	153	218	155	144	155	117	194	177	174	171	193.097	186.157	183.723	163.949	172.773	161.131	223.493	170.731	151.335	127.206	200.704	174.791	191.772	179.793	177.19	-0.384582	0.150562	-2.55431	0.0106399	0.0343271
NC_000001.11	33256307	33300719	+	4283	gene-ZNF362	ZNF362	protein_coding	149076	zinc finger protein 362	203	199	207	196	367	360	411	360	178	143	228	341	369	366	316	216.567	203.545	192.074	211.408	389.004	379.131	421.355	396.538	162.47	247.889	352.784	364.395	403.383	332.249	305.199	-0.816229	0.140093	-5.82635	5.66521e-09	6.91804e-08
NC_000001.11	33306766	33321098	-	1023	gene-A3GALT2	A3GALT2	protein_coding	127550	alpha 1%2C3-galactosyltransferase 2	1	2	1	2	0	0	0	0	6	0	3	0	1	1	0	1.06683	2.04568	0.927891	2.15722	0	0	0	0	3.03683	3.2617	0	0.98752	1.10214	0	1.04184	0.418291	0.242329	1.72612	0.0843251	NA
NC_000001.11	33323626	33431095	-	4523	gene-PHC2	PHC2	protein_coding	1912	polyhomeotic homolog 2	1746	1744	2001	1648	1262	1282	1332	1179	1654	1383	1846	1212	1348	1024	1090	1862.69	1783.83	1856.71	1777.55	1337.66	1350.13	1365.56	1298.66	1537.14	2007.03	1253.88	1331.18	1128.59	1146.05	1502.62	0.528959	0.0958672	5.51763	3.43608e-08	3.75332e-07
NC_000001.11	33332393	33332492	-	100	gene-MIR3605	MIR3605	miRNA	100500853	microRNA 3605	22	28	22	30	11	16	18	15	30	18	19	18	22	18	17	23.4703	28.6395	20.4136	32.3583	11.6595	16.8503	18.4535	16.5224	24.2946	20.6574	18.622	21.7254	19.8385	17.8741	20.8128	0.169898	0.289243	0.587388	0.556943	0.721398
NC_000001.11	33350352	33363245	+	490	gene-PHC2-AS1	PHC2-AS1	lncRNA	101929464	PHC2 antisense RNA 1	11	3	4	1	1	0	9	1	5	3	7	7	8	5	6	11.7352	3.06852	3.71157	1.07861	1.05996	0	9.22676	1.10149	4.04911	7.61062	7.24191	7.90016	5.51069	6.30852	4.97165	-0.141974	0.325927	-0.4356	0.663127	0.800712
NC_000001.11	33472591	33504253	+	13251	gene-ZSCAN20	ZSCAN20	protein_coding	7579	zinc finger and SCAN domain containing 20	251	263	292	249	278	224	294	299	237	236	228	307	314	263	313	267.775	269.007	270.944	268.574	294.668	235.904	301.407	329.347	239.403	247.889	317.609	310.081	289.862	329.095	283.683	-0.346888	0.122045	-2.8423	0.00447898	0.0162968
NC_000001.11	33513998	34165842	-	19904	gene-CSMD2	CSMD2	protein_coding	114784	CUB and Sushi multiple domains 2	0	0	1	0	0	0	0	0	0	0	0	0	0	0	0	0	0	0.927891	0	0	0	0	0	0	0	0	0	0	0	0.066278	0	0.0983896	0	1	NA
NC_000001.11	33605479	33610152	+	1652	gene-LOC105378638	LOC105378638	lncRNA	105378638		0	0	0	0	0	0	0	0	0	0	0	0	0	0	0	0	0	0	0	0	0	0	0	0	0	0	0	0	0	0	NA	NA	NA	NA	NA
NC_000001.11	33860475	33864791	+	2343	gene-HMGB4	HMGB4	protein_coding	127540	high mobility group box 4	0	0	0	0	0	0	0	0	0	0	0	0	0	0	0	0	0	0	0	0	0	0	0	0	0	0	0	0	0	0	NA	NA	NA	NA	NA
NC_000001.11	33868956	33885458	+	1364	gene-CSMD2-AS1	CSMD2-AS1	lncRNA	402779	CSMD2 antisense RNA 1	0	0	0	0	0	0	0	0	0	0	0	0	0	0	0	0	0	0	0	0	0	0	0	0	0	0	0	0	0	0	NA	NA	NA	NA	NA
NC_000001.11	34166993	34219131	+	3229	gene-C1orf94	C1orf94	protein_coding	84970	chromosome 1 open reading frame 94	0	0	0	0	0	0	0	0	0	0	0	0	0	0	0	0	0	0	0	0	0	0	0	0	0	0	0	0	0	0	NA	NA	NA	NA	NA
NC_000001.11	34279848	34295948	+	952	gene-LOC105378639	LOC105378639	lncRNA	105378639		0	0	0	0	0	0	0	0	0	0	0	0	0	0	0	0	0	0	0	0	0	0	0	0	0	0	0	0	0	0	NA	NA	NA	NA	NA
NC_000001.11	34364849	34366065	+	854	gene-LOC105378640	LOC105378640	lncRNA	105378640		0	0	0	0	0	0	0	0	0	0	0	0	0	0	0	0	0	0	0	0	0	0	0	0	0	0	0	0	0	0	NA	NA	NA	NA	NA
NC_000001.11	34457859	34685733	-	2582	gene-LOC105378641	LOC105378641	lncRNA	105378641		0	0	0	0	0	0	0	0	0	0	0	0	0	0	0	0	0	0	0	0	0	0	0	0	0	0	0	0	0	0	NA	NA	NA	NA	NA
NC_000001.11	34669599	34669694	-	96	gene-MIR552	MIR552	miRNA	693137	microRNA 552	0	0	0	0	0	0	0	0	0	0	0	0	0	0	0	0	0	0	0	0	0	0	0	0	0	0	0	0	0	0	NA	NA	NA	NA	NA
NC_000001.11	34710034	34799393	-	2926	gene-LOC105378642	LOC105378642	lncRNA	105378642		0	1	0	0	0	0	0	2	0	0	0	0	0	0	0	0	1.02284	0	0	0	0	0	2.20299	0	0	0	0	0	0	0.230416	0	0.0985174	0	1	NA
NC_000001.11	34754777	34758513	+	1626	gene-GJB5	GJB5	protein_coding	2709	gap junction protein beta 5	43	28	44	33	6	9	3	5	29	15	0	6	9	8	4	45.8738	28.6395	40.8272	35.5941	6.35973	9.47827	3.07559	5.50747	22.2701	0	6.20735	8.88768	8.81711	4.20568	16.1245	0.427836	0.346642	1.23423	0.217118	0.379567
NC_000001.11	34759740	34762327	+	1780	gene-GJB4	GJB4	protein_coding	127534	gap junction protein beta 4	0	0	0	0	0	0	0	0	0	0	0	0	0	0	0	0	0	0	0	0	0	0	0	0	0	0	0	0	0	0	NA	NA	NA	NA	NA
NC_000001.11	34781214	34786364	+	2367	gene-GJB3	GJB3	protein_coding	2707	gap junction protein beta 3	227	228	231	209	141	129	186	148	166	158	118	172	174	165	120	242.171	233.207	214.343	225.43	149.454	135.855	190.686	163.021	163.989	128.293	177.944	171.829	181.853	126.17	178.875	-0.138506	0.165423	-0.837282	0.402434	0.584645
NC_000001.11	34792958	34795747	+	1996	gene-GJA4	GJA4	protein_coding	2701	gap junction protein alpha 4	0	0	0	0	0	0	0	0	0	0	0	0	0	0	0	0	0	0	0	0	0	0	0	0	0	0	0	0	0	0	NA	NA	NA	NA	NA
NC_000001.11	34850362	34859749	-	8350	gene-SMIM12	SMIM12	protein_coding	113444	small integral membrane protein 12	1560	1592	1608	1544	1456	1557	1444	1288	1470	1300	1256	1340	1375	1184	1222	1664.26	1628.36	1492.05	1665.37	1543.3	1639.74	1480.38	1418.72	1402	1365.56	1386.31	1357.84	1304.93	1284.84	1473.83	0.0544191	0.0743112	0.732314	0.463977	0.64263
NC_000001.11	34862120	34929650	-	10621	gene-DLGAP3	DLGAP3	protein_coding	58512	DLG associated protein 3	5	2	3	3	2	3	3	2	7	2	1	5	4	3	3	5.33416	2.04568	2.78367	3.23583	2.11991	3.15942	3.07559	2.20299	4.55525	1.08723	5.17279	3.95008	3.30642	3.15426	3.22738	-0.139203	0.33407	-0.416689	0.676906	0.809453
NC_000001.11	34975699	34978706	-	1887	gene-GPR199P	GPR199P	lncRNA	653160	G protein-coupled receptor 199%2C pseudogene	18	14	15	8	18	24	21	16	14	4	7	22	19	16	28	19.203	14.3197	13.9184	8.62888	19.0792	25.2754	21.5291	17.6239	9.11049	7.61062	22.7603	18.7629	17.6342	29.4398	17.4926	-0.930857	0.312542	-2.97834	0.00289815	0.0111714
NC_000001.11	34981526	34985347	-	925	gene-TMEM35B	TMEM35B	protein_coding	100506144	transmembrane protein 35B	162	177	223	195	241	244	209	198	170	132	192	221	201	158	224	172.827	181.042	206.92	210.329	255.449	256.966	214.266	218.096	152.854	208.749	228.637	198.492	174.138	235.518	208.163	-0.216164	0.158267	-1.36582	0.171995	0.320759
NC_000001.11	34986165	35031945	-	5122	gene-ZMYM6	ZMYM6	protein_coding	9204	zinc finger MYM-type containing 6	398	527	590	504	381	406	443	465	558	551	547	447	440	448	500	424.599	539.036	547.456	543.62	403.843	427.575	454.162	512.194	561.307	594.716	462.447	434.509	493.758	525.71	494.638	0.25978	0.119936	2.16599	0.030312	0.0820444
NC_000001.11	35059786	35116458	+	8220	gene-ZMYM1	ZMYM1	protein_coding	79830	zinc finger MYM-type containing 1	541	641	846	579	420	498	351	462	830	805	884	495	490	555	585	577.156	655.64	784.996	624.515	445.181	524.464	359.844	508.89	827.536	961.113	512.106	483.885	611.687	615.081	606.578	0.648504	0.146294	4.43287	9.29883e-06	6.75885e-05
NC_000001.11	35121822	35122490	+	669	gene-EFCAB14P1	EFCAB14P1	pseudogene	106479047	EF-hand calcium binding domain 14 pseudogene 1	18	16	12	12	14	16	23	10	10	8	10	11	21	12	10	19.203	16.3654	11.1347	12.9433	14.8394	16.8503	23.5795	11.0149	9.11049	10.8723	11.3801	20.7379	13.2257	10.5142	14.4122	-0.300215	0.32617	-0.920425	0.357351	0.538931
NC_000001.11	35141455	35146825	-	2336	gene-LOC105378644	LOC105378644	lncRNA	105378644		0	0	0	0	0	0	0	0	0	1	0	0	0	0	0	0	0	0	0	0	0	0	0	0.506138	0	0	0	0	0	0.0361527	0.0155651	0.0983896	0.158199	0.8743	NA
NC_000001.11	35176380	35193174	-	8958	gene-SFPQ	SFPQ	protein_coding	6421	splicing factor proline and glutamine rich	14630	14646	15869	13974	9029	9275	8997	9419	15911	14877	14818	9684	9777	10027	8694	15607.8	14980.5	14724.7	15072.5	9570.34	9767.88	9223.68	10375	15583	16110.6	10018.7	9654.99	11051.1	9141.05	12205.8	0.661692	0.0714993	9.25452	2.15186e-20	8.17029e-19
NC_000001.11	35268694	35422058	+	7600	gene-ZMYM4	ZMYM4	protein_coding	9202	zinc finger MYM-type containing 4	2518	2764	3103	2634	2305	2328	2309	2408	2754	2609	2780	2558	2784	2710	2862	2686.28	2827.13	2879.25	2841.06	2443.2	2451.71	2367.18	2652.4	2714.42	3022.5	2646.4	2749.26	2986.8	3009.16	2734.05	0.00783446	0.0733325	0.106835	0.91492	0.956182
NC_000001.11	35350652	35351666	+	1015	gene-RPL5P4	RPL5P4	pseudogene	643343	ribosomal protein L5 pseudogene 4	705	696	768	702	741	770	721	643	897	781	762	702	677	662	614	752.117	711.896	712.621	757.185	785.427	810.919	739.166	708.26	849.3	828.471	726.26	668.551	729.616	645.572	744.669	0.274464	0.0824507	3.32883	0.000872114	0.00393978
NC_000001.11	35358822	35366077	-	459	gene-ZMYM4-AS1	ZMYM4-AS1	lncRNA	100861513	ZMYM4 antisense RNA 1	0	0	0	0	3	0	0	0	0	0	0	0	0	0	0	0	0	0	0	3.17987	0	0	0	0	0	0	0	0	0	0.227133	0	0.0985174	0	1	NA
NC_000001.11	35433490	35557603	-	8413	gene-KIAA0319L	KIAA0319L	protein_coding	79932	KIAA0319 like	1975	1979	2138	1920	2476	2272	2663	2387	2232	1875	1950	2546	2724	2400	2564	2106.99	2024.2	1983.83	2070.93	2624.45	2392.74	2730.1	2629.26	2078.71	2120.1	2633.98	2690.01	2645.13	2695.84	2387.59	-0.3432	0.0601689	-5.70394	1.17069e-08	1.36803e-07
NC_000001.11	35557799	35566779	+	3698	gene-NCDN	NCDN	protein_coding	23154	neurochondrin	1419	1477	1584	1387	1191	1029	1395	1134	1754	1507	1373	1158	1231	1095	1044	1513.83	1510.73	1469.78	1496.03	1262.41	1083.68	1430.15	1249.09	1650.52	1492.77	1198.02	1215.64	1206.84	1097.68	1348.37	0.40923	0.0913106	4.48174	7.40371e-06	5.48404e-05
NC_000001.11	35568739	35595591	+	7083	gene-TFAP2E	TFAP2E	protein_coding	339488	transcription factor AP-2 epsilon	15	8	5	6	12	11	16	9	25	15	9	9	13	15	13	16.0025	8.18271	4.63946	6.47166	12.7195	11.5846	16.4031	9.91344	20.2455	9.78509	9.31102	12.8378	16.5321	13.6685	12.0212	0.1378	0.335259	0.411026	0.681054	0.812812
NC_000001.11	35569807	35578858	-	1989	gene-TFAP2E-AS1	TFAP2E-AS1	lncRNA	105378645		3	1	6	1	2	1	5	2	4	1	0	4	0	0	1	3.2005	1.02284	5.56735	1.07861	2.11991	1.05314	5.12598	2.20299	2.53069	0	4.13823	0	0	1.05142	2.07798	0.0690739	0.277098	0.249276	0.803147	0.892323
NC_000001.11	35599541	35641526	-	4528	gene-PSMB2	PSMB2	protein_coding	5690	proteasome 20S subunit beta 2	8111	8489	9638	8269	5806	5714	5714	5427	7668	6602	6478	5541	5746	5152	5124	8653.08	8682.88	8943.02	8919.03	6154.1	6017.65	5857.97	5977.8	7222.59	7043.09	5732.49	5674.29	5678.22	5387.48	6853.12	0.343762	0.0449069	7.65499	1.93324e-14	4.51964e-13
NC_000001.11	35665308	35685483	+	1677	gene-LOC105378646	LOC105378646	lncRNA	105378646		0	0	0	0	0	0	0	0	0	0	0	0	0	0	0	0	0	0	0	0	0	0	0	0	0	0	0	0	0	0	NA	NA	NA	NA	NA
NC_000001.11	35713877	35718884	-	3039	gene-C1orf216	C1orf216	protein_coding	127703	chromosome 1 open reading frame 216	847	891	959	778	970	801	910	810	964	877	876	862	855	808	808	903.607	911.349	889.848	839.159	1028.16	843.566	932.928	892.21	931.801	952.415	891.789	844.33	890.528	849.548	900.088	0.113948	0.0817408	1.39402	0.163313	0.308808
NC_000001.11	35720213	35769985	-	9287	gene-CLSPN	CLSPN	protein_coding	63967	claspin	2238	2468	2700	2310	2078	2007	2130	2253	2549	2346	2598	2258	2424	2363	2336	2387.57	2524.37	2505.31	2491.59	2202.59	2113.65	2183.67	2481.66	2477.55	2824.63	2336.03	2393.75	2604.35	2456.12	2427.35	0.110927	0.0771857	1.43715	0.150675	0.290643
NC_000001.11	35807630	35857890	+	8353	gene-AGO4	AGO4	protein_coding	192670	argonaute RISC component 4	288	279	319	272	430	408	468	444	494	473	419	572	518	494	546	307.248	285.372	295.997	293.382	455.781	429.682	479.791	489.063	489.436	455.55	591.767	511.535	544.456	574.075	443.081	-0.22616	0.0943221	-2.39774	0.0164967	0.0495943
NC_000001.11	35869761	35930532	+	13994	gene-AGO1	AGO1	protein_coding	26523	argonaute RISC component 1	1474	1518	1689	1475	1250	1065	1274	1304	1271	1290	1317	1466	1538	1453	1465	1572.51	1552.67	1567.21	1590.95	1324.94	1121.6	1306.1	1436.35	1296.22	1431.88	1516.66	1518.81	1601.41	1540.33	1455.55	-0.179702	0.0833702	-2.15547	0.031125	0.0838245
NC_000001.11	35925683	36072500	+	27993	gene-AGO3	AGO3	protein_coding	192669	argonaute RISC catalytic component 3	1186	1370	1513	1357	1087	936	1024	1027	1334	1199	1388	1086	1160	1114	1193	1265.26	1401.29	1403.9	1463.67	1152.17	985.74	1049.8	1131.23	1282.05	1509.08	1123.53	1145.52	1227.78	1254.34	1242.53	0.223928	0.0911826	2.45582	0.0140565	0.0434431
NC_000001.11	36013298	36023329	-	542	gene-LOC105378647	LOC105378647	lncRNA	105378647		0	0	1	0	0	0	0	0	0	0	0	0	0	0	0	0	0	0.927891	0	0	0	0	0	0	0	0	0	0	0	0.066278	0	0.0983896	0	1	NA
NC_000001.11	36084094	36088275	+	1871	gene-TEKT2	TEKT2	protein_coding	27285	tektin 2	1	0	1	1	6	2	7	0	2	3	4	1	2	2	2	1.06683	0	0.927891	1.07861	6.35973	2.10628	7.17637	0	2.53069	4.34893	1.03456	1.97504	2.20428	2.10284	2.35086	0.217906	0.301108	0.72368	0.469262	0.647289
NC_000001.11	36088885	36093932	+	1658	gene-ADPRS	ADPRS	protein_coding	54936	ADP-ribosylserine hydrolase	796	688	836	686	870	820	883	778	836	720	719	797	766	706	740	849.198	703.713	775.717	739.927	922.162	863.576	905.247	856.962	787.551	781.72	824.543	756.44	778.11	778.051	808.78	0.0014806	0.0826429	0.0179156	0.985706	0.992676
NC_000001.11	36095239	36126207	-	5397	gene-COL8A2	COL8A2	protein_coding	1296	collagen type VIII alpha 2 chain	2	2	7	3	15	11	12	7	7	9	1	7	7	4	7	2.13366	2.04568	6.49524	3.23583	15.8993	11.5846	12.3023	7.71045	8.09821	1.08723	7.24191	6.91264	4.40855	7.35994	6.89397	-0.13944	0.345906	-0.403117	0.686862	0.817231
NC_000001.11	36136572	36156053	-	1722	gene-TRAPPC3	TRAPPC3	protein_coding	27095	trafficking protein particle complex subunit 3	1893	1917	2059	1768	1816	1918	1932	1773	1781	1581	1614	1808	1818	1560	1609	2019.51	1960.78	1910.53	1906.98	1924.88	2019.92	1980.68	1952.95	1701.64	1754.79	1870.48	1795.31	1719.34	1691.74	1872.11	-0.0350702	0.0601233	-0.583305	0.559688	0.723522
NC_000001.11	36156150	36180849	+	3385	gene-MAP7D1	MAP7D1	protein_coding	55700	MAP7 domain containing 1	3212	2881	3228	2896	3578	3844	4096	3459	3632	2933	3024	3407	3642	3213	3057	3426.66	2946.8	2995.23	3123.66	3792.52	4048.27	4199.2	3810.07	3322.8	3287.79	3524.74	3596.55	3541.17	3214.19	3487.83	-0.0686785	0.0735987	-0.933149	0.350743	0.532401
NC_000001.11	36224429	36305357	+	6326	gene-THRAP3	THRAP3	protein_coding	9967	thyroid hormone receptor associated protein 3	5174	5776	6255	5427	4709	4760	4908	4828	6429	6144	5948	4964	5318	4862	5060	5519.79	5907.92	5803.96	5853.62	4991.33	5012.95	5031.66	5318.01	6363.68	6466.86	5135.55	5251.63	5358.6	5320.19	5523.98	0.282849	0.0484112	5.84264	5.13787e-09	6.30789e-08
NC_000001.11	36306348	36329221	+	4222	gene-SH3D21	SH3D21	protein_coding	79729	SH3 domain containing 21	69	66	68	52	139	156	119	91	105	84	39	143	150	106	85	73.6114	67.5074	63.0966	56.0877	147.334	164.29	121.998	100.236	95.6602	42.402	147.942	148.128	116.827	89.3707	102.464	-0.704332	0.244697	-2.87838	0.00399725	0.0147934
NC_000001.11	36322030	36324154	-	1242	gene-EVA1B	EVA1B	protein_coding	55194	eva-1 homolog B	92	46	61	52	72	82	100	110	94	76	87	85	115	78	88	98.1486	47.0506	56.6014	56.0877	76.3168	86.3576	102.52	121.164	86.0435	94.5892	87.9374	113.565	85.9668	92.525	86.0624	-0.0774866	0.228283	-0.339431	0.734285	0.84865
NC_000001.11	36339628	36385924	-	3897	gene-STK40	STK40	protein_coding	83931	serine/threonine kinase 40	522	504	592	563	374	342	338	331	567	483	405	358	368	342	330	556.886	515.511	549.312	607.258	396.423	360.174	346.516	364.594	531.445	440.329	370.372	363.407	376.931	346.969	437.581	0.417251	0.105016	3.97322	7.09081e-05	0.000421522
NC_000001.11	36393436	36397908	-	860	gene-LSM10	LSM10	protein_coding	84967	LSM10%2C U7 small nuclear RNA associated	974	917	1031	937	650	676	713	580	743	696	491	601	637	546	513	1039.09	937.943	956.656	1010.66	688.971	711.923	730.964	638.866	728.333	533.831	621.769	629.05	601.768	539.379	740.658	0.0905821	0.111533	0.812154	0.416703	0.598238
NC_000001.11	36417906	36450485	-	1845	gene-OSCP1	OSCP1	protein_coding	127700	organic solute carrier partner 1	108	111	96	110	98	128	99	96	71	60	44	110	107	85	105	115.218	113.535	89.0776	118.647	103.876	134.802	101.494	105.743	66.3041	47.8382	113.801	105.665	93.6818	110.399	101.434	-0.769686	0.191343	-4.02254	5.75738e-05	0.000350174
NC_000001.11	36418448	36418578	-	131	gene-SNORA63C	SNORA63C	snoRNA	109616970	small nucleolar RNA%2C H/ACA box 63C	0	2	0	0	0	0	0	0	0	0	0	1	0	0	0	0	2.04568	0	0	0	0	0	0	0	0	1.03456	0	0	0	0.220017	-0.0189098	0.0985174	-0.191944	0.847786	NA
NC_000001.11	36435865	36449567	+	332	gene-LOC107984940	LOC107984940	lncRNA	107984940		0	0	0	0	0	0	0	0	0	0	0	0	0	1	0	0	0	0	0	0	0	0	0	0	0	0	0	1.10214	0	0.0787242	-0.0256604	0.0983896	-0.260805	0.794243	NA
NC_000001.11	36455718	36464384	-	953	gene-MRPS15	MRPS15	protein_coding	64960	mitochondrial ribosomal protein S15	2849	2893	3105	2711	2926	2876	2780	2659	3105	2648	2489	2694	2625	2416	2301	3039.4	2959.07	2881.1	2924.11	3101.43	3028.83	2850.04	2928.87	2911.81	2706.12	2787.1	2592.24	2662.77	2419.32	2842.3	0.104421	0.0657661	1.58776	0.11234	0.232633
NC_000001.11	36466043	36483314	-	3698	gene-CSF3R	CSF3R	protein_coding	1441	colony stimulating factor 3 receptor	0	3	0	2	0	0	0	0	2	1	2	2	0	0	3	0	3.06852	0	2.15722	0	0	0	0	1.51842	2.17446	2.06912	0	0	3.15426	1.01014	0.0264551	0.202709	0.130508	0.896165	NA
NC_000001.11	36676715	36702321	-	1206	gene-LOC107984941	LOC107984941	lncRNA	107984941		0	0	0	0	0	0	0	0	0	0	0	0	0	0	0	0	0	0	0	0	0	0	0	0	0	0	0	0	0	0	NA	NA	NA	NA	NA
NC_000001.11	36686708	36694967	-	1900	gene-LOC105378648	LOC105378648	lncRNA	105378648		0	0	0	0	0	0	0	0	0	0	0	0	0	0	0	0	0	0	0	0	0	0	0	0	0	0	0	0	0	0	NA	NA	NA	NA	NA
NC_000001.11	36795527	37034515	-	9491	gene-GRIK3	GRIK3	protein_coding	2899	glutamate ionotropic receptor kainate type subunit 3	0	0	0	0	0	0	0	0	0	0	0	0	0	0	0	0	0	0	0	0	0	0	0	0	0	0	0	0	0	0	NA	NA	NA	NA	NA
NC_000001.11	37161563	37161634	+	72	gene-MIR4255	MIR4255	miRNA	100422898	microRNA 4255	0	0	0	0	0	0	0	0	0	0	0	0	0	0	0	0	0	0	0	0	0	0	0	0	0	0	0	0	0	0	NA	NA	NA	NA	NA
NC_000001.11	37350616	37373807	-	2573	gene-LOC107984942	LOC107984942	lncRNA	107984942		0	0	0	0	2	0	0	0	0	0	0	0	0	0	0	0	0	0	0	2.11991	0	0	0	0	0	0	0	0	0	0.151422	0	0.0983896	0	1	NA
NC_000001.11	37454879	37474443	-	1427	gene-LINC01137	LINC01137	lncRNA	728431	long intergenic non-protein coding RNA 1137	280	271	295	282	240	258	290	213	343	236	440	243	256	175	218	298.713	277.189	273.728	304.168	254.389	271.71	297.307	234.618	293.054	478.382	251.398	252.805	192.874	229.21	279.253	0.676755	0.163603	4.13658	3.52524e-05	0.000225728
NC_000001.11	37474518	37484377	+	2800	gene-ZC3H12A	ZC3H12A	protein_coding	80149	zinc finger CCCH-type containing 12A	564	502	620	488	602	536	630	515	776	606	1132	611	600	530	543	601.693	513.465	575.293	526.362	638.093	564.484	645.873	567.269	699.483	1230.75	632.115	592.512	584.133	570.921	638.746	0.650522	0.15155	4.29246	1.76702e-05	0.000120845
NC_000001.11	37480230	37480289	+	60	gene-MIR6732	MIR6732	miRNA	102465438	microRNA 6732	2	2	2	0	2	4	1	0	1	6	6	0	0	1	2	2.13366	2.04568	1.85578	0	2.11991	4.21256	1.0252	0	3.54297	6.52339	0	0	1.10214	2.10284	1.90458	0.561568	0.282071	1.99088	0.0464944	0.115591
NC_000001.11	37489993	37514766	-	4879	gene-MEAF6	MEAF6	protein_coding	64769	MYST/Esa1 associated factor 6	1388	1346	1499	1250	1172	1108	994	974	1411	1086	1486	1083	1093	1037	1038	1480.76	1376.74	1390.91	1348.26	1242.27	1166.88	1019.04	1072.85	1263.83	1615.63	1120.43	1079.36	1142.92	1091.37	1243.66	0.364055	0.0982944	3.70372	0.000212458	0.00113232
NC_000001.11	37500935	37500994	-	60	gene-MIR5581	MIR5581	miRNA	100847010	microRNA 5581	3	3	1	0	6	0	1	3	2	1	1	2	3	6	1	3.2005	3.06852	0.927891	0	6.35973	0	1.0252	3.30448	1.51842	1.08723	2.06912	2.96256	6.61283	1.05142	2.37056	-0.262543	0.291558	-0.900481	0.367864	0.549132
NC_000001.11	37531437	37540213	+	1025	gene-LOC105378649	LOC105378649	lncRNA	105378649		0	0	0	0	0	0	0	0	1	0	0	0	0	0	0	0	0	0	0	0	0	0	0	0.506138	0	0	0	0	0	0.0361527	0.0155651	0.0983896	0.158199	0.8743	NA
NC_000001.11	37534449	37554293	-	4554	gene-SNIP1	SNIP1	protein_coding	79753	Smad nuclear interacting protein 1	596	645	766	652	618	597	584	580	733	637	699	611	636	580	600	635.832	659.731	710.765	703.254	655.053	628.725	598.714	638.866	693.41	759.975	632.115	628.063	639.24	630.852	658.185	0.190988	0.0806714	2.36748	0.0179099	0.0531412
NC_000001.11	37544563	37545458	+	896	gene-FTH1P1	FTH1P1	pseudogene	2496	ferritin heavy chain 1 pseudogene 1	5	4	6	3	8	9	7	6	14	11	10	5	7	9	9	5.33416	4.09135	5.56735	3.23583	8.47965	9.47827	7.17637	6.60896	12.6535	10.8723	5.17279	6.91264	9.91925	9.46278	7.49751	0.33329	0.34207	0.974331	0.329892	0.51032
NC_000001.11	37556940	37566857	+	2628	gene-DNALI1	DNALI1	protein_coding	7802	dynein axonemal light intermediate chain 1	2	0	0	0	4	1	4	0	2	1	0	0	3	0	1	2.13366	0	0	0	4.23982	1.05314	4.10078	0	1.51842	0	0	2.96256	0	1.05142	1.21856	-0.00685451	0.217763	-0.0314769	0.974889	NA
NC_000001.11	37566816	37595937	-	2843	gene-GNL2	GNL2	protein_coding	29889	G protein nucleolar 2	3278	3337	3782	3438	2357	2418	2370	2233	2772	2542	2317	2381	2444	2178	2043	3497.08	3413.21	3509.29	3708.26	2498.32	2546.5	2429.71	2459.63	2689.62	2519.12	2463.28	2413.5	2400.46	2148.05	2764	0.145631	0.0654939	2.22359	0.0261763	0.0728113
NC_000001.11	37611350	37634906	-	3072	gene-RSPO1	RSPO1	protein_coding	284654	R-spondin 1	0	0	0	0	0	0	0	0	0	0	0	0	0	0	0	0	0	0	0	0	0	0	0	0	0	0	0	0	0	0	NA	NA	NA	NA	NA
NC_000001.11	37681570	37692336	-	3696	gene-C1orf109	C1orf109	protein_coding	54955	chromosome 1 open reading frame 109	948	929	1085	967	811	841	769	744	954	791	973	798	891	764	730	1011.36	950.217	1006.76	1043.02	859.624	885.692	788.375	819.511	883.211	1057.88	825.577	879.881	842.034	767.537	901.477	0.216477	0.0891167	2.42914	0.0151345	0.0462084
NC_000001.11	37692516	37709719	+	2371	gene-CDCA8	CDCA8	protein_coding	55143	cell division cycle associated 8	1938	2150	2213	2056	1718	1652	1856	1612	2074	1840	1515	1704	1731	1663	1638	2067.52	2199.1	2053.42	2217.62	1821	1739.79	1902.76	1775.61	1981.03	1647.16	1762.89	1709.4	1832.86	1722.23	1888.03	0.0517882	0.0772713	0.670212	0.502723	0.676068
NC_000001.11	37713888	37765120	-	7581	gene-EPHA10	EPHA10	protein_coding	284656	EPH receptor A10	1	2	0	2	1	1	0	0	2	0	1	0	1	1	0	1.06683	2.04568	0	2.15722	1.05996	1.05314	0	0	1.01228	1.08723	0	0.98752	1.10214	0	0.826571	0.117816	0.224481	0.524837	0.599696	NA
NC_000001.11	37765729	37767316	-	477	gene-LOC105378650	LOC105378650	lncRNA	105378650		0	0	0	0	0	0	0	0	0	0	0	0	0	0	0	0	0	0	0	0	0	0	0	0	0	0	0	0	0	0	NA	NA	NA	NA	NA
NC_000001.11	37776637	37779538	+	2056	gene-ACTN4P2	ACTN4P2	pseudogene	391026		0	0	0	0	1	0	0	1	0	0	0	0	0	0	0	0	0	0	0	1.05996	0	0	1.10149	0	0	0	0	0	0	0.154389	0	0.0983896	0	1	NA
NC_000001.11	37782016	37782900	-	885	gene-LOC100129497	LOC100129497	pseudogene	100129497	valosin containing protein lysine methyltransferase pseudogene	0	0	0	0	0	0	1	0	0	0	0	0	0	0	0	0	0	0	0	0	0	1.0252	0	0	0	0	0	0	0	0.0732282	0	0.0983896	0	1	NA
NC_000001.11	37793816	37801133	+	2920	gene-MANEAL	MANEAL	protein_coding	149175	mannosidase endo-alpha like	2056	1948	2036	1865	1171	1118	1162	1089	1323	1183	1266	1106	1208	1115	976	2193.41	1992.49	1889.19	2011.61	1241.21	1177.41	1191.28	1199.53	1268.38	1376.44	1144.22	1192.92	1228.88	1026.19	1438.08	0.199689	0.0825999	2.41755	0.0156255	0.0474225
NC_000001.11	37802945	37808208	-	1848	gene-YRDC	YRDC	protein_coding	79693	yrdC N6-threonylcarbamoyltransferase domain containing	790	774	879	735	610	670	615	596	644	590	627	635	643	562	591	842.797	791.677	815.617	792.779	646.573	705.605	630.495	656.49	624.575	681.694	656.944	634.975	619.402	621.389	694.358	0.0378063	0.0797073	0.474314	0.635276	0.781429
NC_000001.11	37807790	37809454	+	1329	gene-C1orf122	C1orf122	protein_coding	127687	chromosome 1 open reading frame 122	1154	903	957	888	794	800	974	854	725	668	687	807	922	756	674	1231.12	923.623	887.992	957.806	841.605	842.513	998.54	940.675	705.051	746.928	834.888	910.494	833.217	708.657	883.08	-0.171182	0.126319	-1.35516	0.175368	0.325627
NC_000001.11	37809570	37859614	-	8872	gene-MTF1	MTF1	protein_coding	4520	metal regulatory transcription factor 1	682	727	862	652	563	560	626	681	637	572	539	595	737	690	680	727.579	743.604	799.842	703.254	596.755	589.759	641.772	750.117	611.921	586.018	615.562	727.802	760.476	714.966	683.531	-0.22592	0.107855	-2.09466	0.036201	0.0947084
NC_000001.11	37860697	37947095	-	5735	gene-INPP5B	INPP5B	protein_coding	3633	inositol polyphosphate-5-phosphatase B	825	861	814	854	1008	1122	1080	1002	1166	992	1007	994	1148	1026	957	880.136	880.664	755.304	921.133	1068.44	1181.62	1107.21	1103.7	1092.25	1094.84	1028.35	1133.67	1130.79	1006.21	1027.45	0.0238034	0.0862709	0.275915	0.782614	0.878239
NC_000001.11	37931969	37945749	+	1702	gene-LOC105378651	LOC105378651	lncRNA	105378651		0	0	0	0	1	1	2	1	1	0	0	0	0	0	0	0	0	0	0	1.05996	1.05314	2.05039	1.10149	0.506138	0	0	0	0	0	0.412223	0.0642797	0.153006	0.420112	0.674403	NA
NC_000001.11	37956975	37990022	-	2774	gene-SF3A3	SF3A3	protein_coding	10946	splicing factor 3a subunit 3	7490	7844	8386	7479	5665	5399	5540	5144	7147	6381	5548	5452	5201	4594	4826	7990.57	8023.15	7781.3	8066.93	6004.65	5685.91	5679.58	5666.08	6847.04	6031.96	5640.41	5136.09	5063.22	5074.15	6335.08	0.300098	0.0640243	4.68725	2.76897e-06	2.23953e-05
NC_000001.11	37991462	37991534	+	73	gene-RNU6-510P	RNU6-510P	pseudogene	106481342	RNA%2C U6 small nuclear 510%2C pseudogene	0	0	1	0	0	0	0	0	1	0	0	1	0	0	2	0	0	0.927891	0	0	0	0	0	0.506138	0	1.03456	0	0	2.10284	0.326531	-0.0613445	0.127114	-0.482595	0.629383	NA
NC_000001.11	37996765	38005691	-	1704	gene-FHL3	FHL3	protein_coding	2275	four and a half LIM domains 3	1323	1293	1446	1183	918	928	980	847	1259	1028	880	867	952	744	785	1411.42	1322.53	1341.73	1276	973.039	977.315	1004.69	932.965	1157.54	956.764	896.962	940.119	819.991	825.365	1059.74	0.283349	0.0882684	3.21009	0.00132694	0.00567034
NC_000001.11	38012716	38024820	+	2041	gene-UTP11	UTP11	protein_coding	51118	UTP11 small subunit processome component	2290	2325	2675	2129	1870	1824	1571	1545	2519	2229	2120	1647	1641	1519	1741	2443.05	2378.1	2482.11	2296.36	1982.12	1920.93	1610.58	1701.81	2403.14	2304.93	1703.92	1620.52	1674.15	1830.52	2025.16	0.457826	0.0835537	5.47943	4.26701e-08	4.59488e-07
NC_000001.11	38043829	38046793	-	2965	gene-POU3F1	POU3F1	protein_coding	5453	POU class 3 homeobox 1	0	0	0	1	0	0	0	0	0	0	0	0	2	1	0	0	0	0	1.07861	0	0	0	0	0	0	0	1.97504	1.10214	0	0.296842	-0.0681412	0.109223	-0.623869	0.532713	NA
NC_000001.11	38047134	38119530	+	1480	gene-MIR3659HG	MIR3659HG	lncRNA	105378653	MIR3659 host gene	2	0	0	0	0	1	1	0	1	0	0	0	1	0	1	2.13366	0	0	0	0	1.05314	1.0252	0	0.506138	0	0	0.98752	0	1.05142	0.482649	-0.0331733	0.166333	-0.199439	0.841919	NA
NC_000001.11	38089231	38089329	+	99	gene-MIR3659	MIR3659	miRNA	100500801	microRNA 3659	0	0	0	0	0	0	0	0	0	0	0	0	0	0	0	0	0	0	0	0	0	0	0	0	0	0	0	0	0	0	NA	NA	NA	NA	NA
NC_000001.11	38129476	38141542	-	6276	gene-LINC02786	LINC02786	lncRNA	105378655		0	0	0	0	0	0	0	0	0	0	0	0	0	0	0	0	0	0	0	0	0	0	0	0	0	0	0	0	0	0	NA	NA	NA	NA	NA
NC_000001.11	38141654	38213550	+	4726	gene-LOC105378654	LOC105378654	lncRNA	105378654		0	0	0	0	0	0	0	0	0	0	0	0	0	0	0	0	0	0	0	0	0	0	0	0	0	0	0	0	0	0	NA	NA	NA	NA	NA
NC_000001.11	38209034	38214767	-	2283	gene-LINC01343	LINC01343	lncRNA	339442	long intergenic non-protein coding RNA 1343	0	0	0	0	0	0	0	0	0	0	0	0	0	0	0	0	0	0	0	0	0	0	0	0	0	0	0	0	0	0	NA	NA	NA	NA	NA
NC_000001.11	38300266	38503478	-	662	gene-LOC105378657	LOC105378657	lncRNA	105378657		0	0	0	0	0	0	0	0	0	0	0	0	0	0	0	0	0	0	0	0	0	0	0	0	0	0	0	0	0	0	NA	NA	NA	NA	NA
NC_000001.11	38427583	38442933	-	430	gene-LOC107984943	LOC107984943	lncRNA	107984943		0	0	0	0	0	0	0	0	0	0	0	0	0	0	0	0	0	0	0	0	0	0	0	0	0	0	0	0	0	0	NA	NA	NA	NA	NA
NC_000001.11	38475196	38476484	+	790	gene-LINC01685	LINC01685	lncRNA	105378656	long intergenic non-protein coding RNA 1685	0	0	0	0	0	0	0	0	0	0	0	0	0	0	0	0	0	0	0	0	0	0	0	0	0	0	0	0	0	0	NA	NA	NA	NA	NA
NC_000001.11	38518250	38532800	+	404	gene-LOC105378658	LOC105378658	lncRNA	105378658		0	0	0	0	0	0	0	0	0	0	0	0	0	0	0	0	0	0	0	0	0	0	0	0	0	0	0	0	0	0	NA	NA	NA	NA	NA
NC_000001.11	38692876	38728641	-	737	gene-LOC105378660	LOC105378660	lncRNA	105378660		0	0	0	0	0	0	0	0	0	0	0	0	0	0	0	0	0	0	0	0	0	0	0	0	0	0	0	0	0	0	NA	NA	NA	NA	NA
NC_000001.11	38708730	38711089	+	2360	gene-HSPA5P1	HSPA5P1	pseudogene	400750	HSPA5 pseudogene 1	479	493	495	464	384	368	354	320	411	331	376	354	276	297	297	511.013	504.259	459.306	500.475	407.023	387.556	362.919	352.478	375.555	408.799	366.234	272.556	327.335	312.272	396.27	0.284896	0.113835	2.50271	0.0123248	0.0389121
NC_000001.11	38838198	38859772	-	2681	gene-RRAGC	RRAGC	protein_coding	64121	Ras related GTP binding C	733	968	1013	767	959	1054	836	895	1199	1023	1032	1038	1073	1053	1095	781.988	990.108	939.954	827.294	1016.5	1110.01	857.063	985.837	1124.64	1122.02	1073.87	1059.61	1160.55	1151.31	1014.34	0.0135884	0.105011	0.1294	0.897041	0.946287
NC_000001.11	38862490	38881626	-	5271	gene-GJA9-MYCBP	GJA9-MYCBP	lncRNA	100527950	GJA9-MYCBP readthrough	680	715	811	647	635	692	560	553	752	663	735	598	588	597	602	725.446	731.33	752.52	697.861	673.072	728.774	574.109	609.126	716.186	799.116	618.666	580.662	657.977	632.955	678.414	0.273403	0.0976496	2.79984	0.00511275	0.0182706
NC_000001.11	38862490	38873378	-	2565	gene-MYCBP	MYCBP	protein_coding	26292	MYC binding protein	679	715	811	647	632	691	560	553	752	664	732	596	588	597	602	724.379	731.33	752.52	697.861	669.892	727.721	574.109	609.126	716.692	795.854	616.597	580.662	657.977	632.955	677.691	0.272231	0.0970397	2.80535	0.00502614	0.0180348
NC_000001.11	38873401	38876226	+	465	gene-LOC105378663	LOC105378663	lncRNA	105378663	uncharacterized LOC105378663	5	0	0	6	5	2	2	5	9	2	2	5	6	1	2	5.33416	0	0	6.47166	5.29978	2.10628	2.05039	5.50747	5.56752	2.17446	5.17279	5.92512	1.10214	2.10284	3.48676	0.034182	0.309811	0.110332	0.912146	0.95456
NC_000001.11	38874069	38881587	-	2281	gene-GJA9	GJA9	protein_coding	81025	gap junction protein alpha 9	2	3	2	1	4	3	2	1	2	2	3	4	2	1	2	2.13366	3.06852	1.85578	1.07861	4.23982	3.15942	2.05039	1.10149	2.02455	3.2617	4.13823	1.97504	1.10214	2.10284	2.37801	0.0324956	0.317476	0.102356	0.918474	0.958535
NC_000001.11	38885807	38941830	-	2008	gene-RHBDL2	RHBDL2	protein_coding	54933	rhomboid like 2	28	10	11	21	56	60	61	59	42	27	66	50	57	48	56	29.8713	10.2284	10.2068	22.6508	59.3575	63.1885	62.5369	64.9881	34.9235	71.7573	51.7279	56.2887	52.9026	58.8795	46.3934	-0.0980415	0.273334	-0.358687	0.719829	0.839122
NC_000001.11	38913540	38919506	+	465	gene-LOC105378662	LOC105378662	lncRNA	105378662		1	2	2	0	1	2	1	0	4	4	1	2	4	2	3	1.06683	2.04568	1.85578	0	1.05996	2.10628	1.0252	0	4.04911	1.08723	2.06912	3.95008	2.20428	3.15426	1.83384	-0.077111	0.298448	-0.258373	0.796119	0.887698
NC_000001.11	38958103	38959080	-	665	gene-EIF1P2	EIF1P2	pseudogene	100288425	eukaryotic translation initiation factor 1 pseudogene 2	1	0	0	0	0	0	0	0	0	0	0	0	0	0	0	1.06683	0	0	0	0	0	0	0	0	0	0	0	0	0	0.0762023	0	0.0983896	0	1	NA
NC_000001.11	38991276	39006059	+	2688	gene-AKIRIN1	AKIRIN1	protein_coding	79647	akirin 1	2102	2180	2466	2093	1702	1746	1530	1638	1953	1736	2151	1874	1826	1770	1766	2242.48	2229.79	2288.18	2257.53	1804.04	1838.78	1568.55	1804.25	1867.14	2338.64	1938.76	1803.21	1950.79	1856.81	1984.93	0.149223	0.0875732	1.70398	0.0883851	0.192791
NC_000001.11	39026350	39034615	+	495	gene-NDUFS5	NDUFS5	protein_coding	4725	NADH:ubiquinone oxidoreductase subunit S5	5239	5210	5541	5061	5196	5227	4894	4227	5094	4178	3887	4552	4182	3806	3762	5589.13	5328.99	5141.45	5458.85	5507.53	5504.77	5017.31	4656.01	4692.91	4226.07	4709.31	4129.81	4194.74	3955.44	4865.17	0.0716228	0.0847557	0.845049	0.398083	0.579845
NC_000001.11	39084167	39487138	+	17689	gene-MACF1	MACF1	protein_coding	23499	microtubule actin crosslinking factor 1	3990	4236	4610	4097	2964	2724	3610	3402	4332	4114	4396	3757	3888	3894	3949	4256.66	4332.74	4277.58	4419.07	3141.71	2868.76	3700.96	3747.28	4274.84	4779.47	3886.83	3839.48	4291.73	4152.06	3997.8	0.158464	0.0954875	1.65953	0.0970093	0.207402
NC_000001.11	39303903	39304919	-	455	gene-HSPE1P8	HSPE1P8	pseudogene	100292290	heat shock protein family E %28Hsp10%29 member 1 pseudogene 8	0	2	1	0	1	2	1	2	1	1	2	0	0	0	0	0	2.04568	0.927891	0	1.05996	2.10628	1.0252	2.20299	1.01228	2.17446	0	0	0	0	0.896766	0.333424	0.222855	1.49615	0.134615	NA
NC_000001.11	39409073	39416482	+	7410	gene-KIAA0754	KIAA0754	protein_coding	643314	KIAA0754	636	614	757	653	364	224	490	556	657	738	838	594	693	810	798	678.505	628.023	702.414	704.333	385.824	235.904	502.346	612.43	706.063	911.1	614.527	684.352	892.732	839.033	649.828	0.0555977	0.251775	0.220823	0.82523	0.906142
NC_000001.11	39491626	39529869	+	6798	gene-BMP8A	BMP8A	protein_coding	353500	bone morphogenetic protein 8a	23	30	40	44	54	43	67	45	53	52	32	60	72	48	64	24.5371	30.6852	37.1157	47.4589	57.2376	45.2851	68.6881	49.5672	53.1445	34.7914	62.0735	71.1015	52.9026	67.2909	50.1342	-0.433864	0.244691	-1.77311	0.0762112	0.171852
NC_000001.11	39514866	39516669	+	1804	gene-OXCT2P1	OXCT2P1	transcribed_pseudogene	192217	3-oxoacid CoA-transferase 2 pseudogene 1	25	16	22	20	29	28	33	28	94	65	27	41	30	26	26	26.6708	16.3654	20.4136	21.5722	30.7387	29.488	33.8314	30.8418	80.476	29.3553	42.4169	29.6256	28.6556	27.3369	31.9849	0.61714	0.289937	2.12853	0.0332932	0.0885545
NC_000001.11	39522280	39559698	-	3307	gene-PPIEL	PPIEL	transcribed_pseudogene	728448	peptidylprolyl isomerase E like pseudogene	120	114	138	99	126	139	136	103	128	114	130	101	138	107	130	128.02	116.604	128.049	106.782	133.554	146.387	139.427	113.454	122.485	141.34	104.49	136.278	117.929	136.685	126.535	0.0731041	0.162484	0.449915	0.652772	0.793312
NC_000001.11	39560816	39576790	-	3142	gene-PABPC4	PABPC4	protein_coding	8761	poly%28A%29 binding protein cytoplasmic 4	7267	7573	8207	7286	4300	4155	4472	4308	6422	5448	5430	4404	4474	4248	4049	7752.67	7745.96	7615.21	7858.76	4557.81	4375.8	4584.67	4745.23	6007.86	5903.67	4556.19	4418.17	4681.88	4257.2	5647.22	0.409868	0.0517299	7.92324	2.31406e-15	5.89381e-14
NC_000001.11	39565070	39573203	+	641	gene-PABPC4-AS1	PABPC4-AS1	lncRNA	101929516	PABPC4 antisense RNA 1	0	0	0	0	0	0	0	0	0	0	0	0	0	0	0	0	0	0	0	0	0	0	0	0	0	0	0	0	0	0	NA	NA	NA	NA	NA
NC_000001.11	39567374	39567510	-	137	gene-SNORA55	SNORA55	snoRNA	677834	small nucleolar RNA%2C H/ACA box 55	10	15	13	8	2	9	0	1	6	4	9	8	2	3	9	10.6683	15.3426	12.0626	8.62888	2.11991	9.47827	0	1.10149	5.06138	9.78509	8.27646	1.97504	3.30642	9.46278	6.9478	0.136262	0.340573	0.400095	0.689086	0.818551
NC_000001.11	39623435	39639643	-	4136	gene-HEYL	HEYL	protein_coding	26508	hes related family bHLH transcription factor with YRPW motif like	3	6	2	7	0	0	3	1	0	1	0	0	0	0	1	3.2005	6.13703	1.85578	7.55027	0	0	3.07559	1.10149	0.506138	0	0	0	0	1.05142	1.74844	0.117616	0.257275	0.45716	0.647556	0.790288
NC_000001.11	39651229	39672107	-	9068	gene-NT5C1A	NT5C1A	protein_coding	84618	5%27-nucleotidase%2C cytosolic IA	3	5	3	6	0	0	0	0	0	0	0	0	0	0	1	3.2005	5.11419	2.78367	6.47166	0	0	0	0	0	0	0	0	0	1.05142	1.3301	0.0355268	0.225122	0.157811	0.874605	NA
NC_000001.11	39678648	39691433	-	4724	gene-HPCAL4	HPCAL4	protein_coding	51440	hippocalcin like 4	3	1	1	2	0	0	0	0	0	0	0	0	0	0	2	3.2005	1.02284	0.927891	2.15722	0	0	0	0	0	0	0	0	0	2.10284	0.672235	-0.0563528	0.171838	-0.327942	0.742955	NA
NC_000001.11	39717975	39718793	+	819	gene-LOC100128091	LOC100128091	pseudogene	100128091	coiled-coil domain containing 25 pseudogene	38	48	56	44	36	38	32	33	48	33	37	34	28	44	44	40.5396	49.0963	51.9619	47.4589	38.1584	40.0194	32.8062	36.3493	40.9972	40.2276	35.175	27.6506	48.4941	46.2625	41.0855	0.0461137	0.241383	0.19104	0.848494	0.919535
NC_000001.11	39738845	39765698	+	7819	gene-PPIE	PPIE	protein_coding	10450	peptidylprolyl isomerase E	1648	1508	1793	1502	1554	1411	1354	1205	1438	1272	1270	1421	1300	1208	1224	1758.14	1542.44	1663.71	1620.07	1647.17	1485.98	1388.11	1327.3	1371.63	1380.78	1470.11	1283.78	1331.38	1286.94	1468.4	0.0354501	0.0899666	0.394036	0.693555	0.821583
NC_000001.11	39757182	39788865	-	6289	gene-BMP8B	BMP8B	protein_coding	656	bone morphogenetic protein 8b	310	332	360	366	440	409	489	411	315	264	186	452	516	418	462	330.718	339.582	334.041	394.771	466.381	430.735	501.321	452.714	293.054	202.225	467.62	509.56	460.694	485.756	404.941	-0.897021	0.128201	-6.99699	2.61521e-12	4.99717e-11
NC_000001.11	39769523	39771348	-	1826	gene-OXCT2	OXCT2	protein_coding	64064	3-oxoacid CoA-transferase 2	18	18	22	26	47	26	28	34	54	51	30	38	32	26	30	19.203	18.4111	20.4136	28.0439	49.8179	27.3817	28.7055	37.4508	53.1445	32.617	39.3132	31.6006	28.6556	31.5426	31.8786	0.325103	0.273458	1.18886	0.234495	0.40287
NC_000001.11	39779969	39781424	+	1224	gene-BMP8B-AS1	BMP8B-AS1	lncRNA	105378666		0	0	0	0	0	0	0	0	0	1	0	0	0	0	0	0	0	0	0	0	0	0	0	0.506138	0	0	0	0	0	0.0361527	0.0155651	0.0983896	0.158199	0.8743	NA
NC_000001.11	39788976	39790171	+	1196	gene-LOC101929536	LOC101929536	lncRNA	101929536	uncharacterized LOC101929536	25	20	15	18	20	15	13	14	16	13	16	18	9	12	10	26.6708	20.4568	13.9184	19.415	21.1991	15.7971	13.3275	15.4209	14.678	17.3957	18.622	8.88768	13.2257	10.5142	16.3949	0.233486	0.31706	0.736408	0.461483	0.640191
NC_000001.11	39799307	39808042	+	1313	gene-LOC105378951	LOC105378951	lncRNA	105378951		9	20	13	16	9	13	7	12	4	4	4	6	6	8	4	9.60149	20.4568	12.0626	17.2578	9.5396	13.6908	7.17637	13.2179	4.04911	4.34893	6.20735	5.92512	8.81711	4.20568	9.75405	-0.179595	0.343583	-0.522712	0.601175	0.756097
NC_000001.11	39803550	39817675	-	1478	gene-LINC02811	LINC02811	lncRNA	107985740		0	0	0	0	0	0	0	0	0	0	0	1	0	0	0	0	0	0	0	0	0	0	0	0	0	1.03456	0	0	0	0.073897	-0.0256604	0.0983896	-0.260805	0.794243	NA
NC_000001.11	39808159	39809180	+	159	gene-LOC105378665	LOC105378665	lncRNA	105378665		1	7	5	5	3	1	0	1	0	0	0	4	1	5	0	1.06683	7.15987	4.63946	5.39305	3.17987	1.05314	0	1.10149	0	0	4.13823	0.98752	5.51069	0	2.44501	-0.357778	0.283325	-1.26278	0.206667	0.366263
NC_000001.11	39824056	39838083	+	1932	gene-LOC105378667	LOC105378667	lncRNA	105378667		0	0	0	0	0	0	0	0	0	0	0	0	0	0	0	0	0	0	0	0	0	0	0	0	0	0	0	0	0	0	NA	NA	NA	NA	NA
NC_000001.11	39838110	39883511	-	5650	gene-TRIT1	TRIT1	protein_coding	54802	tRNA isopentenyltransferase 1	1159	1245	1277	1183	967	963	963	904	1268	1113	1041	936	931	939	851	1236.46	1273.43	1184.92	1276	1024.98	1014.17	987.263	995.75	1205.12	1131.81	968.346	919.381	1034.91	894.759	1081.95	0.292914	0.0731788	4.00272	6.26183e-05	0.000377052
NC_000001.11	39895428	39901917	-	4849	gene-MYCL	MYCL	protein_coding	4610	MYCL proto-oncogene%2C bHLH transcription factor	4	8	16	5	15	8	10	23	24	12	14	11	14	11	18	4.26733	8.18271	14.8463	5.39305	15.8993	8.42513	10.252	25.3343	18.221	15.2212	11.3801	13.8253	12.1235	18.9256	13.0212	0.136264	0.336885	0.404482	0.685858	0.816333
NC_000001.11	39897741	39899098	+	789	gene-MYCL-AS1	MYCL-AS1	lncRNA	105378668		0	4	2	2	0	2	0	0	1	0	0	1	0	0	0	0	4.09135	1.85578	2.15722	0	2.10628	0	0	0.506138	0	1.03456	0	0	0	0.839381	0.0518423	0.193849	0.267436	0.789133	NA
NC_000001.11	39955145	39969956	+	2168	gene-MFSD2A	MFSD2A	protein_coding	84879	major facilitator superfamily domain containing 2A	47	69	58	60	27	17	30	20	3	1	2	26	28	15	24	50.1411	70.5759	53.8177	64.7166	28.6188	17.9034	30.7559	22.0299	2.02455	2.17446	26.8985	27.6506	16.5321	25.2341	31.3624	-1.75679	0.307004	-5.72237	1.05049e-08	1.23925e-07
NC_000001.11	39962524	39963444	+	921	gene-RPS2P12	RPS2P12	pseudogene	650901	ribosomal protein S2 pseudogene 12	580	599	616	548	474	498	579	441	651	549	391	484	511	451	470	618.763	612.68	571.581	591.079	502.419	524.464	593.588	485.759	607.366	425.108	500.726	504.623	497.064	494.168	537.813	0.0624125	0.119982	0.520184	0.602935	0.757428
NC_000001.11	40014760	40040073	-	2163	gene-LOC105378669	LOC105378669	lncRNA	105378669		3	5	2	0	5	10	1	9	2	1	4	3	2	3	3	3.2005	5.11419	1.85578	0	5.29978	10.5314	1.0252	9.91344	1.51842	4.34893	3.10367	1.97504	3.30642	3.15426	3.88193	0.026191	0.323129	0.0810543	0.935399	0.968659
NC_000001.11	40040240	40072648	+	3497	gene-CAP1	CAP1	protein_coding	10487	cyclase associated actin cytoskeleton regulatory protein 1	9177	9349	10507	9089	9263	9065	9478	8825	9541	8611	8184	9041	9628	8458	9106	9790.32	9562.52	9749.36	9803.49	9818.37	9546.72	9716.8	9720.68	9187.42	8897.91	9353.44	9507.84	9321.89	9574.23	9539.36	-0.0609058	0.0373577	-1.63034	0.103029	0.217076
NC_000001.11	40071461	40097252	-	3535	gene-PPT1	PPT1	protein_coding	5538	palmitoyl-protein thioesterase 1	10752	10694	11871	10521	10195	10669	10452	9818	12407	10589	11537	10427	10340	9527	9869	11470.6	10938.2	11015	11348.1	10806.2	11236	10715.3	10814.5	11639.2	12543.4	10787.3	10211	10500.1	10376.5	11028.7	0.206005	0.0481162	4.2814	1.85718e-05	0.000126043
NC_000001.11	40132709	40133576	+	868	gene-OAZ1P1	OAZ1P1	pseudogene	728602	OAZ1 pseudogene 1	0	0	0	0	0	0	0	0	1	0	1	0	1	0	0	0	0	0	0	0	0	0	0	0.506138	1.08723	0	0.98752	0	0	0.184349	0.0205595	0.0985414	0.208638	0.834731	NA
NC_000001.11	40147701	40161375	-	1067	gene-LOC105378671	LOC105378671	lncRNA	105378671		0	0	0	0	0	0	0	0	0	0	0	0	3	0	0	0	0	0	0	0	0	0	0	0	0	0	2.96256	0	0	0.211611	-0.0598002	0.0985174	-0.607001	0.54385	NA
NC_000001.11	40161387	40240921	+	6361	gene-RLF	RLF	protein_coding	6018	RLF zinc finger	1076	1204	1466	1117	834	844	787	902	1162	1071	1135	982	1042	1057	1130	1147.91	1231.5	1360.29	1204.81	884.003	888.851	806.829	993.547	1130.21	1234.01	1015.94	1029	1164.96	1188.1	1091.42	0.0996711	0.0981511	1.01549	0.309874	0.489087
NC_000001.11	40247937	40251684	+	696	gene-TMCO2	TMCO2	protein_coding	127391	transmembrane and coiled-coil domains 2	0	0	0	0	0	0	0	0	0	0	0	0	0	0	0	0	0	0	0	0	0	0	0	0	0	0	0	0	0	0	NA	NA	NA	NA	NA
NC_000001.11	40258078	40294180	+	3326	gene-ZMPSTE24	ZMPSTE24	protein_coding	10269	zinc metallopeptidase STE24	2608	2870	3687	2794	1724	1836	1632	1812	2561	2318	3426	1989	2069	2028	2201	2782.3	2935.55	3421.14	3013.64	1827.36	1933.57	1673.12	1995.91	2469.45	3724.86	2057.74	2043.18	2235.14	2314.18	2459.08	0.497083	0.125738	3.95333	7.70723e-05	0.000452913
NC_000001.11	40300487	40317653	-	4295	gene-COL9A2	COL9A2	protein_coding	1298	collagen type IX alpha 2 chain	1	1	0	2	5	6	8	12	3	3	1	5	8	2	5	1.06683	1.02284	0	2.15722	5.29978	6.31885	8.20156	13.2179	3.03683	1.08723	5.17279	7.90016	2.20428	5.2571	4.42453	-0.425147	0.336638	-1.26292	0.206618	0.366236
NC_000001.11	40344672	40364336	+	1186	gene-LOC107984945	LOC107984945	lncRNA	107984945		0	0	0	0	0	0	0	0	0	0	0	0	0	0	0	0	0	0	0	0	0	0	0	0	0	0	0	0	0	0	NA	NA	NA	NA	NA
NC_000001.11	40373672	40423326	+	3424	gene-SMAP2	SMAP2	protein_coding	64744	small ArfGAP2	1082	1061	1122	1004	894	950	950	929	833	809	739	970	1045	855	934	1154.31	1085.23	1041.09	1082.92	947.6	1000.48	973.936	1023.29	831.079	803.464	1003.52	1031.96	942.328	982.027	993.089	-0.270913	0.0720383	-3.76067	0.000169456	0.000921091
NC_000001.11	40450064	40466765	+	5382	gene-ZFP69B	ZFP69B	protein_coding	65243	ZFP69 zinc finger protein B	241	236	274	240	259	190	198	244	269	253	200	250	298	262	240	257.107	241.39	254.242	258.867	274.529	200.097	202.989	268.764	264.204	217.446	258.64	294.281	288.76	252.341	252.404	-0.165397	0.142344	-1.16195	0.245256	0.415784
NC_000001.11	40477220	40496343	+	2889	gene-ZFP69	ZFP69	protein_coding	339559	ZFP69 zinc finger protein	226	195	238	205	172	146	172	191	157	201	145	180	188	181	169	241.104	199.454	220.838	221.115	182.312	153.759	176.334	210.385	181.198	157.649	186.22	185.654	199.487	177.69	192.371	-0.123995	0.140005	-0.885648	0.375807	0.557254
NC_000001.11	40487267	40508692	-	484	gene-LOC105378672	LOC105378672	lncRNA	105378672		14	6	15	4	12	9	13	13	12	5	13	11	13	5	11	14.9356	6.13703	13.9184	4.31444	12.7195	9.47827	13.3275	14.3194	8.60435	14.134	11.3801	12.8378	5.51069	11.5656	10.9416	0.0560014	0.339829	0.164793	0.869107	0.930482
NC_000001.11	40508741	40516050	+	2485	gene-EXO5	EXO5	protein_coding	64789	exonuclease 5	441	387	444	496	426	414	451	411	473	364	356	393	454	403	442	470.473	395.839	411.984	534.991	451.541	436	462.363	452.714	423.638	387.055	406.581	448.334	444.162	464.728	442.172	-0.112143	0.11457	-0.978814	0.327672	0.50805
NC_000001.11	40531637	40548167	+	2019	gene-ZNF684	ZNF684	protein_coding	127396	zinc finger protein 684	87	101	106	86	73	95	111	83	106	96	113	81	119	96	93	92.8144	103.307	98.3565	92.7605	77.3768	100.048	113.797	91.424	102.24	122.857	83.7992	117.515	105.805	97.7821	99.9916	0.124894	0.180299	0.692706	0.488494	0.663768
NC_000001.11	40559340	40561055	+	1716	gene-LOC100328982	LOC100328982	pseudogene	100328982	eukaryotic translation initiation factor 2 subunit gamma pseudogene	0	0	0	0	0	0	0	1	0	0	0	0	0	0	0	0	0	0	0	0	0	0	1.10149	0	0	0	0	0	0	0.0786781	0	0.0983896	0	1	NA
NC_000001.11	40563189	40568566	+	788	gene-LOC105378673	LOC105378673	lncRNA	105378673		0	0	0	0	0	0	0	0	0	0	0	0	0	0	0	0	0	0	0	0	0	0	0	0	0	0	0	0	0	0	NA	NA	NA	NA	NA
NC_000001.11	40620680	40692104	-	7408	gene-RIMS3	RIMS3	protein_coding	9783	regulating synaptic membrane exocytosis 3	16	4	14	25	30	28	44	31	10	10	10	15	35	36	26	17.0693	4.09135	12.9905	26.9653	31.7987	29.488	45.1086	34.1463	10.1228	10.8723	15.5184	34.5632	39.677	27.3369	24.2678	-0.911304	0.325826	-2.7969	0.00515951	0.0184167
NC_000001.11	40658008	40666746	+	2803	gene-LOC105378675	LOC105378675	lncRNA	105378675		0	0	0	0	0	0	0	0	0	1	0	0	0	0	0	0	0	0	0	0	0	0	0	0.506138	0	0	0	0	0	0.0361527	0.0155651	0.0983896	0.158199	0.8743	NA
NC_000001.11	40668530	40674580	-	2032	gene-LOC105378674	LOC105378674	lncRNA	105378674		0	0	0	0	0	0	0	0	0	0	0	0	0	0	0	0	0	0	0	0	0	0	0	0	0	0	0	0	0	0	NA	NA	NA	NA	NA
NC_000001.11	40689080	40692261	-	3182	gene-NFYC-AS1	NFYC-AS1	lncRNA	100130557	NFYC antisense RNA 1	73	100	114	97	46	54	42	50	105	94	127	69	44	50	67	77.8787	102.284	105.78	104.625	48.758	56.8696	43.0582	55.0747	100.722	138.078	71.3845	43.4509	55.1069	70.4452	76.6797	0.868273	0.213582	4.0653	4.79711e-05	0.000297956
NC_000001.11	40691699	40771603	+	5111	gene-NFYC	NFYC	protein_coding	4802	nuclear transcription factor Y subunit gamma	1421	1405	1490	1478	1231	1075	1290	1060	1567	1356	1324	1045	1169	1028	1033	1515.97	1437.09	1382.56	1594.19	1304.81	1132.13	1322.5	1167.58	1479.44	1439.5	1081.11	1154.41	1133	1086.12	1302.17	0.385875	0.0816625	4.72525	2.29838e-06	1.89709e-05
NC_000001.11	40754355	40754446	+	92	gene-MIR30E	MIR30E	miRNA	407034	microRNA 30e	0	0	0	0	0	0	0	0	0	0	0	0	0	0	0	0	0	0	0	0	0	0	0	0	0	0	0	0	0	0	NA	NA	NA	NA	NA
NC_000001.11	40757284	40757372	+	89	gene-MIR30C1	MIR30C1	miRNA	407031	microRNA 30c-1	0	0	0	0	0	0	0	0	0	0	0	0	0	0	0	0	0	0	0	0	0	0	0	0	0	0	0	0	0	0	NA	NA	NA	NA	NA
NC_000001.11	40783787	40840457	+	4360	gene-KCNQ4	KCNQ4	protein_coding	9132	potassium voltage-gated channel subfamily Q member 4	14	19	20	11	9	9	8	14	44	31	16	6	23	15	12	14.9356	19.4339	18.5578	11.8647	9.5396	9.47827	8.20156	15.4209	37.9604	17.3957	6.20735	22.713	16.5321	12.617	15.7756	0.622851	0.330119	1.88674	0.0591947	0.140756
NC_000001.11	40847981	40857494	-	663	gene-LOC105378676	LOC105378676	lncRNA	105378676		0	0	0	0	0	0	0	0	0	0	0	0	0	0	0	0	0	0	0	0	0	0	0	0	0	0	0	0	0	0	NA	NA	NA	NA	NA
NC_000001.11	40861054	40862363	-	1310	gene-CITED4	CITED4	protein_coding	163732	Cbp/p300 interacting transactivator with Glu/Asp rich carboxy-terminal domain 4	347	209	225	193	30	25	58	38	167	191	56	45	40	38	40	370.191	213.773	208.776	208.172	31.7987	26.3285	59.4613	41.8568	181.198	60.885	46.5551	39.5008	41.8813	42.0568	112.317	1.22223	0.285349	4.28327	1.84168e-05	0.000125116
NC_000001.11	40979696	41012565	+	4922	gene-CTPS1	CTPS1	protein_coding	1503	CTP synthase 1	5931	6365	6754	5895	4305	4260	4431	4139	5726	5068	5110	4244	4386	4059	4007	6327.38	6510.37	6266.98	6358.41	4563.11	4486.38	4542.64	4559.08	5463.26	5555.76	4390.66	4331.26	4473.58	4213.04	5145.85	0.338607	0.0429795	7.87833	3.31798e-15	8.31645e-14
NC_000001.11	41014590	41043890	+	4800	gene-SLFNL1-AS1	SLFNL1-AS1	lncRNA	100507178	SLFNL1 antisense RNA 1	36	29	33	23	25	30	34	19	13	24	16	35	30	31	19	38.406	29.6623	30.6204	24.808	26.4989	31.5942	34.8566	20.9284	18.7271	17.3957	36.2095	29.6256	34.1663	19.977	28.1054	-0.545265	0.281734	-1.93539	0.0529428	0.128566
NC_000001.11	41015597	41024704	-	5771	gene-SLFNL1	SLFNL1	protein_coding	200172	schlafen like 1	3	6	10	5	8	5	5	5	6	1	4	3	7	7	6	3.2005	6.13703	9.27891	5.39305	8.47965	5.26571	5.12598	5.50747	3.54297	4.34893	3.10367	6.91264	7.71497	6.30852	5.73714	-0.263127	0.345898	-0.760706	0.446833	0.626585
NC_000001.11	41027199	41242306	-	4783	gene-SCMH1	SCMH1	protein_coding	22955	Scm polycomb group protein homolog 1	1012	1045	1116	1029	1072	1113	1198	1108	875	864	880	1172	1115	1054	1190	1079.63	1068.87	1035.53	1109.89	1136.27	1172.15	1228.18	1220.45	880.175	956.764	1212.5	1101.09	1161.65	1251.19	1115.31	-0.36376	0.0742366	-4.9	9.58356e-07	8.36135e-06
NC_000001.11	41098799	41099183	+	385	gene-RPL23AP17	RPL23AP17	pseudogene	100271138	ribosomal protein L23a pseudogene 17	0	0	0	0	0	0	0	0	0	0	0	0	0	0	0	0	0	0	0	0	0	0	0	0	0	0	0	0	0	0	NA	NA	NA	NA	NA
NC_000001.11	41264418	41264879	-	462	gene-RPL36AP9	RPL36AP9	pseudogene	100271139	ribosomal protein L36a pseudogene 9	0	0	0	0	0	0	0	0	0	0	0	0	0	0	0	0	0	0	0	0	0	0	0	0	0	0	0	0	0	0	NA	NA	NA	NA	NA
NC_000001.11	41361434	41383590	+	2885	gene-FOXO6	FOXO6	protein_coding	100132074	forkhead box O6	300	269	271	249	220	254	313	294	332	270	176	279	315	222	209	320.05	275.144	251.459	268.574	233.19	267.498	320.886	323.839	304.695	191.353	288.642	311.069	244.675	219.747	272.916	-0.0771815	0.17842	-0.432583	0.665318	0.802318
NC_000001.11	41375004	41375669	-	394	gene-FOXO6-AS1	FOXO6-AS1	lncRNA	101929901	FOXO6 antisense RNA 1	3	3	4	2	0	5	3	4	1	3	0	1	1	4	3	3.2005	3.06852	3.71157	2.15722	0	5.26571	3.07559	4.40597	2.02455	0	1.03456	0.98752	4.40855	3.15426	2.60675	-0.157658	0.306807	-0.513869	0.607344	0.761054
NC_000001.11	41428212	41464911	+	5226	gene-LOC105378678	LOC105378678	lncRNA	105378678		13	6	9	12	4	7	2	18	6	1	4	8	10	11	6	13.8688	6.13703	8.35102	12.9433	4.23982	7.37199	2.05039	19.8269	3.54297	4.34893	8.27646	9.8752	12.1235	6.30852	8.51892	-0.468392	0.345031	-1.35754	0.174611	0.324515
NC_000001.11	41478775	41484699	-	1444	gene-EDN2	EDN2	protein_coding	1907	endothelin 2	68	70	87	69	37	55	53	53	56	68	42	64	47	46	35	72.5446	71.5987	80.7266	74.4241	39.2184	57.9228	54.3354	58.3792	62.7612	45.6637	66.2117	46.4134	50.6984	36.7997	58.407	0.132995	0.229415	0.57971	0.56211	0.725486
NC_000001.11	41506365	42035934	-	22500	gene-HIVEP3	HIVEP3	protein_coding	59269	HIVEP zinc finger 3	61	54	50	68	71	79	123	89	36	38	18	105	104	76	95	65.0768	55.2333	46.3946	73.3455	75.2569	83.1982	126.099	98.0329	37.4542	19.5702	108.629	102.702	83.7625	99.8849	76.76	-1.44594	0.240591	-6.00998	1.85551e-09	2.45441e-08
NC_000001.11	42153410	42155820	+	604	gene-GUCA2B	GUCA2B	protein_coding	2981	guanylate cyclase activator 2B	0	0	0	0	0	0	0	0	0	0	0	0	0	0	0	0	0	0	0	0	0	0	0	0	0	0	0	0	0	0	NA	NA	NA	NA	NA
NC_000001.11	42162690	42164745	-	597	gene-GUCA2A	GUCA2A	protein_coding	2980	guanylate cyclase activator 2A	0	0	0	1	0	0	0	0	0	0	0	0	0	0	0	0	0	0	1.07861	0	0	0	0	0	0	0	0	0	0	0.0770436	0	0.0983896	0	1	NA
NC_000001.11	42176539	42336805	-	7269	gene-FOXJ3	FOXJ3	protein_coding	22887	forkhead box J3	2072	2095	2344	2084	1720	1901	1916	1980	2525	2225	2537	2280	2253	2163	2428	2210.48	2142.85	2174.98	2247.82	1823.12	2002.02	1964.27	2180.96	2404.16	2758.31	2358.79	2224.88	2383.93	2552.85	2244.96	0.111946	0.0805099	1.39047	0.164388	0.310353
NC_000001.11	42380792	42425813	+	12158	gene-RIMKLA	RIMKLA	protein_coding	284716	ribosomal modification protein rimK like family member A	3	0	3	2	9	26	13	9	5	1	1	10	10	13	13	3.2005	0	2.78367	2.15722	9.5396	27.3817	13.3275	9.91344	3.03683	1.08723	10.3456	9.8752	14.3278	13.6685	8.61748	-1.05113	0.344096	-3.05477	0.00225235	0.00899669
NC_000001.11	42412352	42412824	-	473	gene-RPS15AP8	RPS15AP8	pseudogene	100271143	ribosomal protein S15a pseudogene 8	0	0	0	0	0	0	0	0	0	0	0	0	0	0	0	0	0	0	0	0	0	0	0	0	0	0	0	0	0	0	NA	NA	NA	NA	NA
NC_000001.11	42430329	42456022	-	1530	gene-ZMYND12	ZMYND12	protein_coding	84217	zinc finger MYND-type containing 12	1	0	0	0	4	1	0	1	0	0	1	1	0	1	0	1.06683	0	0	0	4.23982	1.05314	0	1.10149	0	1.08723	1.03456	0	1.10214	0	0.76323	0.0107252	0.194269	0.0552079	0.955973	NA
NC_000001.11	42456107	42657190	+	11677	gene-CCDC30	CCDC30	protein_coding	728621	coiled-coil domain containing 30	64	54	72	45	62	76	92	70	50	42	40	69	83	47	58	68.2773	55.2333	66.8082	48.5375	65.7173	80.0387	94.318	77.1045	46.5647	43.4893	71.3845	81.9642	51.8005	60.9824	65.1586	-0.482711	0.221415	-2.18011	0.029249	0.079735
NC_000001.11	42456341	42473417	+	3114	gene-PPCS	PPCS	protein_coding	79717	phosphopantothenoylcysteine synthetase	706	710	858	708	786	844	754	747	778	652	678	901	785	720	728	753.183	726.215	796.131	763.656	833.125	888.851	772.997	822.816	723.778	737.143	932.137	775.203	793.54	765.434	791.729	-0.158735	0.0912526	-1.73952	0.081944	0.181755
NC_000001.11	42499796	42500414	-	619	gene-TMSB4XP1	TMSB4XP1	pseudogene	7115	TMSB4X pseudogene 1	971	954	1162	959	1010	1204	865	907	843	710	638	890	937	799	953	1035.89	975.788	1078.21	1034.39	1070.56	1267.98	886.794	999.055	786.033	693.654	920.757	925.306	880.609	1002	968.359	-0.317561	0.113336	-2.80194	0.00507961	0.0181885
NC_000001.11	42569034	42569138	+	105	gene-RNU6-536P	RNU6-536P	pseudogene	106481350	RNA%2C U6 small nuclear 536%2C pseudogene	0	0	0	0	0	0	0	0	0	0	0	0	0	0	0	0	0	0	0	0	0	0	0	0	0	0	0	0	0	0	NA	NA	NA	NA	NA
NC_000001.11	42657770	42681654	+	5035	gene-PPIH	PPIH	protein_coding	10465	peptidylprolyl isomerase H	2012	2002	2196	1958	1698	1685	1646	1412	1936	1650	1498	1597	1660	1416	1410	2146.47	2047.72	2037.65	2111.92	1799.8	1774.54	1687.47	1555.31	1815.01	1628.67	1652.19	1639.28	1560.63	1482.5	1781.37	0.123207	0.0759561	1.62208	0.104785	0.219922
NC_000001.11	42682418	42703805	+	3209	gene-YBX1	YBX1	protein_coding	4904	Y-box binding protein 1	39109	38457	42761	36980	29539	29577	28545	26963	38703	33157	30762	28138	28141	25382	24734	41722.7	39335.3	39677.6	39887	31310	31148.8	29264.2	29699.6	36371.1	33445.4	29110.4	27789.8	27974.5	26005.8	33053	0.330896	0.058334	5.67243	1.40785e-08	1.6262e-07
NC_000001.11	42733093	42740236	-	3584	gene-CLDN19	CLDN19	protein_coding	149461	claudin 19	0	0	0	0	0	0	0	0	0	1	0	0	0	0	0	0	0	0	0	0	0	0	0	0.506138	0	0	0	0	0	0.0361527	0.0155651	0.0983896	0.158199	0.8743	NA
NC_000001.11	42746374	42767028	-	3136	gene-P3H1	P3H1	protein_coding	64175	prolyl 3-hydroxylase 1	3860	3685	4174	3602	3018	3165	3565	3136	2367	2092	2292	3215	3320	2971	3183	4117.97	3769.16	3873.02	3885.15	3198.95	3333.19	3654.82	3454.28	2256.87	2491.94	3326.1	3278.57	3274.45	3346.67	3375.8	-0.475257	0.0660047	-7.20035	6.00579e-13	1.22891e-11
NC_000001.11	42767249	42779491	+	4760	gene-C1orf50	C1orf50	protein_coding	79078	chromosome 1 open reading frame 50	316	334	360	372	394	364	412	344	370	329	379	339	373	349	347	337.119	341.628	334.041	401.243	417.623	383.343	422.38	378.914	353.791	412.061	350.715	368.345	384.646	364.843	375.049	0.0490218	0.108451	0.452019	0.651255	0.792444
NC_000001.11	42776666	42784895	-	493	gene-TMEM269-DT	TMEM269-DT	lncRNA	105378683	TMEM269 divergent transcript	0	0	0	0	0	0	0	0	0	0	0	0	0	0	0	0	0	0	0	0	0	0	0	0	0	0	0	0	0	0	NA	NA	NA	NA	NA
NC_000001.11	42784991	42800827	+	3404	gene-TMEM269	TMEM269	protein_coding	100129924	transmembrane protein 269	2	1	8	1	2	6	5	2	4	7	2	6	3	5	3	2.13366	1.02284	7.42313	1.07861	2.11991	6.31885	5.12598	2.20299	5.56752	2.17446	6.20735	2.96256	5.51069	3.15426	3.78592	-0.0661559	0.330639	-0.200085	0.841414	0.914957
NC_000001.11	42788327	42793666	-	614	gene-LOC107984946	LOC107984946	lncRNA	107984946		1	0	0	0	0	1	1	0	0	0	0	0	0	0	0	1.06683	0	0	0	0	1.05314	1.0252	0	0	0	0	0	0	0	0.224655	0	0.100659	0	1	NA
NC_000001.11	42807052	42817397	-	832	gene-SVBP	SVBP	protein_coding	374969	small vasohibin binding protein	185	184	191	180	236	243	277	256	248	161	160	233	232	170	221	197.364	188.202	177.227	194.15	250.15	255.913	283.979	281.982	207.011	173.957	241.052	229.105	187.364	232.364	221.416	-0.200671	0.13226	-1.51725	0.129204	0.258769
NC_000001.11	42817122	42844991	+	3784	gene-ERMAP	ERMAP	protein_coding	114625	erythroblast membrane associated protein %28Scianna blood group%29	243	263	257	258	237	281	275	248	263	247	248	297	293	248	251	259.24	269.007	238.468	278.282	251.21	295.933	281.929	273.17	258.131	269.634	307.264	289.343	273.33	263.906	272.06	-0.105038	0.114516	-0.917232	0.359021	0.540306
NC_000001.11	42846563	42852477	+	3076	gene-ZNF691	ZNF691	protein_coding	51058	zinc finger protein 691	432	509	564	460	465	451	443	421	450	443	404	419	454	405	465	460.871	520.625	523.331	496.161	492.879	474.967	454.162	463.729	451.982	439.242	433.48	448.334	446.366	488.91	471.074	-0.0242296	0.0916669	-0.264322	0.791532	0.884547
NC_000001.11	42857622	42888792	+	2365	gene-LOC339539	LOC339539	lncRNA	339539	uncharacterized LOC339539	0	0	2	0	0	0	0	0	0	0	0	0	0	0	0	0	0	1.85578	0	0	0	0	0	0	0	0	0	0	0	0.132556	0	0.0983896	0	1	NA
NC_000001.11	42886351	42888721	-	2371	gene-LOC100420252	LOC100420252	pseudogene	100420252	transmembrane channel like 6 pseudogene	0	0	0	0	0	0	0	0	0	0	0	0	0	0	0	0	0	0	0	0	0	0	0	0	0	0	0	0	0	0	NA	NA	NA	NA	NA
NC_000001.11	42903114	42904112	+	999	gene-ATP6V1E1P1	ATP6V1E1P1	pseudogene	343515	ATPase H%2B transporting V1 subunit E1 pseudogene 1	17	13	10	10	22	29	18	20	23	36	16	26	24	16	27	18.1361	13.2969	9.27891	10.7861	23.319	30.5411	18.4535	22.0299	29.8622	17.3957	26.8985	23.7005	17.6342	28.3883	20.6944	-0.0150843	0.299392	-0.0503832	0.959817	0.980134
NC_000001.11	42925353	42958868	-	3384	gene-SLC2A1	SLC2A1	protein_coding	6513	solute carrier family 2 member 1	3929	4077	4424	3974	3015	3132	3215	3128	3623	2976	3420	3083	3376	2760	2760	4191.58	4170.11	4104.99	4286.4	3195.77	3298.44	3296	3445.47	3340.01	3718.33	3189.54	3333.87	3041.9	2901.92	3536.74	0.175642	0.0664468	2.64335	0.00820899	0.0275239
NC_000001.11	42959049	42983358	+	1124	gene-SLC2A1-AS1	SLC2A1-AS1	lncRNA	440584	SLC2A1 antisense RNA 1	8	6	7	23	23	29	41	16	14	34	13	31	23	7	21	8.53466	6.13703	6.49524	24.808	24.379	30.5411	42.033	17.6239	24.2946	14.134	32.0713	22.713	7.71497	22.0798	20.2543	-0.080128	0.339606	-0.235944	0.813476	0.898782
NC_000001.11	42991438	42991543	+	106	gene-RNU6-880P	RNU6-880P	pseudogene	106479955	RNA%2C U6 small nuclear 880%2C pseudogene	0	0	0	0	0	0	0	0	0	0	0	0	0	0	0	0	0	0	0	0	0	0	0	0	0	0	0	0	0	0	NA	NA	NA	NA	NA
NC_000001.11	43142959	43156396	+	3774	gene-FAM183A	FAM183A	protein_coding	440585	family with sequence similarity 183 member A	3	0	4	0	8	7	12	4	2	5	8	7	12	10	13	3.2005	0	3.71157	0	8.47965	7.37199	12.3023	4.40597	3.54297	8.69786	7.24191	11.8502	11.0214	13.6685	6.82106	-0.540618	0.34528	-1.56574	0.11741	0.240421
NC_000001.11	43164174	43172570	-	1642	gene-EBNA1BP2	EBNA1BP2	protein_coding	10969	EBNA1 binding protein 2	4904	5055	5506	4958	2523	2530	2476	2304	3736	3133	2518	2260	2346	2038	2011	5231.74	5170.45	5108.97	5347.75	2674.27	2664.45	2538.38	2537.84	3476.66	2737.65	2338.1	2316.72	2246.16	2114.41	3321.68	0.462383	0.0814451	5.67723	1.3689e-08	1.58478e-07
NC_000001.11	43171652	43171712	-	61	gene-MIR6733	MIR6733	miRNA	102465439	microRNA 6733	12	14	16	6	8	6	8	10	10	11	5	4	6	6	4	12.802	14.3197	14.8463	6.47166	8.47965	6.31885	8.20156	11.0149	10.6289	5.43616	4.13823	5.92512	6.61283	4.20568	8.52868	0.40671	0.344919	1.17915	0.238339	0.407563
NC_000001.11	43172330	43254358	+	5927	gene-CFAP57	CFAP57	protein_coding	149465	cilia and flagella associated protein 57	11	7	7	7	3	6	13	2	9	19	8	4	5	7	8	11.7352	7.15987	6.49524	7.55027	3.17987	6.31885	13.3275	2.20299	14.1719	8.69786	4.13823	4.9376	7.71497	8.41136	7.57441	0.45742	0.347068	1.31796	0.187518	0.341673
NC_000001.11	43172791	43250916	-	2942	gene-LOC105378685	LOC105378685	lncRNA	105378685		0	0	0	0	0	0	0	5	0	0	0	1	1	1	0	0	0	0	0	0	0	0	5.50747	0	0	1.03456	0.98752	1.10214	0	0.616549	-0.0790092	0.144295	-0.547554	0.583998	NA
NC_000001.11	43269865	43274002	+	2528	gene-TMEM125	TMEM125	protein_coding	128218	transmembrane protein 125	0	1	0	0	9	8	5	4	3	4	13	5	9	5	5	0	1.02284	0	0	9.5396	8.42513	5.12598	4.40597	3.54297	14.134	5.17279	8.88768	5.51069	5.2571	5.0732	0.109831	0.34179	0.321342	0.747951	0.856912
NC_000001.11	43281877	43285840	-	1681	gene-C1orf210	C1orf210	protein_coding	149466	chromosome 1 open reading frame 210	1	0	0	0	0	0	0	2	1	0	0	0	1	0	3	1.06683	0	0	0	0	0	0	2.20299	0.506138	0	0	0.98752	0	3.15426	0.565553	-0.115978	0.157612	-0.735844	0.461826	NA
NC_000001.11	43300954	43323108	+	5083	gene-TIE1	TIE1	protein_coding	7075	tyrosine kinase with immunoglobulin like and EGF like domains 1	0	0	1	0	0	0	4	0	0	0	0	1	0	0	1	0	0	0.927891	0	0	0	4.10078	0	0	0	1.03456	0	0	1.05142	0.508189	-0.0460068	0.138588	-0.331968	0.739913	NA
NC_000001.11	43336875	43354466	+	4747	gene-MPL	MPL	protein_coding	4352	MPL proto-oncogene%2C thrombopoietin receptor	5	4	6	7	5	5	4	6	6	6	5	4	9	9	3	5.33416	4.09135	5.56735	7.55027	5.29978	5.26571	4.10078	6.60896	6.07366	5.43616	4.13823	8.88768	9.91925	3.15426	5.81626	-0.0969901	0.346477	-0.279932	0.77953	0.876868
NC_000001.11	43354684	43358630	-	1151	gene-LOC105378687	LOC105378687	lncRNA	105378687		11	11	21	17	15	24	18	10	15	9	5	17	14	19	20	11.7352	11.2512	19.4857	18.3364	15.8993	25.2754	18.4535	11.0149	12.1473	5.43616	17.5875	13.8253	20.9406	21.0284	15.8869	-0.612402	0.323935	-1.89051	0.05869	0.139831
NC_000001.11	43358981	43363203	+	1649	gene-CDC20	CDC20	protein_coding	991	cell division cycle 20	6742	6462	7388	6473	4643	4598	5292	4400	6373	5639	3962	4532	4688	4220	4125	7192.58	6609.58	6855.26	6981.85	4921.37	4842.34	5425.33	4846.57	6079.73	4307.61	4688.62	4629.49	4651.02	4337.11	5454.89	0.182434	0.100689	1.81185	0.0700093	0.160764
NC_000001.11	43363401	43368011	-	1695	gene-ELOVL1	ELOVL1	protein_coding	64834	ELOVL fatty acid elongase 1	3494	3538	3742	3377	2746	2712	2948	2561	2781	2207	1956	2771	2794	2372	2482	3727.51	3618.8	3472.17	3642.47	2910.64	2856.12	3022.28	2820.92	2524.62	2126.63	2866.76	2759.13	2614.27	2609.63	2969.42	-0.213988	0.0725836	-2.94815	0.00319679	0.0121829
NC_000001.11	43364648	43364715	-	68	gene-MIR6734	MIR6734	miRNA	102466723	microRNA 6734	3	0	4	5	4	6	2	4	4	1	0	2	0	3	2	3.2005	0	3.71157	5.39305	4.23982	6.31885	2.05039	4.40597	2.53069	0	2.06912	0	3.30642	2.10284	2.80923	0.00191619	0.304184	0.00629945	0.994974	0.997819
NC_000001.11	43375547	43380989	+	4375	gene-LOC112268225	LOC112268225	lncRNA	112268225		13	15	20	17	17	20	5	13	16	12	9	13	20	16	13	13.8688	15.3426	18.5578	18.3364	18.0192	21.0628	5.12598	14.3194	14.1719	9.78509	13.4493	19.7504	17.6342	13.6685	15.2209	-0.251152	0.325305	-0.772051	0.440084	0.619941
NC_000001.11	43383917	43389800	-	2029	gene-MED8	MED8	protein_coding	112950	mediator complex subunit 8	1399	1520	1497	1391	1502	1513	1460	1302	1452	1266	1165	1514	1352	1214	1317	1492.5	1554.71	1389.05	1500.35	1592.05	1593.4	1496.79	1434.14	1375.68	1266.63	1566.32	1335.13	1338	1384.72	1451.39	-0.0850966	0.0825319	-1.03107	0.302506	0.481481
NC_000001.11	43385049	43385726	+	536	gene-MED8-AS1	MED8-AS1	lncRNA	107984947		0	1	0	0	0	0	0	0	0	0	0	0	0	0	0	0	1.02284	0	0	0	0	0	0	0	0	0	0	0	0	0.0730599	0	0.0983896	0	1	NA
NC_000001.11	43389884	43454247	+	14844	gene-SZT2	SZT2	protein_coding	23334	SZT2 subunit of KICSTOR complex	1135	1388	1420	1208	1576	1218	1736	1661	1632	1580	1389	1743	1986	1708	1706	1210.85	1419.7	1317.61	1302.96	1670.49	1282.73	1779.74	1829.58	1625.72	1510.17	1803.23	1961.22	1882.45	1793.72	1599.3	-0.240849	0.111485	-2.16038	0.0307432	0.0830057
NC_000001.11	43447776	43448644	-	699	gene-SZT2-AS1	SZT2-AS1	lncRNA	100873952	SZT2 antisense RNA 1	3	8	3	8	0	1	6	4	1	0	2	1	2	0	0	3.2005	8.18271	2.78367	8.62888	0	1.05314	6.15117	4.40597	0.506138	2.17446	1.03456	1.97504	0	0	2.86402	0.195865	0.293919	0.666392	0.505161	0.678279
NC_000001.11	43448539	43448611	+	73	gene-MIR6735	MIR6735	miRNA	102465440	microRNA 6735	1	1	0	0	2	0	0	3	0	2	1	0	0	2	2	1.06683	1.02284	0	0	2.11991	0	0	3.30448	1.01228	1.08723	0	0	2.20428	2.10284	0.994335	-0.00977635	0.220463	-0.0443446	0.96463	NA
NC_000001.11	43450607	43454241	-	2015	gene-HYI	HYI	protein_coding	81888	hydroxypyruvate isomerase %28putative%29	663	566	658	603	337	270	339	287	482	360	336	310	351	256	245	707.31	578.927	610.553	650.402	357.205	284.348	347.541	316.129	426.169	365.31	320.713	346.62	282.147	257.598	417.926	0.386202	0.131005	2.948	0.00319839	0.0121867
NC_000001.11	43522238	43623666	+	8319	gene-PTPRF	PTPRF	protein_coding	5792	protein tyrosine phosphatase receptor type F	4217	4166	4599	4049	4552	4031	5533	5028	6860	6213	5003	5139	5817	4993	5664	4498.83	4261.15	4267.37	4367.29	4824.92	4245.21	5672.41	5538.31	6616.75	5439.42	5316.59	5744.41	5502.98	5955.24	5160.78	0.0950706	0.103126	0.921888	0.356587	0.538254
NC_000001.11	43650149	43705518	+	4693	gene-KDM4A	KDM4A	protein_coding	9682	lysine demethylase 4A	1923	1949	2010	1892	1530	1385	1649	1474	1895	1773	1436	1482	1776	1492	1495	2051.52	1993.51	1865.06	2040.73	1621.73	1458.6	1690.55	1623.6	1856.52	1561.27	1533.21	1753.84	1644.39	1571.87	1733.31	0.0753166	0.0864212	0.871507	0.383478	0.565342
NC_000001.11	43699724	43707341	-	1574	gene-KDM4A-AS1	KDM4A-AS1	lncRNA	100132774	KDM4A antisense RNA 1	37	55	48	65	48	48	51	60	42	39	51	51	43	45	60	39.4728	56.2561	44.5388	70.1097	50.8779	50.5508	52.285	66.0896	40.9972	55.4488	52.7625	42.4634	49.5962	63.0852	52.4667	-0.110686	0.240101	-0.460997	0.644801	0.788521
NC_000001.11	43707465	43931164	+	7281	gene-ST3GAL3	ST3GAL3	protein_coding	6487	ST3 beta-galactoside alpha-2%2C3-sialyltransferase 3	247	199	261	193	326	305	330	319	295	243	230	303	327	265	321	263.508	203.545	242.18	208.172	345.546	321.208	338.314	351.376	272.302	250.063	313.471	322.919	292.067	337.506	290.156	-0.262973	0.118546	-2.21832	0.0265332	0.0735943
NC_000001.11	43709392	43727343	-	469	gene-ST3GAL3-AS1	ST3GAL3-AS1	lncRNA	101929592	ST3GAL3 antisense RNA 1	0	0	0	0	0	0	0	0	0	0	0	0	0	0	0	0	0	0	0	0	0	0	0	0	0	0	0	0	0	0	NA	NA	NA	NA	NA
NC_000001.11	43838622	43838683	+	62	gene-MIR6079	MIR6079	miRNA	102464830	microRNA 6079	0	0	0	1	0	1	0	0	0	0	0	0	0	0	1	0	0	0	1.07861	0	1.05314	0	0	0	0	0	0	0	1.05142	0.227369	-0.0199349	0.101044	-0.19729	0.843601	NA
NC_000001.11	43933801	43937240	+	1463	gene-ARTN	ARTN	protein_coding	9048	artemin	45	42	44	34	20	27	25	21	36	15	4	15	27	16	9	48.0074	42.9592	40.8272	36.6728	21.1991	28.4348	25.6299	23.1314	25.8131	4.34893	15.5184	26.663	17.6342	9.46278	26.1644	0.0041213	0.322374	0.0127842	0.9898	0.994797
NC_000001.11	43937892	43940543	-	1216	gene-LOC105378688	LOC105378688	lncRNA	105378688		34	14	8	15	20	24	15	11	14	12	17	14	7	7	9	36.2723	14.3197	7.42313	16.1792	21.1991	25.2754	15.3779	12.1164	13.1596	18.4829	14.4838	6.91264	7.71497	9.46278	15.5986	0.438845	0.34053	1.28871	0.197498	0.354487
NC_000001.11	43944370	43947538	-	1722	gene-LOC101929609	LOC101929609	lncRNA	101929609		13	25	15	18	14	12	8	12	16	17	17	16	15	10	15	13.8688	25.571	13.9184	19.415	14.8394	12.6377	8.20156	13.2179	16.7026	18.4829	16.5529	14.8128	11.0214	15.7713	15.3581	0.182377	0.314606	0.579701	0.562116	0.725486
NC_000001.11	43946852	43968022	+	4247	gene-IPO13	IPO13	protein_coding	9670	importin 13	1352	1427	1624	1330	1242	1093	1253	1153	1338	1238	1017	1133	1275	1142	1128	1442.36	1459.59	1506.9	1434.55	1316.47	1151.08	1284.57	1270.02	1303.81	1105.71	1172.15	1259.09	1258.64	1186	1296.5	-0.00929353	0.0799419	-0.116253	0.907452	0.952272
NC_000001.11	43969997	43973369	+	2759	gene-DPH2	DPH2	protein_coding	1802	diphthamide biosynthesis 2	2103	2119	2338	1946	1398	1310	1452	1343	1618	1425	1508	1366	1433	1176	1237	2243.55	2167.4	2169.41	2098.98	1481.82	1379.61	1488.58	1479.31	1540.18	1639.55	1413.21	1415.12	1296.11	1300.61	1650.96	0.224478	0.066354	3.38303	0.000716911	0.00331503
NC_000001.11	43974960	43978295	+	1751	gene-ATP6V0B	ATP6V0B	protein_coding	533	ATPase H%2B transporting V0 subunit b	4198	4039	4482	3852	4648	4531	4739	4132	3864	3310	3379	4244	4339	3661	3725	4478.56	4131.25	4158.81	4154.81	4926.67	4771.78	4858.4	4551.37	3631.04	3673.76	4390.66	4284.85	4034.93	3916.54	4283.1	-0.184997	0.062048	-2.98152	0.00286819	0.0110726
NC_000001.11	43979210	43991171	+	2484	gene-B4GALT2	B4GALT2	protein_coding	8704	beta-1%2C4-galactosyltransferase 2	2222	2091	2330	1962	1775	1647	1879	1528	1614	1403	1226	1730	1894	1558	1503	2370.5	2138.76	2161.99	2116.23	1881.42	1734.52	1926.34	1683.08	1527.02	1332.95	1789.79	1870.36	1717.13	1580.28	1845.03	-0.272693	0.0876683	-3.11051	0.00186767	0.00765243
NC_000001.11	43991599	43996528	+	1532	gene-CCDC24	CCDC24	protein_coding	149473	coiled-coil domain containing 24	69	62	81	73	95	117	152	99	77	60	57	104	119	101	105	73.6114	63.416	75.1592	78.7386	100.696	123.218	155.83	109.048	69.341	61.9722	107.594	117.515	111.316	110.399	96.9895	-0.690788	0.187845	-3.67743	0.000235596	0.00123984
NC_000001.11	43996483	44031462	-	3892	gene-SLC6A9	SLC6A9	protein_coding	6536	solute carrier family 6 member 9	1499	1642	1635	1479	1530	1422	1676	1487	2267	1873	1166	1455	1618	1334	1398	1599.18	1679.5	1517.1	1595.26	1621.73	1497.57	1718.23	1637.92	2095.41	1267.71	1505.28	1597.81	1470.25	1469.89	1590.92	0.154051	0.12964	1.1883	0.234716	0.403102
NC_000001.11	44030437	44040680	+	895	gene-LOC107984948	LOC107984948	lncRNA	107984948		6	4	6	7	16	22	17	22	9	7	4	23	11	11	22	6.40099	4.09135	5.56735	7.55027	16.9593	23.1691	17.4283	24.2329	8.09821	4.34893	23.7948	10.8627	12.1235	23.1312	13.4114	-0.869621	0.331475	-2.62348	0.00870353	0.0289548
NC_000001.11	44043927	44135140	+	4001	gene-KLF17	KLF17	protein_coding	128209	Kruppel like factor 17	32	23	33	26	37	54	59	42	29	30	27	45	45	44	46	34.1386	23.5253	30.6204	28.0439	39.2184	56.8696	60.4865	46.2627	29.8622	29.3553	46.5551	44.4384	48.4941	48.3653	40.4454	-0.56567	0.241987	-2.3376	0.0194078	0.0567887
NC_000001.11	44103063	44104705	-	1643	gene-KRT8P47	KRT8P47	pseudogene	644743	keratin 8 pseudogene 47	6	5	4	7	4	3	4	2	5	9	4	4	5	3	3	6.40099	5.11419	3.71157	7.55027	4.23982	3.15942	4.10078	2.20299	7.08594	4.34893	4.13823	4.9376	3.30642	3.15426	4.53224	0.273345	0.345693	0.790715	0.42911	0.609746
NC_000001.11	44122054	44122595	-	542	gene-LOC100129492	LOC100129492	pseudogene	100129492	small nuclear ribonucleoprotein Sm D1 pseudogene	74	48	66	64	74	69	64	76	89	56	68	58	76	59	52	78.9456	49.0963	61.2408	69.0311	78.4367	72.6667	65.6125	83.7135	73.3901	73.9318	60.0044	75.0515	65.0262	54.6739	68.6301	0.188262	0.205171	0.917589	0.358834	0.540175
NC_000001.11	44137821	44141631	-	3159	gene-KLF18	KLF18	protein_coding	105378952	Kruppel like factor 18	0	0	0	0	0	0	0	0	0	0	0	0	0	0	0	0	0	0	0	0	0	0	0	0	0	0	0	0	0	0	NA	NA	NA	NA	NA
NC_000001.11	44213471	44220673	+	1742	gene-DMAP1	DMAP1	protein_coding	55929	DNA methyltransferase 1 associated protein 1	695	717	786	647	823	813	1003	809	812	753	705	795	882	753	741	741.448	733.375	729.323	697.861	872.344	856.204	1028.27	891.108	792.107	766.499	822.474	870.993	829.91	779.102	815.073	-0.0803881	0.0854713	-0.940527	0.346947	0.528371
NC_000001.11	44221070	44355298	-	1774	gene-ERI3	ERI3	protein_coding	79033	ERI1 exoribonuclease family member 3	2722	2606	3054	2488	2634	2592	2718	2462	2382	2088	1696	2478	2730	2212	2246	2903.92	2665.52	2833.78	2683.58	2791.92	2729.74	2786.48	2711.88	2262.44	1843.95	2563.63	2695.93	2437.93	2361.49	2590.87	-0.282778	0.0808598	-3.49714	0.000470275	0.00228431
NC_000001.11	44222595	44244283	-	1120	gene-ERI3-IT1	ERI3-IT1	lncRNA	100874278	ERI3 intronic transcript 1	14	10	15	14	32	16	18	22	16	14	14	8	32	22	20	14.9356	10.2284	13.9184	15.1005	33.9186	16.8503	18.4535	24.2329	15.1842	15.2212	8.27646	31.6006	24.247	21.0284	18.7997	-0.332253	0.322245	-1.03106	0.302514	0.481481
NC_000001.11	44252344	44252559	-	216	gene-SNORA110	SNORA110	snoRNA	106635545	small nucleolar RNA%2C H/ACA box 110	0	0	0	0	0	0	0	0	0	0	0	2	0	0	0	0	0	0	0	0	0	0	0	0	0	2.06912	0	0	0	0.147794	-0.0432328	0.0983896	-0.439404	0.660369	NA
NC_000001.11	44405160	44651724	+	6643	gene-RNF220	RNF220	protein_coding	55182	ring finger protein 220	1761	1691	1738	1534	1957	1810	2038	1632	2191	1774	1834	1790	1941	1635	1598	1878.69	1729.62	1612.68	1654.59	2074.33	1906.19	2089.35	1797.64	2006.84	1993.98	1851.86	1916.78	1802	1680.17	1856.76	0.139881	0.0823739	1.69813	0.0894836	0.194665
NC_000001.11	44417480	44419465	+	277	gene-LOC107984951	LOC107984951	lncRNA	107984951		2	0	0	0	3	2	1	4	1	0	2	4	2	5	3	2.13366	0	0	0	3.17987	2.10628	1.0252	4.40597	0.506138	2.17446	4.13823	1.97504	5.51069	3.15426	2.16499	-0.443128	0.298876	-1.48265	0.138168	0.272102
NC_000001.11	44545493	44545552	+	60	gene-MIR5584	MIR5584	miRNA	100847089	microRNA 5584	0	0	0	0	0	0	0	0	0	0	0	0	0	0	0	0	0	0	0	0	0	0	0	0	0	0	0	0	0	0	NA	NA	NA	NA	NA
NC_000001.11	44633284	44645482	-	3297	gene-LOC107984950	LOC107984950	lncRNA	107984950		40	46	66	41	62	54	43	33	37	37	13	34	55	43	47	42.6733	47.0506	61.2408	44.223	65.7173	56.8696	44.0834	36.3493	37.4542	14.134	35.175	54.3136	47.392	49.4168	45.4352	-0.586561	0.277474	-2.11393	0.0345214	0.0912952
NC_000001.11	44653247	44674481	-	2733	gene-TMEM53	TMEM53	protein_coding	79639	transmembrane protein 53	46	56	50	34	86	76	126	56	54	40	38	64	72	54	85	49.0743	57.279	46.3946	36.6728	91.1562	80.0387	129.175	61.6836	47.577	41.3148	66.2117	71.1015	59.5155	89.3707	66.1832	-0.564919	0.246147	-2.29505	0.0217304	0.0623917
NC_000001.11	44670957	44671056	-	100	gene-SNORD145	SNORD145	snoRNA	109623472	small nucleolar RNA%2C C/D box 145	1	0	0	0	0	2	0	0	1	0	1	0	0	0	0	1.06683	0	0	0	0	2.10628	0	0	0.506138	1.08723	0	0	0	0	0.340463	0.0766556	0.128317	0.597394	0.550244	NA
NC_000001.11	44674696	44725591	+	3906	gene-ARMH1	ARMH1	protein_coding	339541	armadillo like helical domain containing 1	8	10	12	7	52	69	66	52	21	18	18	65	59	43	61	8.53466	10.2284	11.1347	7.55027	55.1177	72.6667	67.6629	57.2777	19.7394	19.5702	67.2463	58.2637	47.392	64.1366	40.4658	-1.36308	0.251473	-5.42038	5.94734e-08	6.26192e-07
NC_000001.11	44700650	44724119	-	1149	gene-LOC105378690	LOC105378690	lncRNA	105378690		2	5	4	0	0	2	0	3	0	0	1	2	9	4	0	2.13366	5.11419	3.71157	0	0	2.10628	0	3.30448	0	1.08723	2.06912	8.88768	4.40855	0	2.34448	-0.387115	0.264657	-1.4627	0.143549	0.280037
NC_000001.11	44721786	44721901	-	116	gene-RNU5F-1	RNU5F-1	snRNA	26828	RNA%2C U5F small nuclear 1	0	2	0	0	0	1	0	0	0	0	0	0	2	0	0	0	2.04568	0	0	0	1.05314	0	0	0	0	0	1.97504	0	0	0.362418	-0.0415412	0.114731	-0.362074	0.717297	NA
NC_000001.11	44731069	44731168	-	100	gene-RNU5D-1	RNU5D-1	snRNA	26830	RNA%2C U5D small nuclear 1	0	0	0	1	0	0	0	3	1	0	0	0	2	0	0	0	0	0	1.07861	0	0	0	3.30448	0.506138	0	0	1.97504	0	0	0.490305	-0.022441	0.13703	-0.163767	0.869914	NA
NC_000001.11	44739704	44767767	+	3494	gene-KIF2C	KIF2C	protein_coding	11004	kinesin family member 2C	3752	3698	4208	3861	3470	3302	3453	3221	4144	3762	3055	3379	3486	2986	3108	4002.75	3782.46	3904.57	4164.52	3678.05	3477.47	3540	3547.91	4001.53	3321.49	3495.77	3442.5	3290.99	3267.81	3636.99	0.119849	0.0727544	1.6473	0.0994954	0.211482
NC_000001.11	44762035	44762107	+	73	gene-SNORD160	SNORD160	snoRNA	109623476	small nucleolar RNA%2C C/D box 160	2	1	0	6	1	2	5	3	6	0	1	2	2	1	4	2.13366	1.02284	0	6.47166	1.05996	2.10628	5.12598	3.30448	3.03683	1.08723	2.06912	1.97504	1.10214	4.20568	2.47864	-0.0104877	0.301619	-0.0347714	0.972262	0.986219
NC_000001.11	44775540	44778779	+	778	gene-RPS8	RPS8	protein_coding	6202	ribosomal protein S8	27634	26722	29906	25659	31567	33053	31638	27558	33836	27519	32424	30634	30590	25714	26565	29480.8	27332.3	27749.5	27676.1	33459.6	34809.5	32435.1	30355	31054.1	35252.4	31692.7	30208.2	28340.4	27931	30555.5	0.164046	0.073609	2.22861	0.0258398	0.0720414
NC_000001.11	44775865	44775938	+	74	gene-SNORD55	SNORD55	snoRNA	26811	small nucleolar RNA%2C C/D box 55	20	14	13	12	16	11	11	19	12	16	38	16	23	14	9	21.3366	14.3197	12.0626	12.9433	16.9593	11.5846	11.2771	20.9284	14.1719	41.3148	16.5529	22.713	15.4299	9.46278	17.2184	0.461865	0.329937	1.39986	0.161556	0.306305
NC_000001.11	44776492	44776589	+	98	gene-SNORD46	SNORD46	snoRNA	94161	small nucleolar RNA%2C C/D box 46	13	19	16	11	8	2	6	8	8	2	13	11	10	3	6	13.8688	19.4339	14.8463	11.8647	8.47965	2.10628	6.15117	8.81195	5.06138	14.134	11.3801	9.8752	3.30642	6.30852	9.68775	0.136235	0.345445	0.394375	0.693304	0.821428
NC_000001.11	44777842	44777912	+	71	gene-SNORD38A	SNORD38A	snoRNA	94162	small nucleolar RNA%2C C/D box 38A	25	22	13	14	14	21	18	9	12	20	12	14	17	16	10	26.6708	22.5025	12.0626	15.1005	14.8394	22.116	18.4535	9.91344	16.1964	13.0468	14.4838	16.7878	17.6342	10.5142	16.4516	0.0147142	0.320887	0.0458547	0.963426	0.981514
NC_000001.11	44778390	44778458	+	69	gene-SNORD38B	SNORD38B	snoRNA	94163	small nucleolar RNA%2C C/D box 38B	20	19	8	13	15	35	14	14	13	18	21	16	17	11	13	21.3366	19.4339	7.42313	14.0219	15.8993	36.8599	14.3527	15.4209	15.6903	22.8319	16.5529	16.7878	12.1235	13.6685	17.3145	0.237303	0.329159	0.720935	0.470949	0.648513
NC_000001.11	44780285	44780745	-	461	gene-RPS15AP11	RPS15AP11	pseudogene	644790	ribosomal protein S15a pseudogene 11	10	13	14	12	13	13	19	12	13	9	11	17	10	14	10	10.6683	13.2969	12.9905	12.9433	13.7794	13.6908	19.4787	13.2179	11.135	11.9596	17.5875	9.8752	15.4299	10.5142	13.3262	-0.137501	0.320842	-0.428562	0.668242	0.803929
NC_000001.11	44782145	44792828	-	3532	gene-BEST4	BEST4	protein_coding	266675	bestrophin 4	9	18	10	11	11	8	4	14	13	18	4	8	16	1	8	9.60149	18.4111	9.27891	11.8647	11.6595	8.42513	4.10078	15.4209	15.6903	4.34893	8.27646	15.8003	1.10214	8.41136	10.1709	0.16625	0.346163	0.480265	0.631039	0.778523
NC_000001.11	44799952	44805995	+	2770	gene-PLK3	PLK3	protein_coding	1263	polo like kinase 3	182	162	169	150	177	188	213	218	119	116	134	190	230	158	160	194.163	165.7	156.814	161.792	187.612	197.991	218.367	240.126	118.943	145.689	196.566	227.13	174.138	168.227	182.375	-0.517199	0.158735	-3.25824	0.00112104	0.0048966
NC_000001.11	44805893	44807351	-	1355	gene-DYNLT4	DYNLT4	protein_coding	343521	dynein light chain Tctex-type 4	1	7	2	2	0	1	5	3	6	3	2	2	0	2	0	1.06683	7.15987	1.85578	2.15722	0	1.05314	5.12598	3.30448	4.55525	2.17446	2.06912	0	2.20428	0	2.3376	0.360836	0.287204	1.25637	0.20898	0.3695
NC_000001.11	44807442	44815585	+	4640	gene-BTBD19	BTBD19	protein_coding	149478	BTB domain containing 19	78	82	58	78	69	67	67	92	47	57	60	73	126	89	76	83.2129	83.8728	53.8177	84.1316	73.137	70.5605	68.6881	101.337	52.6384	65.2339	75.5227	124.428	98.0903	79.9079	79.6128	-0.608277	0.229449	-2.65103	0.00802457	0.0270027
NC_000001.11	44819122	44821994	+	2205	gene-LOC107984952	LOC107984952	lncRNA	107984952		9	5	11	6	12	11	6	11	10	7	5	7	12	5	19	9.60149	5.11419	10.2068	6.47166	12.7195	11.5846	6.15117	12.1164	8.60435	5.43616	7.24191	11.8502	5.51069	19.977	9.47044	-0.343658	0.343381	-1.00081	0.316921	0.496892
NC_000001.11	44819845	44843253	-	5270	gene-PTCH2	PTCH2	protein_coding	8643	patched 2	16	20	22	9	11	18	11	9	14	3	1	6	8	6	5	17.0693	20.4568	20.4136	9.70749	11.6595	18.9565	11.2771	9.91344	8.60435	1.08723	6.20735	7.90016	6.61283	5.2571	11.0802	-0.0203328	0.344107	-0.0590887	0.952881	0.976505
NC_000001.11	44850522	44986641	-	2466	gene-EIF2B3	EIF2B3	protein_coding	8891	eukaryotic translation initiation factor 2B subunit gamma	1319	1374	1487	1193	1033	1057	981	898	1244	1090	886	985	983	971	945	1407.15	1405.38	1379.77	1286.78	1094.93	1113.17	1005.72	989.141	1181.33	963.288	1019.04	970.732	1070.18	993.592	1134.3	0.0890293	0.0890069	1.00025	0.317189	0.49712
NC_000001.11	44988146	44988770	-	625	gene-PPIAP35	PPIAP35	pseudogene	128192	peptidylprolyl isomerase A pseudogene 35	4	3	1	2	4	4	4	5	8	1	1	1	2	3	2	4.26733	3.06852	0.927891	2.15722	4.23982	4.21256	4.10078	5.50747	4.55525	1.08723	1.03456	1.97504	3.30642	2.10284	3.03878	0.201459	0.327278	0.615558	0.538186	0.705481
NC_000001.11	44991677	44992265	-	589	gene-MRPS17P1	MRPS17P1	pseudogene	359803	mitochondrial ribosomal protein S17 pseudogene 1	0	1	1	1	1	0	1	0	0	0	0	1	0	0	0	0	1.02284	0.927891	1.07861	1.05996	0	1.0252	0	0	0	1.03456	0	0	0	0.439218	-0.0225026	0.165613	-0.135875	0.89192	NA
NC_000001.11	45002547	45011324	-	3598	gene-HECTD3	HECTD3	protein_coding	79654	HECT domain E3 ubiquitin protein ligase 3	1676	1744	1824	1567	1725	1695	2055	1892	1650	1488	1383	1794	1872	1594	1776	1788.01	1783.83	1692.47	1690.18	1828.42	1785.07	2106.78	2084.03	1588.26	1503.64	1856	1848.64	1756.81	1867.32	1798.53	-0.239785	0.0770758	-3.11103	0.00186433	0.00764031
NC_000001.11	45012254	45015575	+	1262	gene-UROD	UROD	protein_coding	7389	uroporphyrinogen decarboxylase	2845	2762	2970	2578	2918	2872	3067	2508	2738	2227	1938	2676	2714	2325	2323	3035.14	2825.08	2755.84	2780.66	3092.95	3024.62	3144.27	2762.55	2512.98	2107.06	2768.48	2680.13	2562.47	2442.45	2749.62	-0.170943	0.0827144	-2.06667	0.0387656	0.0999887
NC_000001.11	45016399	45206605	-	5957	gene-ZSWIM5	ZSWIM5	protein_coding	57643	zinc finger SWIM-type containing 5	200	198	216	189	270	288	298	284	124	144	100	326	332	278	337	213.366	202.522	200.425	203.857	286.188	303.305	305.508	312.824	135.645	108.723	337.266	327.857	306.395	354.329	257.015	-1.35937	0.123866	-10.9745	5.06705e-28	3.09196e-26
NC_000001.11	45296560	45305612	-	2491	gene-LOC105378691	LOC105378691	lncRNA	105378691		0	1	0	0	1	0	0	3	0	0	1	0	0	1	1	0	1.02284	0	0	1.05996	0	0	3.30448	0	1.08723	0	0	1.10214	1.05142	0.61629	-0.000615108	0.171909	-0.00357811	0.997145	NA
NC_000001.11	45303910	45305619	+	1710	gene-LINC01144	LINC01144	lncRNA	400752	long intergenic non-protein coding RNA 1144	20	20	12	17	20	14	17	20	16	6	11	17	15	11	23	21.3366	20.4568	11.1347	18.3364	21.1991	14.744	17.4283	22.0299	11.135	11.9596	17.5875	14.8128	12.1235	24.1827	17.0333	-0.378832	0.314613	-1.20412	0.228543	0.395161
NC_000001.11	45326895	45328710	+	1816	gene-HPDL	HPDL	protein_coding	84842	4-hydroxyphenylpyruvate dioxygenase like	1688	1696	1782	1492	1154	1174	1285	1181	1745	1579	920	1093	1240	1124	985	1800.81	1734.73	1653.5	1609.29	1223.19	1236.39	1317.38	1300.86	1682.4	1000.25	1130.77	1224.53	1238.8	1035.65	1370.61	0.213022	0.136419	1.56153	0.118399	0.242003
NC_000001.11	45329242	45340447	-	3481	gene-MUTYH	MUTYH	protein_coding	4595	mutY DNA glycosylase	594	598	636	517	672	632	702	587	602	580	494	627	669	512	579	633.698	611.658	590.139	557.642	712.29	665.585	719.687	646.577	598.256	537.093	648.668	660.651	564.295	608.772	625.358	-0.11979	0.0932461	-1.28466	0.198911	0.356429
NC_000001.11	45339751	45343973	+	2739	gene-TOE1	TOE1	protein_coding	114034	target of EGR1%2C exonuclease	1041	1000	1090	915	824	796	890	872	925	819	804	828	833	764	767	1110.57	1022.84	1011.4	986.929	873.404	838.3	912.424	960.502	882.705	874.135	856.614	822.604	842.034	806.439	914.35	0.0787796	0.0772053	1.02039	0.307543	0.486878
NC_000001.11	45343883	45491163	-	3071	gene-TESK2	TESK2	protein_coding	10420	testis associated actin remodelling kinase 2	123	140	130	99	199	196	225	222	250	233	181	183	199	206	197	131.22	143.197	120.626	106.782	210.931	206.416	230.669	244.532	244.465	196.789	189.324	196.517	227.041	207.13	189.688	0.112331	0.142385	0.788922	0.430158	0.610432
NC_000001.11	45493863	45500111	-	2264	gene-CCDC163	CCDC163	protein_coding	126661	coiled-coil domain containing 163	120	130	149	147	109	174	175	134	153	146	123	138	142	110	146	128.02	132.969	138.256	158.556	115.535	183.247	179.409	147.6	151.335	133.73	142.769	140.228	121.235	153.507	144.743	0.0377319	0.173458	0.217528	0.827797	0.907456
NC_000001.11	45500229	45513382	+	5171	gene-MMACHC	MMACHC	protein_coding	25974	metabolism of cobalamin associated C	912	864	1015	975	675	624	711	616	897	756	769	746	791	591	671	972.951	883.733	941.81	1051.65	715.47	657.16	728.914	678.52	836.647	836.081	771.78	781.128	651.364	705.503	800.908	0.197184	0.0923463	2.13527	0.0327389	0.0873071
NC_000001.11	45511051	45522890	-	1278	gene-PRDX1	PRDX1	protein_coding	5052	peroxiredoxin 1	33914	34148	38416	32894	34917	37106	33158	31784	34952	29934	25528	33142	32935	29916	29998	36180.5	34927.9	35645.9	35479.8	37010.5	39077.9	33993.4	35009.9	32841.3	27754.9	34287.3	32524	32971.6	31540.5	34231.8	-0.113568	0.0720305	-1.57666	0.114873	0.236732
NC_000001.11	45550779	45570051	+	1727	gene-AKR1A1	AKR1A1	protein_coding	10327	aldo-keto reductase family 1 member A1	2412	2329	2518	2210	3443	3241	3637	2874	2467	2086	1838	3059	3237	2549	2806	2573.2	2382.19	2336.43	2383.73	3649.43	3413.23	3728.64	3165.69	2304.45	1998.33	3164.71	3196.6	2809.35	2950.29	2861.16	-0.483173	0.0846058	-5.71087	1.124e-08	1.31989e-07
NC_000001.11	45584041	45618893	+	3298	gene-NASP	NASP	protein_coding	4678	nuclear autoantigenic sperm protein	7050	7228	7590	6868	6990	6768	6654	5895	7026	6204	6576	6664	6509	5856	5812	7521.17	7393.08	7042.7	7407.9	7409.09	7127.66	6821.65	6493.3	6696.21	7149.64	6894.29	6427.77	6454.12	6110.85	6924.96	0.0959119	0.0659403	1.45453	0.1458	0.283233
NC_000001.11	45620044	45624787	-	3494	gene-CCDC17	CCDC17	protein_coding	149483	coiled-coil domain containing 17	21	12	17	14	36	20	30	22	30	25	12	24	26	16	14	22.4035	12.2741	15.7742	15.1005	38.1584	21.0628	30.7559	24.2329	27.8376	13.0468	24.8294	25.6755	17.6342	14.7199	21.679	0.0302632	0.309191	0.0978788	0.922029	0.960662
NC_000001.11	45627304	45688110	-	3916	gene-GPBP1L1	GPBP1L1	protein_coding	60313	GC-rich promoter binding protein 1 like 1	2142	2372	2640	2303	2312	2287	2323	2257	3096	2863	3112	2292	2317	2208	2478	2285.15	2426.17	2449.63	2484.04	2450.62	2408.53	2381.53	2486.07	3016.08	3383.47	2371.21	2288.08	2433.52	2605.42	2533.54	0.393475	0.0681861	5.77061	7.89873e-09	9.49283e-08
NC_000001.11	45645772	45646685	-	914	gene-RPS15AP10	RPS15AP10	transcribed_pseudogene	728963	ribosomal protein S15a pseudogene 10	6	10	9	10	13	2	7	2	11	10	11	8	14	18	11	6.40099	10.2284	8.35102	10.7861	13.7794	2.10628	7.17637	2.20299	10.6289	11.9596	8.27646	13.8253	19.8385	11.5656	9.79471	-0.198353	0.34392	-0.576741	0.564115	0.726876
NC_000001.11	45650978	45651850	-	873	gene-RPL7AP16	RPL7AP16	pseudogene	100270896	ribosomal protein L7a pseudogene 16	12	9	19	11	7	8	19	17	12	14	10	15	12	10	20	12.802	9.20555	17.6299	11.8647	7.41969	8.42513	19.4787	18.7254	13.1596	10.8723	15.5184	11.8502	11.0214	21.0284	13.5001	-0.187066	0.331648	-0.564051	0.572719	0.734271
NC_000001.11	45688181	45694438	+	1467	gene-TMEM69	TMEM69	protein_coding	51249	transmembrane protein 69	1020	1064	1290	1143	1318	1374	1270	1266	1250	1112	1378	1327	1292	1152	1261	1088.17	1088.3	1196.98	1232.85	1397.02	1447.02	1302	1394.49	1195.5	1498.21	1372.86	1275.88	1269.66	1325.84	1291.77	0.0314481	0.0913046	0.344431	0.730522	0.845922
NC_000001.11	45694324	45750805	-	4431	gene-IPP	IPP	protein_coding	3652	intracisternal A particle-promoted polypeptide	272	279	339	254	419	397	377	346	354	300	344	456	462	448	434	290.178	285.372	314.555	273.967	444.121	418.097	386.499	381.117	331.014	374.008	471.758	456.234	493.758	456.316	384.071	-0.415549	0.102652	-4.04812	5.16307e-05	0.000317416
NC_000001.11	45750896	45760837	+	792	gene-LOC105378693	LOC105378693	lncRNA	105378693		0	0	0	0	0	0	2	0	0	0	0	0	0	0	0	0	0	0	0	0	0	2.05039	0	0	0	0	0	0	0	0.146456	0	0.0983896	0	1	NA
NC_000001.11	45786992	46036124	+	7781	gene-MAST2	MAST2	protein_coding	23139	microtubule associated serine/threonine kinase 2	1520	1726	1754	1507	1936	1568	2257	1853	1742	1600	1496	2121	2194	1889	2016	1621.58	1765.42	1627.52	1625.47	2052.07	1651.33	2313.87	2041.07	1691.51	1626.5	2194.3	2166.62	2081.94	2119.66	1898.49	-0.359896	0.0979223	-3.67532	0.000237548	0.0012498
NC_000001.11	45845343	45847719	-	1770	gene-TMA16P2	TMA16P2	pseudogene	100101407	translation machinery associated 16 homolog pseudogene 2	0	0	0	0	0	0	0	0	1	0	0	0	0	0	0	0	0	0	0	0	0	0	0	0.506138	0	0	0	0	0	0.0361527	0.0155651	0.0983896	0.158199	0.8743	NA
NC_000001.11	45867050	45907500	-	4642	gene-LOC105378694	LOC105378694	lncRNA	105378694		0	0	0	0	0	0	0	0	0	0	0	0	0	0	0	0	0	0	0	0	0	0	0	0	0	0	0	0	0	0	NA	NA	NA	NA	NA
NC_000001.11	46040140	46176488	-	5074	gene-P3R3URF-PIK3R3	P3R3URF-PIK3R3	protein_coding	110117499	P3R3URF-PIK3R3 readthrough	740	789	870	814	1008	1003	966	1046	989	908	782	1056	1200	1104	1111	789.456	807.02	807.266	877.989	1068.44	1056.3	990.339	1152.16	960.144	850.215	1092.49	1185.02	1216.76	1168.13	1001.55	-0.354025	0.0833003	-4.24998	2.13786e-05	0.000143431
NC_000001.11	46040140	46174901	-	6111	gene-PIK3R3	PIK3R3	protein_coding	8503	phosphoinositide-3-kinase regulatory subunit 3	854	942	1047	922	1116	1083	1120	1203	1157	1062	902	1206	1408	1298	1284	911.075	963.514	971.502	994.479	1182.91	1140.55	1148.22	1325.1	1123.12	980.683	1247.68	1390.43	1430.58	1350.02	1154.28	-0.35458	0.0861387	-4.11638	3.84871e-05	0.000244077
NC_000001.11	46133371	46139081	+	359	gene-LOC101929626	LOC101929626	lncRNA	101929626	uncharacterized LOC101929626	6	3	2	4	4	5	8	9	3	5	1	8	1	9	3	6.40099	3.06852	1.85578	4.31444	4.23982	5.26571	8.20156	9.91344	4.04911	1.08723	8.27646	0.98752	9.91925	3.15426	5.05244	-0.316833	0.336748	-0.940859	0.346777	0.528191
NC_000001.11	46175087	46196489	+	1907	gene-TSPAN1	TSPAN1	protein_coding	10103	tetraspanin 1	222	168	180	180	307	332	271	207	280	255	125	271	299	210	272	236.837	171.837	167.02	194.15	325.406	349.643	277.828	228.009	270.784	135.904	280.365	295.269	231.449	285.986	246.463	-0.367653	0.205074	-1.79279	0.0730071	0.166171
NC_000001.11	46175486	46176488	-	405	gene-P3R3URF	P3R3URF	protein_coding	110117498	PIK3R3 upstream reading frame	0	0	0	0	0	0	0	0	0	0	0	0	0	0	0	0	0	0	0	0	0	0	0	0	0	0	0	0	0	0	NA	NA	NA	NA	NA
NC_000001.11	46188683	46220305	-	3571	gene-POMGNT1	POMGNT1	protein_coding	55624	protein O-linked mannose N-acetylglucosaminyltransferase 1 %28beta 1%2C2-%29	2068	2140	2280	2053	2164	2249	2402	2080	1761	1489	1798	2234	2242	1992	2118	2206.21	2188.87	2115.59	2214.39	2293.74	2368.51	2462.52	2291.11	1644.95	1954.84	2311.2	2214.02	2195.46	2226.91	2192.02	-0.316033	0.0700504	-4.51151	6.43691e-06	4.83252e-05
NC_000001.11	46203334	46221256	+	1849	gene-LURAP1	LURAP1	protein_coding	541468	leucine rich adaptor protein 1	1	0	1	1	1	2	1	7	0	0	0	2	2	0	3	1.06683	0	0.927891	1.07861	1.05996	2.10628	1.0252	7.71045	0	0	2.06912	1.97504	0	3.15426	1.58383	-0.296634	0.261455	-1.13455	0.256563	NA
NC_000001.11	46247688	46278477	+	3141	gene-RAD54L	RAD54L	protein_coding	8438	RAD54 like	1044	1214	1213	1078	1169	1145	1349	1101	1084	1011	978	1172	1271	1009	1205	1113.77	1241.73	1125.53	1162.74	1239.09	1205.85	1382.99	1212.74	1060.36	1063.31	1212.5	1255.14	1112.06	1266.96	1189.63	-0.187993	0.0807383	-2.32842	0.0198896	0.0579257
NC_000001.11	46277462	46303616	-	5885	gene-LRRC41	LRRC41	protein_coding	10489	leucine rich repeat containing 41	2327	2305	2603	2198	2098	1945	2419	2074	1456	1251	1421	1959	2201	1810	2020	2482.52	2357.64	2415.3	2370.79	2223.79	2048.36	2479.95	2284.5	1370.12	1544.96	2026.7	2173.53	1994.87	2123.87	2135.49	-0.508651	0.0789439	-6.4432	1.16984e-10	1.83514e-09
NC_000001.11	46303698	46316776	+	685	gene-UQCRH	UQCRH	protein_coding	7388	ubiquinol-cytochrome c reductase hinge protein	4906	5406	5797	4781	5842	6288	5098	5103	5354	4391	4676	5372	5471	4729	4824	5233.88	5529.47	5378.99	5156.84	6192.26	6622.15	5226.45	5620.92	4932.32	5083.9	5557.65	5402.72	5212.01	5072.05	5444.4	-0.08335	0.0814286	-1.0236	0.306026	0.485368
NC_000001.11	46340807	46385199	+	10400	gene-NSUN4	NSUN4	protein_coding	387338	NOP2/Sun RNA methyltransferase 4	1147	1220	1306	1126	1171	1189	1158	1138	1404	1279	1428	1252	1267	1195	1156	1223.66	1247.86	1211.83	1214.52	1241.21	1252.18	1187.18	1253.5	1357.97	1552.57	1295.27	1251.19	1317.06	1215.44	1272.96	0.188327	0.0695038	2.70959	0.00673663	0.0232175
NC_000001.11	46394317	46413845	+	2042	gene-FAAH	FAAH	protein_coding	2166	fatty acid amide hydrolase	20	18	20	16	8	7	13	6	15	10	4	14	8	5	12	21.3366	18.4111	18.5578	17.2578	8.47965	7.37199	13.3275	6.60896	12.6535	4.34893	14.4838	7.90016	5.51069	12.617	12.0618	-0.0581513	0.337353	-0.172375	0.863142	0.927075
NC_000001.11	46433827	46445702	+	1267	gene-FAAHP1	FAAHP1	transcribed_pseudogene	729041	fatty acid amide hydrolase pseudogene 1	13	7	9	10	7	10	1	7	2	0	2	6	2	5	10	13.8688	7.15987	8.35102	10.7861	7.41969	10.5314	1.0252	7.71045	1.01228	2.17446	6.20735	1.97504	5.51069	10.5142	6.7319	-0.510297	0.342008	-1.49206	0.135683	0.268342
NC_000001.11	46446673	46449704	-	1129	gene-LINC01398	LINC01398	lncRNA	101929651	long intergenic non-protein coding RNA 1398	0	0	0	0	0	0	0	0	0	0	0	0	0	0	0	0	0	0	0	0	0	0	0	0	0	0	0	0	0	0	NA	NA	NA	NA	NA
NC_000001.11	46489836	46516216	+	5174	gene-DMBX1	DMBX1	protein_coding	127343	diencephalon/mesencephalon homeobox 1	18	11	12	12	41	52	45	42	4	0	0	44	42	31	44	19.203	11.2512	11.1347	12.9433	43.4582	54.7633	46.1338	46.2627	2.02455	0	45.5206	41.4758	34.1663	46.2625	29.6143	-2.65524	0.302728	-8.77105	1.77001e-18	5.87226e-17
NC_000001.11	46532166	46535515	-	2535	gene-TMEM275	TMEM275	protein_coding	105378696	transmembrane protein 275	0	0	0	0	0	0	0	0	0	0	0	0	0	0	0	0	0	0	0	0	0	0	0	0	0	0	0	0	0	0	NA	NA	NA	NA	NA
NC_000001.11	46538696	46570255	+	2445	gene-MKNK1-AS1	MKNK1-AS1	lncRNA	100507423	MKNK1 antisense RNA 1	0	0	0	0	0	0	0	0	0	0	0	0	0	0	0	0	0	0	0	0	0	0	0	0	0	0	0	0	0	0	NA	NA	NA	NA	NA
NC_000001.11	46545641	46551647	-	2896	gene-KNCN	KNCN	protein_coding	148930	kinocilin	0	0	0	0	0	0	0	0	0	0	0	0	0	0	0	0	0	0	0	0	0	0	0	0	0	0	0	0	0	0	NA	NA	NA	NA	NA
NC_000001.11	46557407	46604311	-	11486	gene-MKNK1	MKNK1	protein_coding	8569	MAPK interacting serine/threonine kinase 1	956	1064	1187	1016	875	859	878	823	1144	936	802	967	896	767	880	1019.89	1088.3	1101.41	1095.87	927.461	904.648	900.121	906.529	1052.77	871.96	1000.42	884.818	845.34	925.25	966.056	0.0813196	0.0878531	0.925632	0.354637	0.536439
NC_000001.11	46607715	46616891	-	2985	gene-MOB3C	MOB3C	protein_coding	148932	MOB kinase activator 3C	274	286	320	260	293	262	307	225	378	284	240	261	260	277	241	292.312	292.532	296.925	280.439	310.567	275.923	314.735	247.836	335.064	260.936	270.02	256.755	305.292	253.392	285.195	0.145871	0.130434	1.11835	0.263418	0.437129
NC_000001.11	46621695	46625821	-	1631	gene-LOC105378697	LOC105378697	lncRNA	105378697		0	1	2	1	0	0	0	0	2	0	0	0	0	0	0	0	1.02284	1.85578	1.07861	0	0	0	0	1.01228	0	0	0	0	0	0.354965	0.0715976	0.131909	0.542781	0.58728	NA
NC_000001.11	46632737	46668443	-	4470	gene-ATPAF1	ATPAF1	protein_coding	64756	ATP synthase mitochondrial F1 complex assembly factor 1	2380	2530	2776	2428	1768	1995	1658	1755	2320	2042	1807	1888	1914	1943	1780	2539.06	2587.78	2575.83	2618.87	1874	2101.02	1699.77	1933.12	2207.78	1964.63	1953.25	1890.11	2141.46	1871.53	2139.87	0.0890963	0.0839926	1.06076	0.288797	0.466311
NC_000001.11	46668886	46673601	+	1440	gene-TEX38	TEX38	protein_coding	374973	testis expressed 38	1	1	0	1	0	0	2	3	1	0	0	0	5	0	4	1.06683	1.02284	0	1.07861	0	0	2.05039	3.30448	0.506138	0	0	4.9376	0	4.20568	1.29804	-0.289178	0.227607	-1.27052	0.203901	NA
NC_000001.11	46674036	46692098	+	584	gene-EFCAB14-AS1	EFCAB14-AS1	lncRNA	100130197	EFCAB14 antisense RNA 1	0	0	0	0	0	0	0	0	0	0	0	0	0	0	0	0	0	0	0	0	0	0	0	0	0	0	0	0	0	0	NA	NA	NA	NA	NA
NC_000001.11	46675159	46719114	-	5817	gene-EFCAB14	EFCAB14	protein_coding	9813	EF-hand calcium binding domain 14	2389	2480	2762	2408	2118	2136	2252	2240	2656	2344	2596	2380	2518	2458	2514	2548.66	2536.64	2562.84	2597.29	2244.99	2249.51	2308.74	2467.35	2530.69	2822.45	2462.25	2486.58	2709.06	2643.27	2512.17	0.052109	0.0662617	0.786413	0.431626	0.612035
NC_000001.11	46685083	46686666	-	758	gene-LOC105378698	LOC105378698	lncRNA	105378698		6	4	6	3	1	1	0	4	5	4	8	14	6	9	3	6.40099	4.09135	5.56735	3.23583	1.05996	1.05314	0	4.40597	4.55525	8.69786	14.4838	5.92512	9.91925	3.15426	5.18215	-0.274969	0.341177	-0.805943	0.420276	0.601488
NC_000001.11	46765056	46772172	+	466	gene-LOC105378699	LOC105378699	lncRNA	105378699		0	0	0	0	0	0	0	0	0	0	0	0	0	0	0	0	0	0	0	0	0	0	0	0	0	0	0	0	0	0	NA	NA	NA	NA	NA
NC_000001.11	46799046	46819413	+	2175	gene-CYP4B1	CYP4B1	protein_coding	1580	cytochrome P450 family 4 subfamily B member 1	5	1	0	1	0	0	0	0	0	0	0	0	0	0	0	5.33416	1.02284	0	1.07861	0	0	0	0	0	0	0	0	0	0	0.531115	0	0.128778	0	1	NA
NC_000001.11	46843095	46900475	-	1474	gene-CYP4Z2P	CYP4Z2P	transcribed_pseudogene	163720	cytochrome P450 family 4 subfamily Z member 2%2C pseudogene	0	0	0	0	0	0	0	0	0	3	0	0	0	0	0	0	0	0	0	0	0	0	0	1.51842	0	0	0	0	0	0.108458	0.0577041	0.0985279	0.585662	0.558103	NA
NC_000001.11	46929177	46941476	-	2762	gene-CYP4A11	CYP4A11	protein_coding	1579	cytochrome P450 family 4 subfamily A member 11	0	0	0	0	0	0	0	0	0	0	0	0	0	0	0	0	0	0	0	0	0	0	0	0	0	0	0	0	0	0	NA	NA	NA	NA	NA
NC_000001.11	46961364	47055432	+	2956	gene-CYP4X1	CYP4X1	protein_coding	260293	cytochrome P450 family 4 subfamily X member 1	39	41	47	37	7	13	13	13	11	14	29	10	4	6	10	41.6065	41.9364	43.6109	39.9086	7.41969	13.6908	13.3275	14.3194	12.6535	31.5297	10.3456	3.95008	6.61283	10.5142	20.8161	0.970992	0.323483	3.00168	0.00268495	0.0104577
NC_000001.11	46967481	46967866	-	386	gene-CYP4A26P	CYP4A26P	pseudogene	107080641	cytochrome P450 family 4 subfamily A member 26%2C pseudogene	0	0	0	0	0	0	0	0	0	0	0	0	0	0	0	0	0	0	0	0	0	0	0	0	0	0	0	0	0	0	NA	NA	NA	NA	NA
NC_000001.11	47055525	47118320	+	2205	gene-CYP4Z1	CYP4Z1	protein_coding	199974	cytochrome P450 family 4 subfamily Z member 1	0	1	0	0	0	0	0	0	0	0	2	0	0	0	0	0	1.02284	0	0	0	0	0	0	0	2.17446	0	0	0	0	0.228379	0.0434651	0.0985617	0.440994	0.659217	NA
NC_000001.11	47137441	47149738	+	3927	gene-CYP4A22	CYP4A22	protein_coding	284541	cytochrome P450 family 4 subfamily A member 22	0	0	0	0	0	0	0	0	0	0	0	0	0	0	0	0	0	0	0	0	0	0	0	0	0	0	0	0	0	0	NA	NA	NA	NA	NA
NC_000001.11	47172217	47177080	-	3347	gene-LOC105378701	LOC105378701	lncRNA	105378701		4	6	14	12	18	8	3	2	4	12	3	5	3	5	6	4.26733	6.13703	12.9905	12.9433	19.0792	8.42513	3.07559	2.20299	8.09821	3.2617	5.17279	2.96256	5.51069	6.30852	7.17397	0.148708	0.341538	0.435406	0.663268	0.800787
NC_000001.11	47179250	47180339	+	661	gene-LINC00853	LINC00853	lncRNA	100874253	long intergenic non-protein coding RNA 853	16	13	14	11	8	8	10	5	4	7	2	6	5	5	6	17.0693	13.2969	12.9905	11.8647	8.47965	8.42513	10.252	5.50747	5.56752	2.17446	6.20735	4.9376	5.51069	6.30852	8.47084	-0.132834	0.344351	-0.385753	0.69968	0.825301
NC_000001.11	47183582	47190036	-	838	gene-PDZK1IP1	PDZK1IP1	protein_coding	10158	PDZK1 interacting protein 1	0	2	5	2	6	9	7	12	0	3	8	8	7	13	5	0	2.04568	4.63946	2.15722	6.35973	9.47827	7.17637	13.2179	1.51842	8.69786	8.27646	6.91264	14.3278	5.2571	6.43321	-0.42082	0.342437	-1.2289	0.21911	0.382236
NC_000001.11	47216290	47232389	-	7425	gene-TAL1	TAL1	protein_coding	6886	TAL bHLH transcription factor 1%2C erythroid differentiation factor	0	0	0	0	0	0	0	0	0	0	0	0	0	0	0	0	0	0	0	0	0	0	0	0	0	0	0	0	0	0	NA	NA	NA	NA	NA
NC_000001.11	47250139	47314896	-	6460	gene-STIL	STIL	protein_coding	6491	STIL centriolar assembly protein	1822	2030	2155	1932	1570	1589	1452	1700	2222	2040	1849	1785	1890	1848	1924	1943.77	2076.36	1999.61	2083.88	1664.13	1673.44	1488.58	1872.54	2157.16	2010.29	1846.69	1866.41	2036.75	2022.93	1910.18	0.100491	0.0829351	1.21168	0.225634	0.391253
NC_000001.11	47333790	47378839	+	3515	gene-CMPK1	CMPK1	protein_coding	51727	cytidine/uridine monophosphate kinase 1	2964	3447	4290	3247	2677	3132	2373	2554	4317	3476	5206	2878	2892	3067	3395	3162.09	3525.73	3980.65	3502.25	2837.5	3298.44	2432.79	2813.21	3944.34	5660.13	2977.46	2855.91	3380.26	3569.57	3424.31	0.559952	0.134695	4.15717	3.22211e-05	0.000208597
NC_000001.11	47380796	47437317	-	861	gene-LINC01389	LINC01389	lncRNA	102724077	long intergenic non-protein coding RNA 1389	49	57	64	42	15	23	24	14	25	9	14	16	21	9	14	52.2748	58.3018	59.3851	45.3016	15.8993	24.2222	24.6047	15.4209	17.2087	15.2212	16.5529	20.7379	9.91925	14.7199	27.8407	0.105783	0.292391	0.361787	0.717511	0.83743
NC_000001.11	47416285	47418052	+	1768	gene-FOXE3	FOXE3	protein_coding	2301	forkhead box E3	1	0	1	3	0	2	0	0	1	0	0	0	1	0	0	1.06683	0	0.927891	3.23583	0	2.10628	0	0	0.506138	0	0	0.98752	0	0	0.63075	0.038109	0.175829	0.216739	0.828412	NA
NC_000001.11	47432133	47434641	-	2509	gene-FOXD2-AS1	FOXD2-AS1	lncRNA	84793	FOXD2 adjacent opposite strand RNA 1	89	83	118	78	181	168	206	166	135	117	115	194	176	136	177	94.9481	84.8956	109.491	84.1316	191.852	176.928	211.19	182.848	127.547	125.032	200.704	173.804	149.891	186.101	149.954	-0.4685	0.154236	-3.03756	0.00238503	0.00944569
NC_000001.11	47438044	47440691	+	2648	gene-FOXD2	FOXD2	protein_coding	2306	forkhead box D2	30	24	28	20	33	22	35	24	21	16	28	33	32	22	20	32.005	24.5481	25.981	21.5722	34.9785	23.1691	35.8818	26.4358	18.7271	30.4425	34.1404	31.6006	24.247	21.0284	27.4827	-0.172731	0.282935	-0.610495	0.541534	0.708202
NC_000001.11	47688498	47704077	+	1474	gene-LINC01738	LINC01738	lncRNA	107984953		0	0	0	0	0	0	0	0	0	0	0	0	0	0	0	0	0	0	0	0	0	0	0	0	0	0	0	0	0	0	NA	NA	NA	NA	NA
NC_000001.11	47760528	47997385	-	11618	gene-TRABD2B	TRABD2B	protein_coding	388630	TraB domain containing 2B	299	320	357	317	695	699	848	723	540	438	676	803	776	732	745	318.983	327.308	331.257	341.92	736.669	736.146	869.366	796.38	495.003	734.969	830.75	766.316	806.765	783.308	633.939	-0.378709	0.12324	-3.07294	0.00211964	0.00854315
NC_000001.11	48050047	48181700	+	4812	gene-LINC02794	LINC02794	lncRNA	105379778		3	0	1	0	2	2	0	0	0	4	1	2	0	1	1	3.2005	0	0.927891	0	2.11991	2.10628	0	0	2.02455	1.08723	2.06912	0	1.10214	1.05142	1.12065	0.0794129	0.236373	0.335964	0.736898	NA
NC_000001.11	48089353	48089834	+	482	gene-CYP46A4P	CYP46A4P	pseudogene	100874494	cytochrome P450 family 46 subfamily A member 4%2C pseudogene	0	0	1	0	0	0	0	0	0	0	0	0	0	0	0	0	0	0.927891	0	0	0	0	0	0	0	0	0	0	0	0.066278	0	0.0983896	0	1	NA
NC_000001.11	48101715	48182428	-	1511	gene-SKINT1L	SKINT1L	transcribed_pseudogene	391037	Skint1 like %28pseudogene%29	2	1	1	3	0	0	0	0	1	0	0	0	0	1	0	2.13366	1.02284	0.927891	3.23583	0	0	0	0	0.506138	0	0	0	1.10214	0	0.63775	0.035168	0.182361	0.192848	0.847078	NA
NC_000001.11	48221113	48248644	+	7053	gene-SLC5A9	SLC5A9	protein_coding	200010	solute carrier family 5 member 9	0	1	3	0	2	0	0	0	0	0	0	1	0	0	2	0	1.02284	2.78367	0	2.11991	0	0	0	0	0	1.03456	0	0	2.10284	0.647416	-0.0911171	0.163232	-0.558207	0.576703	NA
NC_000001.11	48258643	48472204	-	9943	gene-SPATA6	SPATA6	protein_coding	54558	spermatogenesis associated 6	49	27	40	23	77	64	54	60	8	17	4	39	63	47	65	52.2748	27.6166	37.1157	24.808	81.6166	67.401	55.3605	66.0896	12.6535	4.34893	40.3478	62.2138	51.8005	68.3423	46.5707	-1.80558	0.286956	-6.29216	3.13073e-10	4.62793e-09
NC_000001.11	48324976	48326158	-	1183	gene-PPP1R8P1	PPP1R8P1	pseudogene	5512	protein phosphatase 1 regulatory subunit 8 pseudogene 1	0	0	0	0	0	0	0	1	0	2	0	0	3	0	0	0	0	0	0	0	0	0	1.10149	1.01228	0	0	2.96256	0	0	0.362595	-0.0290986	0.114712	-0.253666	0.799754	NA
NC_000001.11	48435702	48437896	+	2195	gene-LOC644462	LOC644462	pseudogene	644462	STE20 related adaptor beta pseudogene	74	104	81	79	93	91	84	76	79	69	81	62	62	75	74	78.9456	106.375	75.1592	85.2102	98.5759	95.8358	86.1164	83.7135	74.9085	88.0658	64.1426	61.2263	82.6604	77.8051	82.7672	0.166645	0.194177	0.858211	0.390776	0.572049
NC_000001.11	48520157	50023954	-	10439	gene-AGBL4	AGBL4	protein_coding	84871	AGBL carboxypeptidase 4	0	4	0	4	0	0	3	4	6	8	4	4	3	2	1	0	4.09135	0	4.31444	0	0	3.07559	4.40597	7.08594	4.34893	4.13823	2.96256	2.20428	1.05142	2.69134	0.272487	0.289714	0.940536	0.346943	0.528371
NC_000001.11	48727519	48777489	-	5503	gene-BEND5	BEND5	protein_coding	79656	BEN domain containing 5	2	1	0	2	1	2	4	1	3	8	2	0	0	2	0	2.13366	1.02284	0	2.15722	1.05996	2.10628	4.10078	1.10149	5.56752	2.17446	0	0	2.20428	0	1.68775	0.538385	0.274416	1.96193	0.0497708	0.12218
NC_000001.11	49025595	49050897	+	1096	gene-LOC105378706	LOC105378706	lncRNA	105378706		0	0	0	0	0	0	0	0	0	0	0	0	0	0	0	0	0	0	0	0	0	0	0	0	0	0	0	0	0	0	NA	NA	NA	NA	NA
NC_000001.11	49257411	49269294	+	575	gene-AGBL4-AS1	AGBL4-AS1	lncRNA	101929721	AGBL4 antisense RNA 1	0	0	0	0	0	0	0	0	0	0	0	0	0	0	0	0	0	0	0	0	0	0	0	0	0	0	0	0	0	0	NA	NA	NA	NA	NA
NC_000001.11	49374201	49472085	-	514	gene-AGBL4-IT1	AGBL4-IT1	lncRNA	100874313	AGBL4 intronic transcript 1	0	0	0	0	0	0	0	0	0	0	0	0	0	0	0	0	0	0	0	0	0	0	0	0	0	0	0	0	0	0	NA	NA	NA	NA	NA
NC_000001.11	49492021	49514272	+	332	gene-LOC107984954	LOC107984954	lncRNA	107984954		0	0	0	0	0	0	0	0	0	0	0	0	0	0	0	0	0	0	0	0	0	0	0	0	0	0	0	0	0	0	NA	NA	NA	NA	NA
NC_000001.11	50024021	50042313	+	1608	gene-LOC105378708	LOC105378708	lncRNA	105378708		0	0	0	0	0	0	0	0	0	0	0	0	0	0	0	0	0	0	0	0	0	0	0	0	0	0	0	0	0	0	NA	NA	NA	NA	NA
NC_000001.11	50048055	50203772	+	8206	gene-ELAVL4	ELAVL4	protein_coding	1996	ELAV like RNA binding protein 4	0	0	0	0	0	0	0	0	0	0	0	0	0	0	0	0	0	0	0	0	0	0	0	0	0	0	0	0	0	0	NA	NA	NA	NA	NA
NC_000001.11	50059867	50064208	-	2893	gene-LOC105378709	LOC105378709	lncRNA	105378709		0	0	0	0	0	0	0	0	0	0	0	0	0	0	0	0	0	0	0	0	0	0	0	0	0	0	0	0	0	0	NA	NA	NA	NA	NA
NC_000001.11	50174135	50177082	-	2243	gene-ELAVL4-AS1	ELAVL4-AS1	lncRNA	107984955		0	0	0	0	0	0	0	0	0	0	0	0	0	0	0	0	0	0	0	0	0	0	0	0	0	0	0	0	0	0	NA	NA	NA	NA	NA
NC_000001.11	50205752	50258756	-	2361	gene-LOC105378711	LOC105378711	lncRNA	105378711		0	0	0	0	0	0	0	0	0	0	0	0	0	0	0	0	0	0	0	0	0	0	0	0	0	0	0	0	0	0	NA	NA	NA	NA	NA
NC_000001.11	50257640	50258202	+	329	gene-LOC105378710	LOC105378710	lncRNA	105378710		0	0	0	0	0	0	0	0	0	0	0	0	0	0	0	0	0	0	0	0	0	0	0	0	0	0	0	0	0	0	NA	NA	NA	NA	NA
NC_000001.11	50261096	50321162	-	7469	gene-LINC02808	LINC02808	lncRNA	105378712		0	0	0	0	0	0	0	0	0	1	0	0	0	0	0	0	0	0	0	0	0	0	0	0.506138	0	0	0	0	0	0.0361527	0.0155651	0.0983896	0.158199	0.8743	NA
NC_000001.11	50326112	50327049	+	938	gene-RPS2P11	RPS2P11	pseudogene	343184	ribosomal protein S2 pseudogene 11	3	8	1	3	2	2	2	2	5	3	2	3	2	3	1	3.2005	8.18271	0.927891	3.23583	2.11991	2.10628	2.05039	2.20299	4.04911	2.17446	3.10367	1.97504	3.30642	1.05142	2.83476	0.150419	0.322023	0.467107	0.640423	0.785464
NC_000001.11	50405040	50406062	-	1023	gene-FCF1P6	FCF1P6	pseudogene	100422535	FCF1 pseudogene 6	0	3	0	2	0	2	3	2	2	3	2	1	2	0	0	0	3.06852	0	2.15722	0	2.10628	3.07559	2.20299	2.53069	2.17446	1.03456	1.97504	0	0	1.45181	0.259505	0.255645	1.0151	0.310058	NA
NC_000001.11	50417550	50423443	-	4201	gene-DMRTA2	DMRTA2	protein_coding	63950	DMRT like family A2	1	0	1	0	3	1	3	3	2	2	0	7	1	5	4	1.06683	0	0.927891	0	3.17987	1.05314	3.07559	3.30448	2.02455	0	7.24191	0.98752	5.51069	4.20568	2.32701	-0.553596	0.301658	-1.83518	0.0664789	0.154467
NC_000001.11	50423502	50425349	+	1070	gene-LOC105378714	LOC105378714	lncRNA	105378714		0	1	1	0	0	0	1	0	1	0	2	0	0	0	0	0	1.02284	0.927891	0	0	0	1.0252	0	0.506138	2.17446	0	0	0	0	0.404038	0.158272	0.149863	1.05611	0.290919	NA
NC_000001.11	50437028	50960267	-	7164	gene-FAF1	FAF1	protein_coding	11124	Fas associated factor 1	3488	3516	3992	3597	3185	3049	3294	2982	3955	3461	3352	3259	3266	3010	3044	3721.11	3596.3	3704.14	3879.76	3375.96	3211.03	3376.99	3284.65	3753.52	3644.4	3371.62	3225.24	3317.44	3200.52	3475.91	0.174124	0.0513749	3.38928	0.000700754	0.00324838
NC_000001.11	50458717	50471156	+	3956	gene-FAF1-AS1	FAF1-AS1	lncRNA	105378715		0	0	0	0	0	1	0	0	0	0	0	0	0	0	0	0	0	0	0	0	1.05314	0	0	0	0	0	0	0	0	0.0752244	0	0.0983896	0	1	NA
NC_000001.11	50846346	50847140	+	795	gene-MRPS6P2	MRPS6P2	pseudogene	359781	mitochondrial ribosomal protein S6 pseudogene 2	0	0	0	0	0	0	0	0	0	0	0	0	0	0	0	0	0	0	0	0	0	0	0	0	0	0	0	0	0	0	NA	NA	NA	NA	NA
NC_000001.11	50934279	50959742	-	798	gene-LOC112268262	LOC112268262	lncRNA	112268262		1	3	3	0	3	0	0	0	5	2	2	5	7	3	3	1.06683	3.06852	2.78367	0	3.17987	0	0	0	3.54297	2.17446	5.17279	6.91264	3.30642	3.15426	2.45446	-0.304462	0.30392	-1.00178	0.316449	0.496492
NC_000001.11	50968706	50974634	+	2189	gene-CDKN2C	CDKN2C	protein_coding	1031	cyclin dependent kinase inhibitor 2C	2558	2401	2755	2287	3772	3832	3966	3661	3260	2717	2566	3874	3990	3455	3434	2728.96	2455.84	2556.34	2466.78	3998.15	4035.64	4065.92	4032.57	3025.19	2789.84	4007.88	3940.21	3807.89	3610.58	3394.41	-0.39666	0.0630449	-6.29171	3.13995e-10	4.63822e-09
NC_000001.11	51059837	51059905	+	69	gene-MIR4421	MIR4421	miRNA	100616189	microRNA 4421	0	0	1	0	0	1	0	0	0	0	0	0	0	3	1	0	0	0.927891	0	0	1.05314	0	0	0	0	0	0	3.30642	1.05142	0.452776	-0.130608	0.136975	-0.953517	0.340328	NA
NC_000001.11	51060018	51060103	+	86	gene-MIR6500	MIR6500	miRNA	102466656	microRNA 6500	1	0	0	0	0	0	0	0	0	0	0	0	0	0	0	1.06683	0	0	0	0	0	0	0	0	0	0	0	0	0	0.0762023	0	0.0983896	0	1	NA
NC_000001.11	51102188	51152283	+	1329	gene-C1orf185	C1orf185	protein_coding	284546	chromosome 1 open reading frame 185	0	0	2	0	0	1	0	0	0	0	0	0	1	1	1	0	0	1.85578	0	0	1.05314	0	0	0	0	0	0.98752	1.10214	1.05142	0.432143	-0.11231	0.150839	-0.744569	0.456532	NA
NC_000001.11	51157439	51158540	-	1102	gene-CFL1P2	CFL1P2	pseudogene	391039	cofilin 1 pseudogene 2	8	13	8	11	6	7	8	4	4	6	6	12	5	10	4	8.53466	13.2969	7.42313	11.8647	6.35973	7.37199	8.20156	4.40597	5.06138	6.52339	12.4147	4.9376	11.0214	4.20568	7.97306	-0.247473	0.344822	-0.717684	0.472952	0.650452
NC_000001.11	51195095	51235096	-	2366	gene-LINC01562	LINC01562	lncRNA	105378716	long intergenic non-protein coding RNA 1562	0	0	4	1	0	3	2	1	0	0	1	0	0	0	2	0	0	3.71157	1.07861	0	3.15942	2.05039	1.10149	0	1.08723	0	0	0	2.10284	1.02083	0.0343409	0.204821	0.167663	0.866849	NA
NC_000001.11	51197177	51197577	+	401	gene-LOC107985472	LOC107985472	pseudogene	107985472		0	0	0	0	0	0	0	0	0	0	0	0	0	0	0	0	0	0	0	0	0	0	0	0	0	0	0	0	0	0	NA	NA	NA	NA	NA
NC_000001.11	51236273	51273447	+	3074	gene-RNF11	RNF11	protein_coding	26994	ring finger protein 11	1130	1188	1452	1134	1309	1454	1218	1198	1399	1198	1986	1406	1432	1292	1556	1205.52	1215.13	1347.3	1223.14	1387.48	1531.27	1248.69	1319.59	1314.44	2159.24	1454.59	1414.13	1423.96	1636.01	1420.04	0.211493	0.137179	1.54173	0.123139	0.24938
NC_000001.11	51250562	51251494	-	933	gene-RPS2P8	RPS2P8	pseudogene	440589	ribosomal protein S2 pseudogene 8	69	61	55	55	59	50	62	52	67	59	40	47	57	50	44	73.6114	62.3932	51.034	59.3236	62.5374	52.6571	63.5621	57.2777	63.7734	43.4893	48.6242	56.2887	55.1069	46.2625	56.853	0.087753	0.219321	0.400113	0.689073	0.818551
NC_000001.11	51287258	51345116	-	4500	gene-TTC39A	TTC39A	protein_coding	22996	tetratricopeptide repeat domain 39A	45	78	64	67	71	58	49	29	69	72	19	36	36	44	47	48.0074	79.7814	59.3851	72.2669	75.2569	61.0822	50.2346	31.9433	71.3655	20.6574	37.2441	35.5507	48.4941	49.4168	52.9062	0.141483	0.298351	0.474218	0.635344	0.781429
NC_000001.11	51326018	51328589	+	2022	gene-LOC105378717	LOC105378717	lncRNA	105378717		0	0	0	0	0	0	0	0	0	0	0	0	0	0	0	0	0	0	0	0	0	0	0	0	0	0	0	0	0	0	NA	NA	NA	NA	NA
NC_000001.11	51329654	51331281	+	650	gene-TTC39A-AS1	TTC39A-AS1	lncRNA	102724097	TTC39A antisense RNA 1	0	0	0	0	0	1	0	0	0	0	0	0	0	0	0	0	0	0	0	0	1.05314	0	0	0	0	0	0	0	0	0.0752244	0	0.0983896	0	1	NA
NC_000001.11	51354263	51519275	-	5789	gene-EPS15	EPS15	protein_coding	2060	epidermal growth factor receptor pathway substrate 15	1474	1494	1728	1427	1173	1082	1229	1214	1589	1423	1491	1236	1266	1208	1409	1572.51	1528.12	1603.4	1539.18	1243.33	1139.5	1259.97	1337.21	1524.49	1621.06	1278.71	1250.2	1331.38	1481.45	1407.89	0.230929	0.0805001	2.86868	0.00412192	0.0151918
NC_000001.11	51372202	51373400	+	1199	gene-LOC100422413	LOC100422413	pseudogene	100422413	proteasome 26S subunit%2C non-ATPase 7 pseudogene	0	1	0	0	0	1	0	0	0	0	0	0	0	0	0	0	1.02284	0	0	0	1.05314	0	0	0	0	0	0	0	0	0.148284	0	0.0983896	0	1	NA
NC_000001.11	51516554	51598769	+	4893	gene-EPS15-AS1	EPS15-AS1	lncRNA	105378720		0	1	1	0	1	0	0	0	1	0	0	0	0	0	1	0	1.02284	0.927891	0	1.05996	0	0	0	0.506138	0	0	0	0	1.05142	0.326303	0.00848755	0.142502	0.059561	0.952505	NA
NC_000001.11	51561866	51583731	-	1453	gene-CALR4P	CALR4P	transcribed_pseudogene	441884	calreticulin 4%2C pseudogene	0	1	1	0	0	0	0	0	1	0	0	0	0	0	0	0	1.02284	0.927891	0	0	0	0	0	0.506138	0	0	0	0	0	0.175491	0.0203577	0.0985218	0.206631	0.836298	NA
NC_000001.11	51610449	51622932	-	1125	gene-LOC105378719	LOC105378719	lncRNA	105378719		0	0	0	0	0	0	0	0	0	0	0	0	0	0	0	0	0	0	0	0	0	0	0	0	0	0	0	0	0	0	NA	NA	NA	NA	NA
NC_000001.11	51617084	51789219	+	4482	gene-OSBPL9	OSBPL9	protein_coding	114883	oxysterol binding protein like 9	3626	3936	4325	3726	2945	2832	2820	2882	3540	3102	3202	2896	3142	3078	2975	3868.33	4025.89	4013.13	4018.9	3121.57	2982.5	2891.05	3174.5	3361.77	3481.32	2996.08	3102.79	3392.38	3127.98	3397.01	0.115764	0.0614606	1.88355	0.0596264	0.141659
NC_000001.11	51789210	51878727	-	3856	gene-NRDC	NRDC	protein_coding	4898	nardilysin convertase	8774	9402	10310	9113	7448	7274	7367	7460	9466	8742	7308	7948	7866	7724	7639	9360.38	9616.73	9566.56	9829.38	7894.55	7660.55	7552.61	8217.14	9215.77	7945.49	8222.67	7767.83	8512.92	8031.8	8528.17	0.0780037	0.0650913	1.19837	0.230772	0.397874
NC_000001.11	51793957	51798389	+	553	gene-LOC105378721	LOC105378721	lncRNA	105378721		4	7	4	2	9	5	12	10	11	12	9	8	7	8	10	4.26733	7.15987	3.71157	2.15722	9.5396	5.26571	12.3023	11.0149	11.6412	9.78509	8.27646	6.91264	8.81711	10.5142	7.95466	0.165974	0.342712	0.484297	0.628175	0.777042
NC_000001.11	51836344	51836402	-	59	gene-MIR761	MIR761	miRNA	100313892	microRNA 761	12	11	18	15	6	8	10	10	14	8	12	14	10	12	11	12.802	11.2512	16.702	16.1792	6.35973	8.42513	10.252	11.0149	11.135	13.0468	14.4838	9.8752	13.2257	11.5656	11.8799	-0.0321024	0.324736	-0.0988567	0.921252	0.960266
NC_000001.11	51859775	51860223	+	449	gene-TSEN15P2	TSEN15P2	pseudogene	106480781	tRNA splicing endonuclease subunit 15 pseudogene 2	0	0	0	0	0	0	0	0	0	0	0	0	0	0	0	0	0	0	0	0	0	0	0	0	0	0	0	0	0	0	NA	NA	NA	NA	NA
NC_000001.11	51907956	51990700	-	13142	gene-RAB3B	RAB3B	protein_coding	5865	RAB3B%2C member RAS oncogene family	31	31	41	33	56	26	52	34	22	24	28	37	52	37	68	33.0718	31.708	38.0436	35.5941	59.3575	27.3817	53.3102	37.4508	23.2824	30.4425	38.2786	51.3511	40.7791	71.4966	40.8248	-0.739685	0.275853	-2.68145	0.00733039	0.0249411
NC_000001.11	51980446	51980887	+	442	gene-RPS26P14	RPS26P14	pseudogene	100270902	ribosomal protein S26 pseudogene 14	0	0	0	0	0	0	0	1	0	0	0	0	0	0	0	0	0	0	0	0	0	0	1.10149	0	0	0	0	0	0	0.0786781	0	0.0983896	0	1	NA
NC_000001.11	51995744	51996039	+	296	gene-RN7SL290P	RN7SL290P	pseudogene	106481001	RNA%2C 7SL%2C cytoplasmic 290%2C pseudogene	0	0	0	0	0	0	0	0	0	0	0	0	0	0	0	0	0	0	0	0	0	0	0	0	0	0	0	0	0	0	NA	NA	NA	NA	NA
NC_000001.11	52020131	52056171	-	4351	gene-TXNDC12	TXNDC12	protein_coding	51060	thioredoxin domain containing 12	3263	3532	3652	3352	3308	3358	3120	2998	2890	2442	2600	3200	2996	2873	3052	3481.07	3612.67	3388.66	3615.5	3506.33	3536.45	3198.61	3302.28	2698.73	2826.8	3310.59	2958.61	3166.44	3208.93	3272.26	-0.193174	0.0644528	-2.99713	0.0027253	0.0106028
NC_000001.11	52032103	52033810	-	1708	gene-KTI12	KTI12	protein_coding	112970	KTI12 chromatin associated homolog	319	317	358	330	288	258	264	275	287	246	226	262	268	251	232	340.319	324.24	332.185	355.941	305.267	271.71	270.652	302.911	269.772	245.714	271.054	264.655	276.637	243.929	291.071	-0.0230195	0.110732	-0.207885	0.835319	0.911348
NC_000001.11	52050918	52052683	+	391	gene-TXNDC12-AS1	TXNDC12-AS1	lncRNA	104355143	TXNDC12 antisense RNA 1	0	0	0	0	0	0	0	0	0	0	0	0	0	0	0	0	0	0	0	0	0	0	0	0	0	0	0	0	0	0	NA	NA	NA	NA	NA
NC_000001.11	52056295	52090716	+	4533	gene-BTF3L4	BTF3L4	protein_coding	91408	basic transcription factor 3 like 4	1765	1977	2371	1859	1540	1721	1459	1412	1981	1693	2122	1557	1569	1522	1836	1882.96	2022.15	2200.03	2005.14	1632.33	1812.46	1495.76	1555.31	1859.55	2307.11	1610.81	1549.42	1677.45	1930.41	1824.35	0.289904	0.107033	2.70855	0.00675771	0.0232863
NC_000001.11	52141203	52141818	+	235	gene-LOC107984956	LOC107984956	lncRNA	107984956		0	0	0	0	0	0	0	0	0	0	0	0	0	0	0	0	0	0	0	0	0	0	0	0	0	0	0	0	0	0	NA	NA	NA	NA	NA
NC_000001.11	52142001	52348664	+	7788	gene-ZFYVE9	ZFYVE9	protein_coding	9372	zinc finger FYVE-type containing 9	726	818	784	751	644	570	688	630	614	619	524	624	694	632	682	774.52	836.682	727.467	810.036	682.612	600.29	705.334	693.941	624.069	569.71	645.564	685.339	696.552	717.069	697.799	-0.190711	0.0915652	-2.08279	0.0372705	0.0969373
NC_000001.11	52150108	52150419	+	312	gene-RN7SL788P	RN7SL788P	pseudogene	106481135	RNA%2C 7SL%2C cytoplasmic 788%2C pseudogene	0	0	0	0	0	0	0	0	0	0	0	0	0	0	0	0	0	0	0	0	0	0	0	0	0	0	0	0	0	0	NA	NA	NA	NA	NA
NC_000001.11	52179815	52180694	+	880	gene-PDCL3P6	PDCL3P6	pseudogene	100419023	PDCL3 pseudogene 6	1	1	0	1	0	0	0	0	0	0	0	2	0	0	0	1.06683	1.02284	0	1.07861	0	0	0	0	0	0	2.06912	0	0	0	0.3741	-0.0555761	0.131523	-0.422558	0.672618	NA
NC_000001.11	52348437	52366291	-	9527	gene-CC2D1B	CC2D1B	protein_coding	200014	coiled-coil and C2 domain containing 1B	1831	1796	2010	1789	1530	1425	1515	1521	2294	1945	1767	1503	1648	1409	1430	1953.37	1837.02	1865.06	1929.63	1621.73	1500.73	1553.17	1675.37	2145.52	1921.14	1554.94	1627.43	1552.91	1503.53	1731.54	0.382217	0.0688266	5.55334	2.80268e-08	3.10444e-07
NC_000001.11	52368480	52369345	+	866	gene-PLA2G12AP1	PLA2G12AP1	pseudogene	100420258	phospholipase A2 group XIIA pseudogene 1	25	22	28	28	18	16	28	19	24	23	27	26	22	29	27	26.6708	22.5025	25.981	30.2011	19.0792	16.8503	28.7055	20.9284	23.7885	29.3553	26.8985	21.7254	31.962	28.3883	25.2169	-0.0520211	0.275291	-0.188968	0.850118	0.92003
NC_000001.11	52372829	52404446	-	3263	gene-ORC1	ORC1	protein_coding	4998	origin recognition complex subunit 1	2011	2168	2360	2049	1889	1897	1980	1880	2126	1914	1681	1885	1914	1860	1816	2145.4	2217.51	2189.82	2210.07	2002.26	1997.81	2029.89	2070.81	2044.8	1827.64	1950.14	1890.11	2049.98	1909.38	2038.26	-0.00452981	0.0614055	-0.0737687	0.941194	0.971488
NC_000001.11	52404564	52420836	+	5292	gene-PRPF38A	PRPF38A	protein_coding	84950	pre-mRNA processing factor 38A	3063	3210	3604	3096	2642	2821	2746	2629	3032	2783	3245	2798	2821	2745	2676	3267.71	3283.31	3344.12	3339.38	2800.4	2970.91	2815.19	2895.83	2943.19	3528.07	2894.69	2785.79	3025.37	2813.6	3050.54	0.162891	0.0701462	2.32217	0.0202239	0.058749
NC_000001.11	52423275	52553463	-	8470	gene-TUT4	TUT4	protein_coding	23318	terminal uridylyl transferase 4	1730	2092	2257	2085	1909	1727	1821	1894	2176	2030	1830	2102	2084	2104	2167	1845.62	2139.78	2094.25	2248.9	2023.46	1818.77	1866.88	2086.23	2128.82	1989.63	2174.64	2057.99	2318.9	2278.43	2076.59	-0.0975378	0.0856683	-1.13855	0.25489	0.427416
NC_000001.11	52530951	52552709	+	1825	gene-LOC105378723	LOC105378723	lncRNA	105378723		0	0	0	0	0	0	0	0	0	0	0	0	0	0	0	0	0	0	0	0	0	0	0	0	0	0	0	0	0	0	NA	NA	NA	NA	NA
NC_000001.11	52573107	52573899	+	793	gene-EEF1GP7	EEF1GP7	pseudogene	645311	eukaryotic translation elongation factor 1 gamma pseudogene 7	0	0	0	0	0	0	0	0	0	0	0	0	0	1	0	0	0	0	0	0	0	0	0	0	0	0	0	1.10214	0	0.0787242	-0.0256604	0.0983896	-0.260805	0.794243	NA
NC_000001.11	52602371	52609051	+	1229	gene-GPX7	GPX7	protein_coding	2882	glutathione peroxidase 7	21	29	16	14	119	124	116	128	6	11	13	139	123	108	120	22.4035	29.6623	14.8463	15.1005	126.135	130.59	118.923	140.991	8.60435	14.134	143.804	121.465	119.031	126.17	80.8471	-2.9624	0.239053	-12.3922	2.87897e-35	2.48015e-33
NC_000001.11	52631438	52669683	+	4436	gene-SHISAL2A	SHISAL2A	protein_coding	348378	shisa like 2A	1	1	0	1	2	0	3	2	1	0	0	1	0	4	0	1.06683	1.02284	0	1.07861	2.11991	0	3.07559	2.20299	0.506138	0	1.03456	0	4.40855	0	1.17972	-0.16245	0.235056	-0.691111	0.489496	NA
NC_000001.11	52684449	52698347	-	3988	gene-COA7	COA7	protein_coding	65260	cytochrome c oxidase assembly factor 7	2653	2864	3236	2830	1802	1700	1548	1788	2762	2558	2619	1843	1851	1685	1774	2830.31	2929.41	3002.66	3052.47	1910.04	1790.34	1587	1969.47	2692.66	2847.46	1906.69	1827.9	1857.1	1865.22	2290.62	0.563329	0.0768649	7.32881	2.322e-13	4.94885e-12
NC_000001.11	52726453	52827336	+	8298	gene-ZYG11B	ZYG11B	protein_coding	79699	zyg-11 family member B%2C cell cycle regulator	1075	1214	1548	1162	880	1009	923	1027	1264	1186	1367	1098	1125	1052	1285	1146.84	1241.73	1436.38	1253.35	932.761	1062.62	946.255	1131.23	1240.04	1486.25	1135.94	1110.96	1159.45	1351.08	1188.21	0.187077	0.112252	1.66658	0.0955974	0.205132
NC_000001.11	52772150	52772674	-	525	gene-RPS13P2	RPS13P2	pseudogene	729236	ribosomal protein S13 pseudogene 2	646	670	748	641	701	687	580	622	737	622	757	647	697	596	586	689.174	685.302	694.063	691.389	743.029	723.508	594.613	685.129	687.842	823.035	669.359	688.302	656.875	616.132	689.125	0.187707	0.0989217	1.89753	0.0577582	0.138117
NC_000001.11	52842736	52894998	+	5552	gene-ZYG11A	ZYG11A	protein_coding	440590	zyg-11 family member A%2C cell cycle regulator	877	921	959	831	634	606	770	753	831	783	802	797	757	800	752	935.612	942.034	889.848	896.325	672.012	638.204	789.4	829.425	816.907	871.96	824.543	747.553	881.711	790.668	823.3	0.0549499	0.102112	0.538136	0.590483	0.747649
NC_000001.11	52895910	52927212	-	7808	gene-ECHDC2	ECHDC2	protein_coding	55268	enoyl-CoA hydratase domain containing 2	249	281	229	223	610	555	582	447	226	177	322	525	584	484	527	265.641	287.418	212.487	240.53	646.573	584.493	596.664	492.368	203.974	350.089	543.143	576.712	533.435	554.098	434.83	-0.957016	0.16152	-5.92505	3.12206e-09	3.97082e-08
NC_000001.11	52920405	52920756	+	352	gene-LOC112268226	LOC112268226	pseudogene	112268226		3	1	3	1	4	1	1	3	4	1	2	2	2	0	1	3.2005	1.02284	2.78367	1.07861	4.23982	1.05314	1.0252	3.30448	2.53069	2.17446	2.06912	1.97504	0	1.05142	1.96493	0.220169	0.299231	0.735784	0.461862	0.640571
NC_000001.11	52927276	53051698	+	4186	gene-SCP2	SCP2	protein_coding	6342	sterol carrier protein 2	1800	1971	2242	1900	1767	1831	1587	1692	2326	1993	2004	1744	1710	1731	1872	1920.3	2016.02	2080.33	2049.36	1872.94	1928.3	1626.98	1863.73	2186.01	2178.81	1804.27	1688.66	1907.8	1968.26	1935.13	0.24143	0.0790402	3.05453	0.00225416	0.00900214
NC_000001.11	52943522	52944022	-	501	gene-H3P2	H3P2	pseudogene	115482681	H3 histone pseudogene 2	0	0	0	0	0	0	0	0	0	0	0	0	0	0	0	0	0	0	0	0	0	0	0	0	0	0	0	0	0	0	NA	NA	NA	NA	NA
NC_000001.11	52994566	52996317	+	1752	gene-TUBBP10	TUBBP10	pseudogene	100418902	tubulin beta class I pseudogene 10	7	10	9	2	5	4	3	10	6	4	8	3	7	12	9	7.46782	10.2284	8.35102	2.15722	5.29978	4.21256	3.07559	11.0149	5.06138	8.69786	3.10367	6.91264	13.2257	9.46278	7.01938	-0.153526	0.345569	-0.444271	0.656846	0.79627
NC_000001.11	53062198	53085502	+	3984	gene-PODN	PODN	protein_coding	127435	podocan	0	0	0	0	0	0	0	0	0	0	0	0	0	0	0	0	0	0	0	0	0	0	0	0	0	0	0	0	0	0	NA	NA	NA	NA	NA
NC_000001.11	53087183	53142638	-	4084	gene-SLC1A7	SLC1A7	protein_coding	6512	solute carrier family 1 member 7	0	0	0	0	0	0	0	0	0	0	0	0	0	0	0	0	0	0	0	0	0	0	0	0	0	0	0	0	0	0	NA	NA	NA	NA	NA
NC_000001.11	53180443	53191428	+	577	gene-LOC105378724	LOC105378724	lncRNA	105378724		0	0	0	0	0	0	0	0	0	0	0	0	0	0	0	0	0	0	0	0	0	0	0	0	0	0	0	0	0	0	NA	NA	NA	NA	NA
NC_000001.11	53196824	53214197	+	2699	gene-CPT2	CPT2	protein_coding	1376	carnitine palmitoyltransferase 2	1411	1394	1530	1345	1192	1248	1273	1244	1410	1323	1262	1309	1389	1199	1263	1505.3	1425.84	1419.67	1450.73	1263.47	1314.32	1305.07	1370.26	1383.28	1372.09	1354.24	1371.67	1321.46	1327.94	1370.38	0.0359585	0.0599896	0.599412	0.548898	0.714906
NC_000001.11	53214099	53220634	-	1562	gene-CZIB	CZIB	protein_coding	54987	CXXC motif containing zinc binding protein	667	662	729	630	631	640	607	484	637	574	631	554	549	485	462	711.577	677.119	676.433	679.525	668.832	674.01	622.294	533.123	612.934	686.043	573.145	542.149	534.537	485.756	619.82	0.272013	0.10179	2.67229	0.00753348	0.0255557
NC_000001.11	53226900	53238518	-	656	gene-MAGOH	MAGOH	protein_coding	4116	mago homolog%2C exon junction complex subunit	1116	1146	1352	1151	746	826	672	644	996	849	799	714	668	620	673	1190.58	1172.17	1254.51	1241.48	790.727	869.895	688.931	709.362	933.825	868.698	738.674	659.664	683.326	707.606	893.533	0.367941	0.0928701	3.96189	7.43602e-05	0.000439875
NC_000001.11	53238610	53242783	+	1181	gene-LOC100507564	LOC100507564	lncRNA	100507564	uncharacterized LOC100507564	10	7	13	13	21	10	14	12	20	11	9	20	30	20	23	10.6683	7.15987	12.0626	14.0219	22.2591	10.5314	14.3527	13.2179	15.6903	9.78509	20.6912	29.6256	22.0428	24.1827	16.1637	-0.660316	0.313408	-2.10689	0.0351272	0.0926081
NC_000001.11	53242364	53328070	-	7951	gene-LRP8	LRP8	protein_coding	7804	LDL receptor related protein 8	3161	3444	3765	3165	2732	2734	3112	2867	3044	2866	3843	2985	3320	2968	3223	3372.26	3522.66	3493.51	3413.8	2895.8	2879.29	3190.41	3157.98	2991.28	4178.23	3088.16	3278.57	3271.15	3388.73	3294.42	0.132206	0.0993157	1.33117	0.183133	0.3359
NC_000001.11	53255174	53269367	+	3075	gene-LOC105378728	LOC105378728	lncRNA	105378728		0	1	2	0	3	0	0	0	1	1	0	4	0	0	1	0	1.02284	1.85578	0	3.17987	0	0	0	1.01228	0	4.13823	0	0	1.05142	0.875744	-0.100147	0.185615	-0.539544	0.589511	NA
NC_000001.11	53289570	53312451	+	19589	gene-LOC105378726	LOC105378726	lncRNA	105378726		0	0	0	0	0	0	0	0	0	0	0	0	0	0	0	0	0	0	0	0	0	0	0	0	0	0	0	0	0	0	NA	NA	NA	NA	NA
NC_000001.11	53328233	53336509	+	567	gene-LINC01771	LINC01771	lncRNA	105378732	long intergenic non-protein coding RNA 1771	3	11	11	5	1	5	5	4	10	0	1	5	4	1	0	3.2005	11.2512	10.2068	5.39305	1.05996	5.26571	5.12598	4.40597	5.06138	1.08723	5.17279	3.95008	1.10214	0	4.44877	0.167946	0.327561	0.512716	0.60815	0.761692
NC_000001.11	53330494	53346230	-	2932	gene-LOC105378731	LOC105378731	lncRNA	105378731		0	0	0	0	0	0	0	0	0	0	0	0	0	0	0	0	0	0	0	0	0	0	0	0	0	0	0	0	0	0	NA	NA	NA	NA	NA
NC_000001.11	53337194	53339291	+	1387	gene-LOC105378730	LOC105378730	lncRNA	105378730		4	3	7	6	3	7	4	11	7	8	9	2	2	5	4	4.26733	3.06852	6.49524	6.47166	3.17987	7.37199	4.10078	12.1164	7.59208	9.78509	2.06912	1.97504	5.51069	4.20568	5.58639	0.604622	0.346063	1.74715	0.0806121	0.179437
NC_000001.11	53363868	53368363	-	3768	gene-LINC02812	LINC02812	lncRNA	107984957		0	0	0	0	0	0	0	0	0	0	0	0	0	0	0	0	0	0	0	0	0	0	0	0	0	0	0	0	0	0	NA	NA	NA	NA	NA
NC_000001.11	53438370	53440020	-	925	gene-SLC25A3P1	SLC25A3P1	transcribed_pseudogene	163742	solute carrier family 25 member 3 pseudogene 1	0	0	0	0	0	0	0	0	0	0	0	0	0	0	0	0	0	0	0	0	0	0	0	0	0	0	0	0	0	0	NA	NA	NA	NA	NA
NC_000001.11	53439636	53445392	+	569	gene-LOC105378733	LOC105378733	lncRNA	105378733		0	0	0	0	0	0	0	0	0	0	0	0	0	0	0	0	0	0	0	0	0	0	0	0	0	0	0	0	0	0	NA	NA	NA	NA	NA
NC_000001.11	53459399	53467488	+	1910	gene-DMRTB1	DMRTB1	protein_coding	63948	DMRT like family B with proline rich C-terminal 1	0	0	0	0	0	0	0	0	0	0	0	0	0	0	0	0	0	0	0	0	0	0	0	0	0	0	0	0	0	0	NA	NA	NA	NA	NA
NC_000001.11	53506237	53739171	-	8957	gene-GLIS1	GLIS1	protein_coding	148979	GLIS family zinc finger 1	43	37	60	44	33	21	26	40	4	9	8	28	20	26	35	45.8738	37.845	55.6735	47.4589	34.9785	22.116	26.6551	44.0597	6.5798	8.69786	28.9676	19.7504	28.6556	36.7997	31.7222	-1.2401	0.297132	-4.17355	2.99889e-05	0.000195195
NC_000001.11	53765478	53838296	-	4742	gene-NDC1	NDC1	protein_coding	55706	NDC1 transmembrane nucleoporin	4473	5124	6047	4925	3506	3787	3199	3620	5255	4563	5745	4199	4035	4095	4265	4771.94	5241.03	5610.96	5312.16	3716.21	3988.25	3279.6	3987.41	4969.27	6246.15	4344.11	3984.64	4513.26	4484.31	4603.52	0.362479	0.0999785	3.62557	0.000288322	0.00148978
NC_000001.11	53841548	53841842	+	295	gene-RPL37P7	RPL37P7	pseudogene	100270890	ribosomal protein L37 pseudogene 7	0	0	0	0	0	0	0	0	0	0	0	0	0	0	0	0	0	0	0	0	0	0	0	0	0	0	0	0	0	0	NA	NA	NA	NA	NA
NC_000001.11	53851733	53889797	-	1872	gene-YIPF1	YIPF1	protein_coding	54432	Yip1 domain family member 1	567	510	641	530	547	533	563	533	594	493	474	560	584	426	521	604.894	521.648	594.778	571.664	579.796	561.324	577.185	587.096	550.172	515.348	579.352	576.712	469.511	547.79	559.805	-0.0243952	0.0974851	-0.250246	0.802397	0.891877
NC_000001.11	53894187	53911086	+	1861	gene-DIO1	DIO1	protein_coding	1733	iodothyronine deiodinase 1	0	0	0	1	0	0	0	0	0	0	0	0	0	2	0	0	0	0	1.07861	0	0	0	0	0	0	0	0	2.20428	0	0.234492	-0.039355	0.0985174	-0.399473	0.689545	NA
NC_000001.11	53916573	53946305	-	1396	gene-HSPB11	HSPB11	protein_coding	51668	heat shock protein family B %28small%29 member 11	853	879	1032	803	868	944	801	854	991	776	878	904	775	836	794	910.008	899.075	957.584	866.124	920.042	994.165	821.181	940.675	894.346	954.59	935.24	765.328	921.388	834.828	901.041	0.093766	0.0955918	0.9809	0.326642	0.507305
NC_000001.11	53946350	53968168	+	1930	gene-LRRC42	LRRC42	protein_coding	115353	leucine rich repeat containing 42	1489	1620	1679	1560	1505	1519	1511	1429	1819	1655	1603	1529	1576	1426	1361	1588.51	1657	1557.93	1682.63	1595.23	1599.72	1549.07	1574.03	1758.32	1742.83	1581.84	1556.33	1571.65	1430.98	1603.29	0.188227	0.0619695	3.03741	0.00238623	0.0094486
NC_000001.11	53974978	53976150	-	1173	gene-HNRNPA3P12	HNRNPA3P12	pseudogene	100421395	heterogeneous nuclear ribonucleoprotein A3 pseudogene 12	12	6	3	8	17	9	2	13	6	12	7	13	8	15	6	12.802	6.13703	2.78367	8.62888	18.0192	9.47827	2.05039	14.3194	9.11049	7.61062	13.4493	7.90016	16.5321	6.30852	9.65214	-0.197771	0.345907	-0.571748	0.567493	0.729852
NC_000001.11	54007298	54018186	-	2376	gene-LDLRAD1	LDLRAD1	protein_coding	388633	low density lipoprotein receptor class A domain containing 1	0	0	0	0	0	0	0	5	0	0	0	0	0	2	0	0	0	0	0	0	0	0	5.50747	0	0	0	0	2.20428	0	0.550839	-0.0270717	0.110283	-0.245475	0.806089	NA
NC_000001.11	54026681	54053573	-	6887	gene-TMEM59	TMEM59	protein_coding	9528	transmembrane protein 59	5546	5988	6599	5558	7679	8344	7437	7146	7473	6454	7930	7798	7412	6870	7369	5916.65	6124.76	6123.16	5994.92	8139.4	8787.41	7624.38	7871.27	7048.99	8621.75	8067.48	7319.5	7571.69	7747.92	7354.23	0.0272313	0.0788292	0.345447	0.729759	0.845364
NC_000001.11	54053608	54112520	+	11898	gene-TCEANC2	TCEANC2	protein_coding	127428	transcription elongation factor A N-terminal and central domain containing 2	598	656	732	644	740	788	771	700	800	710	765	754	834	716	734	637.966	670.982	679.217	694.625	784.367	829.875	790.426	771.045	764.269	831.732	780.057	823.592	789.131	771.742	758.502	0.00550715	0.0749594	0.0734684	0.941433	0.971644
NC_000001.11	54054079	54054154	+	76	gene-MIR4781	MIR4781	miRNA	100616315	microRNA 4781	0	0	0	0	0	0	0	0	0	0	0	0	0	0	0	0	0	0	0	0	0	0	0	0	0	0	0	0	0	0	NA	NA	NA	NA	NA
NC_000001.11	54089793	54090222	+	430	gene-LOC100507586	LOC100507586	pseudogene	100507586	cytochrome c oxidase subunit 7B pseudogene	30	28	31	22	32	21	28	25	10	8	11	14	26	14	11	32.005	28.6395	28.7646	23.7294	33.9186	22.116	28.7055	27.5373	9.11049	11.9596	14.4838	25.6755	15.4299	11.5656	22.4029	-0.427685	0.305517	-1.39987	0.161551	0.306305
NC_000001.11	54132687	54153181	-	2832	gene-CDCP2	CDCP2	protein_coding	200008	CUB domain containing protein 2	1	0	1	0	0	1	0	0	0	0	1	0	1	1	2	1.06683	0	0.927891	0	0	1.05314	0	0	0	1.08723	0	0.98752	1.10214	2.10284	0.594828	-0.127507	0.186037	-0.685387	0.4931	NA
NC_000001.11	54169651	54200030	-	6524	gene-CYB5RL	CYB5RL	protein_coding	606495	cytochrome b5 reductase like	473	625	564	575	720	689	683	670	646	515	566	683	718	754	702	504.612	639.274	523.331	620.201	763.168	725.614	700.208	738.001	587.627	615.373	706.603	709.04	831.012	738.097	671.583	-0.305783	0.103901	-2.94301	0.00325034	0.0123525
NC_000001.11	54200167	54225489	+	1848	gene-MRPL37	MRPL37	protein_coding	51253	mitochondrial ribosomal protein L37	5535	5648	6073	5447	5278	5530	5802	4968	5533	5009	4939	5169	5360	4738	4725	5904.92	5776.99	5635.08	5875.19	5594.45	5823.87	5948.18	5472.22	5335.71	5369.84	5347.63	5293.11	5221.93	4967.96	5540.51	0.0394554	0.0519474	0.759526	0.447538	0.627257
NC_000001.11	54225432	54413479	-	4049	gene-SSBP3	SSBP3	protein_coding	23648	single stranded DNA binding protein 3	1698	1666	1961	1687	2669	2809	2940	2620	2254	1754	2735	2801	3000	2655	2664	1811.48	1704.05	1819.6	1819.62	2829.02	2958.27	3014.07	2885.91	2028.6	2973.58	2897.8	2962.56	2926.18	2800.98	2530.84	-0.213061	0.104498	-2.03891	0.0414591	0.105792
NC_000001.11	54236443	54239063	+	2621	gene-SSBP3-AS1	SSBP3-AS1	lncRNA	619518	SSBP3 antisense RNA 1	0	1	3	1	5	0	0	0	2	0	0	4	0	1	0	0	1.02284	2.78367	1.07861	5.29978	0	0	0	1.01228	0	4.13823	0	1.10214	0	1.17411	-0.0777102	0.203441	-0.381979	0.702477	NA
NC_000001.11	54514187	54517339	+	891	gene-LOC105378735	LOC105378735	lncRNA	105378735		0	0	0	0	0	0	0	0	0	0	0	0	0	0	0	0	0	0	0	0	0	0	0	0	0	0	0	0	0	0	NA	NA	NA	NA	NA
NC_000001.11	54516412	54528747	-	895	gene-LINC02784	LINC02784	lncRNA	105378734		0	0	0	0	0	0	0	0	0	0	0	0	0	0	0	0	0	0	0	0	0	0	0	0	0	0	0	0	0	0	NA	NA	NA	NA	NA
NC_000001.11	54524824	54525097	+	274	gene-TALDO1P1	TALDO1P1	pseudogene	6889	transaldolase 1 pseudogene 1	1	4	2	2	3	6	2	2	0	1	0	0	0	0	1	1.06683	4.09135	1.85578	2.15722	3.17987	6.31885	2.05039	2.20299	0.506138	0	0	0	0	1.05142	1.74863	0.133569	0.275048	0.485621	0.627236	0.776234
NC_000001.11	54536740	54537951	+	1212	gene-HNRNPA1P63	HNRNPA1P63	pseudogene	645436	heterogeneous nuclear ribonucleoprotein A1 pseudogene 63	0	1	1	0	1	1	1	1	0	1	0	0	0	0	0	0	1.02284	0.927891	0	1.05996	1.05314	1.0252	1.10149	0.506138	0	0	0	0	0	0.478332	0.0960543	0.180286	0.532789	0.594179	NA
NC_000001.11	54548228	54639192	+	7742	gene-ACOT11	ACOT11	protein_coding	26027	acyl-CoA thioesterase 11	77	73	90	68	95	71	92	89	55	46	29	92	102	86	93	82.1461	74.6672	83.5102	73.3455	100.696	74.773	94.318	98.0329	51.12	31.5297	95.1793	100.727	94.7839	97.7821	82.3293	-1.04888	0.199462	-5.25852	1.45216e-07	1.4406e-06
NC_000001.11	54609180	54623527	-	2054	gene-FAM151A	FAM151A	protein_coding	338094	family with sequence similarity 151 member A	0	0	0	0	0	0	0	0	0	0	0	0	0	0	0	0	0	0	0	0	0	0	0	0	0	0	0	0	0	0	NA	NA	NA	NA	NA
NC_000001.11	54641740	54742657	+	6549	gene-MROH7-TTC4	MROH7-TTC4	lncRNA	100527960	MROH7-TTC4 readthrough %28NMD candidate%29	677	646	716	698	469	490	505	443	617	564	506	490	482	437	440	722.245	660.754	664.37	752.87	497.119	516.039	517.724	487.962	597.749	550.139	506.933	475.985	481.635	462.625	563.868	0.255021	0.0885702	2.87931	0.00398543	0.0147601
NC_000001.11	54641786	54710266	+	4359	gene-MROH7	MROH7	protein_coding	374977	maestro heat like repeat family member 7	1	0	0	0	0	0	0	0	0	0	0	0	2	0	0	1.06683	0	0	0	0	0	0	0	0	0	0	1.97504	0	0	0.217277	-0.039355	0.0985174	-0.399473	0.689545	NA
NC_000001.11	54715861	54742657	+	2356	gene-TTC4	TTC4	protein_coding	7268	tetratricopeptide repeat domain 4	679	657	726	708	478	493	511	452	624	568	508	500	486	442	444	724.379	672.005	673.649	763.656	506.659	519.199	523.875	497.875	603.317	552.314	517.279	479.935	487.145	466.831	570.58	0.247417	0.0882837	2.80252	0.00507043	0.0181683
NC_000001.11	54756898	54764523	-	2356	gene-PARS2	PARS2	protein_coding	25973	prolyl-tRNA synthetase 2%2C mitochondrial	220	204	237	184	260	226	263	289	232	186	134	248	259	235	264	234.703	208.659	219.91	198.464	275.589	238.01	269.626	318.332	211.566	145.689	256.57	255.768	259.003	277.575	240.676	-0.499854	0.14697	-3.40107	0.000671234	0.0031278
NC_000001.11	54779696	54802379	-	7373	gene-TTC22	TTC22	protein_coding	55001	tetratricopeptide repeat domain 22	0	0	0	0	3	1	0	3	0	0	0	5	5	4	3	0	0	0	0	3.17987	1.05314	0	3.30448	0	0	5.17279	4.9376	4.40855	3.15426	1.80076	-0.752685	0.269929	-2.78846	0.00529593	0.0188411
NC_000001.11	54806063	54842252	+	2974	gene-LEXM	LEXM	protein_coding	163747	lymphocyte expansion molecule	0	0	0	0	0	0	0	0	0	0	0	0	0	0	0	0	0	0	0	0	0	0	0	0	0	0	0	0	0	0	NA	NA	NA	NA	NA
NC_000001.11	54849627	54887195	-	4233	gene-DHCR24	DHCR24	protein_coding	1718	24-dehydrocholesterol reductase	20452	20331	21888	19579	16263	15629	18490	17110	19513	18214	15978	17548	18257	16580	17411	21818.8	20795.3	20309.7	21118.1	17238.1	16459.5	18955.9	18846.6	19095.1	17371.8	18154.4	18029.2	18273.5	18306.3	18912.3	0.00400072	0.064992	0.0615571	0.950916	0.975942
NC_000001.11	54887524	54890272	+	2553	gene-DHCR24-DT	DHCR24-DT	lncRNA	107984958		14	32	27	27	35	35	36	37	21	15	26	26	33	23	25	14.9356	32.7308	25.0531	29.1225	37.0985	36.8599	36.907	40.7553	18.221	28.268	26.8985	32.5882	25.3492	26.2855	29.3624	-0.230236	0.277114	-0.830835	0.406067	0.588297
NC_000001.11	54957869	54957941	-	73	gene-TRK-CTT7-1	TRK-CTT7-1	tRNA	107985760		0	0	0	0	0	0	0	0	0	0	0	0	0	0	0	0	0	0	0	0	0	0	0	0	0	0	0	0	0	0	NA	NA	NA	NA	NA
NC_000001.11	54975153	54980460	-	1534	gene-LOC105378736	LOC105378736	lncRNA	105378736		0	0	0	0	0	0	0	0	0	0	0	0	0	0	0	0	0	0	0	0	0	0	0	0	0	0	0	0	0	0	NA	NA	NA	NA	NA
NC_000001.11	54980614	54992293	+	2220	gene-TMEM61	TMEM61	protein_coding	199964	transmembrane protein 61	0	0	1	3	1	1	0	0	4	0	2	0	1	0	0	0	0	0.927891	3.23583	1.05996	1.05314	0	0	2.02455	2.17446	0	0.98752	0	0	0.818811	0.28754	0.206205	1.39444	0.163185	NA
NC_000001.11	54998933	55017172	+	9761	gene-BSND	BSND	protein_coding	7809	barttin CLCNK type accessory subunit beta	2	0	0	0	0	0	0	0	0	0	0	0	0	0	0	2.13366	0	0	0	0	0	0	0	0	0	0	0	0	0	0.152405	0	0.0983896	0	1	NA
NC_000001.11	55039548	55064852	+	3819	gene-PCSK9	PCSK9	protein_coding	255738	proprotein convertase subtilisin/kexin type 9	7193	6913	7526	6745	11152	11087	14174	11687	7551	6267	7741	11525	12935	10600	11835	7673.72	7070.88	6983.31	7275.23	11820.6	11676.2	14531.1	12873.2	6993.82	8416.26	11923.3	12773.6	11682.7	12443.6	10295.5	-0.653056	0.0913048	-7.15249	8.52189e-13	1.72994e-11
NC_000001.11	55066359	55215374	-	11557	gene-USP24	USP24	protein_coding	23358	ubiquitin specific peptidase 24	4046	4658	5078	4324	2522	2212	2748	2984	3513	3504	3641	3017	3239	3319	3313	4316.4	4764.38	4711.83	4663.91	2673.21	2329.55	2817.24	3286.86	3551.57	3958.61	3121.26	3198.58	3658	3483.36	3609.63	0.153761	0.106302	1.44646	0.148048	0.286873
NC_000001.11	55215408	55217455	+	2048	gene-LOC100507634	LOC100507634	lncRNA	100507634	uncharacterized LOC100507634	22	21	30	23	19	19	23	9	18	20	19	10	21	21	20	23.4703	21.4796	27.8367	24.808	20.1392	20.0097	23.5795	9.91344	19.2333	20.6574	10.3456	20.7379	23.1449	21.0284	20.456	0.066009	0.303647	0.217387	0.827906	0.907456
NC_000001.11	55217861	55234177	+	638	gene-MIR4422HG	MIR4422HG	lncRNA	109729135	MIR4422 host gene	0	0	0	0	0	0	0	0	0	0	0	0	0	0	0	0	0	0	0	0	0	0	0	0	0	0	0	0	0	0	NA	NA	NA	NA	NA
NC_000001.11	55225641	55225723	+	83	gene-MIR4422	MIR4422	miRNA	100616272	microRNA 4422	0	0	0	0	0	0	0	0	0	0	0	0	0	0	0	0	0	0	0	0	0	0	0	0	0	0	0	0	0	0	NA	NA	NA	NA	NA
NC_000001.11	55783661	55855537	-	1512	gene-LOC105378740	LOC105378740	lncRNA	105378740		0	0	0	0	0	0	0	0	0	0	0	0	0	0	0	0	0	0	0	0	0	0	0	0	0	0	0	0	0	0	NA	NA	NA	NA	NA
NC_000001.11	55915609	55944963	-	631	gene-LINC01753	LINC01753	lncRNA	105378739	long intergenic non-protein coding RNA 1753	0	0	0	0	0	0	0	0	0	0	0	0	0	0	0	0	0	0	0	0	0	0	0	0	0	0	0	0	0	0	NA	NA	NA	NA	NA
NC_000001.11	55945087	55950119	+	453	gene-LINC01755	LINC01755	lncRNA	105378738	long intergenic non-protein coding RNA 1755	0	0	0	0	0	0	0	0	0	0	0	0	0	0	0	0	0	0	0	0	0	0	0	0	0	0	0	0	0	0	NA	NA	NA	NA	NA
NC_000001.11	55961069	56070375	+	4894	gene-LOC105378737	LOC105378737	lncRNA	105378737		0	0	0	0	0	0	0	0	0	0	0	0	0	0	0	0	0	0	0	0	0	0	0	0	0	0	0	0	0	0	NA	NA	NA	NA	NA
NC_000001.11	56050979	56125850	-	6829	gene-LOC105378741	LOC105378741	lncRNA	105378741		0	0	0	0	0	0	0	0	0	0	0	0	0	0	0	0	0	0	0	0	0	0	0	0	0	0	0	0	0	0	NA	NA	NA	NA	NA
NC_000001.11	56207472	56208529	-	1058	gene-RPSAP20	RPSAP20	pseudogene	127406	ribosomal protein SA pseudogene 20	0	0	0	0	0	0	0	0	1	0	0	1	2	0	0	0	0	0	0	0	0	0	0	0.506138	0	1.03456	1.97504	0	0	0.251124	-0.0432353	0.103701	-0.416921	0.676736	NA
NC_000001.11	56414963	56415966	+	545	gene-LINC01767	LINC01767	lncRNA	105378744	long intergenic non-protein coding RNA 1767	0	0	0	0	0	0	1	0	0	0	0	1	0	0	0	0	0	0	0	0	0	1.0252	0	0	0	1.03456	0	0	0	0.147125	-0.0227876	0.0983896	-0.231606	0.816844	NA
NC_000001.11	56494761	56579563	-	3273	gene-PLPP3	PLPP3	protein_coding	8613	phospholipid phosphatase 3	355	365	342	346	409	451	420	408	379	375	173	464	487	429	414	378.725	373.336	317.339	373.199	433.522	474.967	430.582	449.409	381.628	188.091	480.035	480.922	472.817	435.288	404.99	-0.644977	0.169244	-3.81093	0.000138444	0.000770497
NC_000001.11	56627791	56645318	-	490	gene-LOC101929935	LOC101929935	lncRNA	101929935	uncharacterized LOC101929935	0	0	0	0	0	0	0	0	0	0	1	0	0	0	0	0	0	0	0	0	0	0	0	0	1.08723	0	0	0	0	0.0776594	0.0155651	0.0983896	0.158199	0.8743	NA
NC_000001.11	56645314	56715335	+	11579	gene-PRKAA2	PRKAA2	protein_coding	5563	protein kinase AMP-activated catalytic subunit alpha 2	770	935	1088	789	820	883	863	930	779	688	1388	1089	1165	1044	1261	821.461	956.354	1009.55	851.024	869.164	929.924	884.744	1024.39	742.505	1509.08	1126.63	1150.46	1150.63	1325.84	1025.13	-0.0852803	0.170629	-0.499798	0.617217	0.768448
NC_000001.11	56718789	56831986	-	5946	gene-FYB2	FYB2	protein_coding	199920	FYN binding protein 2	0	0	0	0	0	0	0	0	0	0	0	0	0	0	0	0	0	0	0	0	0	0	0	0	0	0	0	0	0	0	NA	NA	NA	NA	NA
NC_000001.11	56854796	56918223	+	5172	gene-C8A	C8A	protein_coding	731	complement C8 alpha chain	1	0	1	0	0	0	0	0	0	0	0	0	0	0	0	1.06683	0	0.927891	0	0	0	0	0	0	0	0	0	0	0	0.14248	0	0.0983896	0	1	NA
NC_000001.11	56929207	56974383	-	2584	gene-C8B	C8B	protein_coding	732	complement C8 beta chain	0	0	0	0	0	0	1	0	0	0	1	0	0	1	0	0	0	0	0	0	0	1.0252	0	0	1.08723	0	0	1.10214	0	0.229612	0.00213102	0.100336	0.0212389	0.983055	NA
NC_000001.11	56967536	56987467	+	316	gene-LOC105378745	LOC105378745	lncRNA	105378745		0	0	0	0	0	0	0	0	0	0	0	0	0	0	0	0	0	0	0	0	0	0	0	0	0	0	0	0	0	0	NA	NA	NA	NA	NA
NC_000001.11	56987526	57014700	+	9912	gene-LOC112267900	LOC112267900	lncRNA	112267900		0	0	0	0	0	0	0	0	0	0	0	0	0	0	0	0	0	0	0	0	0	0	0	0	0	0	0	0	0	0	NA	NA	NA	NA	NA
NC_000001.11	56994778	58546726	-	7884	gene-DAB1	DAB1	protein_coding	1600	DAB adaptor protein 1	116	110	134	124	955	960	1028	1028	640	588	172	1023	1202	1142	1161	123.753	112.512	124.337	133.748	1012.26	1011.02	1053.9	1132.34	621.538	187.004	1058.35	1187	1258.64	1220.7	731.221	-1.31151	0.268063	-4.89254	9.95429e-07	8.67005e-06
NC_000001.11	57017305	57049271	+	2316	gene-LOC105378748	LOC105378748	lncRNA	105378748		0	0	0	0	0	0	0	0	0	0	0	0	0	0	0	0	0	0	0	0	0	0	0	0	0	0	0	0	0	0	NA	NA	NA	NA	NA
NC_000001.11	57170317	57186219	+	10278	gene-LOC105378747	LOC105378747	lncRNA	105378747		0	0	0	0	0	0	0	0	0	0	0	0	0	0	0	0	0	0	0	0	0	0	0	0	0	0	0	0	0	0	NA	NA	NA	NA	NA
NC_000001.11	57860581	57863216	+	1214	gene-DAB1-AS1	DAB1-AS1	lncRNA	101926890	DAB1 antisense RNA 1	0	0	0	0	0	0	0	0	0	0	0	0	0	0	0	0	0	0	0	0	0	0	0	0	0	0	0	0	0	0	NA	NA	NA	NA	NA
NC_000001.11	57951377	57991280	+	7603	gene-LOC105378746	LOC105378746	lncRNA	105378746		0	0	0	0	0	0	0	0	0	0	0	0	0	0	0	0	0	0	0	0	0	0	0	0	0	0	0	0	0	0	NA	NA	NA	NA	NA
NC_000001.11	58047849	58049373	-	1525	gene-HNRNPA1P6	HNRNPA1P6	pseudogene	729423	heterogeneous nuclear ribonucleoprotein A1 pseudogene 6	28	46	38	34	34	45	38	38	44	40	34	38	39	25	28	29.8713	47.0506	35.2599	36.6728	36.0385	47.3914	38.9574	41.8568	42.5156	36.9659	39.3132	38.5133	27.5535	29.4398	37.6714	0.213863	0.247733	0.863281	0.387983	0.569299
NC_000001.11	58056062	58056504	-	443	gene-RPS26P15	RPS26P15	pseudogene	644928	ribosomal protein S26 pseudogene 15	212	210	235	198	228	241	242	203	231	197	216	240	217	186	186	226.168	214.796	218.054	213.565	241.67	253.807	248.097	223.603	216.627	234.842	248.294	214.292	204.998	195.564	225.313	0.0555496	0.123164	0.45102	0.651975	0.792991
NC_000001.11	58435364	58450556	-	14662	gene-LOC107984960	LOC107984960	lncRNA	107984960		1	0	0	0	0	2	0	0	1	2	0	0	2	0	1	1.06683	0	0	0	0	2.10628	0	0	1.51842	0	0	1.97504	0	1.05142	0.551285	-0.00929287	0.159051	-0.0584269	0.953409	NA
NC_000001.11	58480719	58546726	-	1861	gene-OMA1	OMA1	protein_coding	115209	OMA1 zinc metallopeptidase	258	302	307	262	358	360	361	308	410	330	238	380	364	316	402	275.243	308.897	284.863	282.596	379.464	379.131	370.096	339.26	374.542	258.761	393.132	359.457	348.276	422.671	341.171	-0.238929	0.132095	-1.80876	0.0704883	0.161614
NC_000001.11	58575433	58577252	-	1820	gene-TACSTD2	TACSTD2	protein_coding	4070	tumor associated calcium signal transducer 2	319	325	334	289	438	430	444	438	429	350	520	494	454	437	369	340.319	332.423	309.916	311.718	464.261	452.851	455.187	482.454	394.282	565.361	511.072	448.334	481.635	387.974	424.128	0.0511963	0.131909	0.388119	0.697928	0.824414
NC_000001.11	58654739	58700091	-	8295	gene-MYSM1	MYSM1	protein_coding	114803	Myb like%2C SWIRM and MPN domains 1	392	404	488	406	332	314	356	377	456	462	606	395	476	392	491	418.198	413.227	452.811	437.916	351.905	330.686	364.97	415.263	464.635	658.863	408.65	470.06	432.038	516.247	438.248	0.272657	0.133934	2.03576	0.0417742	0.106371
NC_000001.11	58713077	58760197	+	3107	gene-LOC112268263	LOC112268263	lncRNA	112268263		22	35	41	24	32	28	40	24	38	36	66	32	33	29	35	23.4703	35.7994	38.0436	25.8867	33.9186	29.488	41.0078	26.4358	37.4542	71.7573	33.1059	32.5882	31.962	36.7997	35.5512	0.52611	0.26953	1.95195	0.0509437	0.124657
NC_000001.11	58761010	58770708	+	9600	gene-LOC105378751	LOC105378751	lncRNA	105378751		46	73	81	53	62	52	74	91	119	106	165	96	80	100	92	49.0743	74.6672	75.1592	57.1664	65.7173	54.7633	75.8645	100.236	113.881	179.393	99.3176	79.0016	110.214	96.7307	87.9419	0.499425	0.2264	2.20594	0.0273882	0.0754082
NC_000001.11	58780791	58784047	-	3257	gene-JUN	JUN	protein_coding	3725	Jun proto-oncogene%2C AP-1 transcription factor subunit	264	265	273	227	208	192	259	237	199	163	211	197	250	181	206	281.644	271.052	253.314	244.845	220.471	202.203	265.526	261.054	183.222	229.406	203.808	246.88	199.487	216.593	234.25	-0.0808503	0.144033	-0.561331	0.574572	0.735634
NC_000001.11	58785151	58899712	+	1123	gene-LINC01135	LINC01135	lncRNA	100131060	long intergenic non-protein coding RNA 1135	4	4	3	3	2	4	7	11	0	4	1	2	8	3	3	4.26733	4.09135	2.78367	3.23583	2.11991	4.21256	7.17637	12.1164	2.02455	1.08723	2.06912	7.90016	3.30642	3.15426	4.25323	-0.332187	0.333928	-0.994787	0.31984	0.499914
NC_000001.11	58808920	58816042	+	6368	gene-LOC101926907	LOC101926907	lncRNA	101926907		30	12	19	16	25	14	19	23	27	27	13	27	17	20	14	32.005	12.2741	17.6299	17.2578	26.4989	14.744	19.4787	25.3343	27.3315	14.134	27.9331	16.7878	22.0428	14.7199	20.5837	0.0506388	0.317528	0.159478	0.873292	0.9329
NC_000001.11	58850959	58856220	-	1124	gene-LOC107984961	LOC107984961	lncRNA	107984961		0	0	0	0	0	0	0	0	0	0	0	0	0	0	0	0	0	0	0	0	0	0	0	0	0	0	0	0	0	0	NA	NA	NA	NA	NA
NC_000001.11	58882878	59029929	-	5283	gene-LINC02777	LINC02777	lncRNA	105378753		1	2	2	2	6	4	11	8	11	7	3	9	8	13	5	1.06683	2.04568	1.85578	2.15722	6.35973	4.21256	11.2771	8.81195	9.11049	3.2617	9.31102	7.90016	14.3278	5.2571	6.21108	-0.314231	0.345855	-0.908562	0.363581	0.544681
NC_000001.11	59020476	59088247	+	471	gene-LINC01358	LINC01358	lncRNA	101926925	long intergenic non-protein coding RNA 1358	0	3	1	0	0	0	3	0	0	0	0	2	0	1	0	0	3.06852	0.927891	0	0	0	3.07559	0	0	0	2.06912	0	1.10214	0	0.731661	-0.0788964	0.165465	-0.476815	0.633494	NA
NC_000001.11	59131936	59146807	-	1043	gene-HSD52	HSD52	lncRNA	729467	uncharacterized LOC729467	0	4	0	0	0	0	0	0	0	0	0	0	0	0	0	0	4.09135	0	0	0	0	0	0	0	0	0	0	0	0	0.29224	0	0.0986985	0	1	NA
NC_000001.11	59289223	59296615	-	5461	gene-FGGY-DT	FGGY-DT	lncRNA	105378756		18	31	23	32	17	24	11	11	33	19	10	8	30	17	14	19.203	31.708	21.3415	34.5155	18.0192	25.2754	11.2771	12.1164	26.3192	10.8723	8.27646	29.6256	18.7364	14.7199	20.1433	0.0835215	0.331167	0.252204	0.800883	0.891009
NC_000001.11	59296405	59762730	+	12161	gene-FGGY	FGGY	protein_coding	55277	FGGY carbohydrate kinase domain containing	69	89	108	50	109	81	112	102	64	46	45	110	88	85	93	73.6114	91.0326	100.212	53.9305	115.535	85.3044	114.822	112.352	55.6752	48.9254	113.801	86.9018	93.6818	97.7821	88.8263	-0.783278	0.214333	-3.6545	0.000257687	0.00134676
NC_000001.11	59733227	59733296	-	70	gene-MIR4711	MIR4711	miRNA	100616409	microRNA 4711	0	0	0	0	0	0	0	0	0	0	0	0	0	0	0	0	0	0	0	0	0	0	0	0	0	0	0	0	0	0	NA	NA	NA	NA	NA
NC_000001.11	59772795	59788832	+	531	gene-LOC101926944	LOC101926944	lncRNA	101926944	uncharacterized LOC101926944	0	0	0	0	0	0	3	0	1	2	0	0	0	0	1	0	0	0	0	0	0	3.07559	0	1.51842	0	0	0	0	1.05142	0.403244	0.0460163	0.117754	0.390785	0.695956	NA
NC_000001.11	59807592	59815740	-	484	gene-LOC105378758	LOC105378758	lncRNA	105378758		0	0	0	0	0	0	0	0	0	0	0	0	0	0	0	0	0	0	0	0	0	0	0	0	0	0	0	0	0	0	NA	NA	NA	NA	NA
NC_000001.11	59814922	59876370	+	7499	gene-HOOK1	HOOK1	protein_coding	51361	hook microtubule tethering protein 1	282	359	445	365	464	468	442	466	601	611	574	509	540	520	643	300.847	367.199	412.912	393.693	491.819	492.87	453.136	513.296	613.44	624.071	526.59	533.261	573.112	676.063	498.022	0.0922367	0.120827	0.763378	0.445238	0.624741
NC_000001.11	59893308	59926773	-	2030	gene-CYP2J2	CYP2J2	protein_coding	1573	cytochrome P450 family 2 subfamily J member 2	0	0	0	0	0	0	0	1	0	0	0	1	4	1	0	0	0	0	0	0	0	0	1.10149	0	0	1.03456	3.95008	1.10214	0	0.513448	-0.210658	0.143891	-1.464	0.143193	NA
NC_000001.11	59990394	60073770	-	2919	gene-C1orf87	C1orf87	protein_coding	127795	chromosome 1 open reading frame 87	0	0	0	0	0	0	0	0	0	0	0	0	0	0	0	0	0	0	0	0	0	0	0	0	0	0	0	0	0	0	NA	NA	NA	NA	NA
NC_000001.11	60097410	60098195	+	786	gene-PGBD4P8	PGBD4P8	pseudogene	100421185	piggyBac transposable element derived 4 pseudogene 8	0	0	0	0	0	0	0	0	0	0	0	0	0	0	0	0	0	0	0	0	0	0	0	0	0	0	0	0	0	0	NA	NA	NA	NA	NA
NC_000001.11	60114825	60258871	+	581	gene-LINC02778	LINC02778	lncRNA	105378760		0	0	0	0	0	0	0	0	0	0	0	0	0	0	0	0	0	0	0	0	0	0	0	0	0	0	0	0	0	0	NA	NA	NA	NA	NA
NC_000001.11	60148524	60158805	+	729	gene-LOC107984963	LOC107984963	lncRNA	107984963		0	0	0	0	0	0	0	0	0	0	0	0	0	0	0	0	0	0	0	0	0	0	0	0	0	0	0	0	0	0	NA	NA	NA	NA	NA
NC_000001.11	60182724	60277095	-	995	gene-LOC105378761	LOC105378761	lncRNA	105378761		0	0	0	0	0	0	0	0	0	0	0	0	0	0	0	0	0	0	0	0	0	0	0	0	0	0	0	0	0	0	NA	NA	NA	NA	NA
NC_000001.11	60259082	60270634	+	3494	gene-LOC107984962	LOC107984962	lncRNA	107984962		0	0	0	0	0	0	0	0	0	0	0	0	0	0	0	0	0	0	0	0	0	0	0	0	0	0	0	0	0	0	NA	NA	NA	NA	NA
NC_000001.11	60280463	60289254	+	815	gene-LOC107985379	LOC107985379	lncRNA	107985379		0	0	0	0	0	0	0	0	0	0	0	0	0	0	0	0	0	0	0	0	0	0	0	0	0	0	0	0	0	0	NA	NA	NA	NA	NA
NC_000001.11	60515716	60622685	-	3229	gene-LINC01748	LINC01748	lncRNA	105378763	long intergenic non-protein coding RNA 1748	0	0	0	0	0	0	0	0	0	0	0	0	0	0	0	0	0	0	0	0	0	0	0	0	0	0	0	0	0	0	NA	NA	NA	NA	NA
NC_000001.11	60659631	60825584	-	2344	gene-LOC101926964	LOC101926964	lncRNA	101926964	uncharacterized LOC101926964	0	0	0	0	0	0	0	0	0	0	0	0	0	0	0	0	0	0	0	0	0	0	0	0	0	0	0	0	0	0	NA	NA	NA	NA	NA
NC_000001.11	60890163	60925157	-	4312	gene-LOC105378764	LOC105378764	lncRNA	105378764		0	0	0	0	0	0	0	0	0	0	0	0	0	0	0	0	0	0	0	0	0	0	0	0	0	0	0	0	0	0	NA	NA	NA	NA	NA
NC_000001.11	60940244	60970776	-	1989	gene-NFIA-AS2	NFIA-AS2	lncRNA	100996570	NFIA antisense RNA 2	0	0	0	0	0	0	0	0	0	0	0	0	0	0	0	0	0	0	0	0	0	0	0	0	0	0	0	0	0	0	NA	NA	NA	NA	NA
NC_000001.11	61077227	61462788	+	10583	gene-NFIA	NFIA	protein_coding	4774	nuclear factor I A	1275	1427	1615	1408	1102	1080	1148	1102	1390	1204	1469	1044	1353	1197	1311	1360.21	1459.59	1498.54	1518.68	1168.07	1137.39	1176.92	1213.85	1312.92	1597.14	1080.08	1336.11	1319.26	1378.41	1325.51	0.178197	0.0991205	1.79778	0.0722112	0.164678
NC_000001.11	61248945	61253518	-	392	gene-NFIA-AS1	NFIA-AS1	lncRNA	645030	NFIA antisense RNA 1	0	0	0	0	0	0	0	0	0	0	0	0	0	0	0	0	0	0	0	0	0	0	0	0	0	0	0	0	0	0	NA	NA	NA	NA	NA
NC_000001.11	61551260	61555897	-	1130	gene-LOC105378766	LOC105378766	lncRNA	105378766		0	2	0	0	0	0	0	0	0	0	0	0	0	0	0	0	2.04568	0	0	0	0	0	0	0	0	0	0	0	0	0.14612	0	0.0983896	0	1	NA
NC_000001.11	61637114	61649056	+	1104	gene-LOC107984964	LOC107984964	lncRNA	107984964		0	0	0	0	0	0	0	0	0	0	0	0	0	0	0	0	0	0	0	0	0	0	0	0	0	0	0	0	0	0	NA	NA	NA	NA	NA
NC_000001.11	61654242	61656128	+	1887	gene-MGC34796	MGC34796	transcribed_pseudogene	414927	sepiapterin reductase %287%2C8-dihydrobiopterin:NADP%2B oxidoreductase%29 pseudogene	0	0	0	1	0	0	0	0	0	0	0	0	0	0	0	0	0	0	1.07861	0	0	0	0	0	0	0	0	0	0	0.0770436	0	0.0983896	0	1	NA
NC_000001.11	61681046	61725141	-	1136	gene-TM2D1	TM2D1	protein_coding	83941	TM2 domain containing 1	358	369	475	360	510	475	461	459	426	397	508	488	475	432	470	381.926	377.427	440.748	388.3	540.577	500.242	472.615	505.585	416.552	552.314	504.864	469.072	476.124	494.168	465.751	-0.0195075	0.113289	-0.172191	0.863287	0.927137
NC_000001.11	61742477	62163915	+	9823	gene-PATJ	PATJ	protein_coding	10207	PATJ crumbs cell polarity complex component	476	468	512	434	770	861	918	783	612	603	651	887	917	905	960	507.812	478.689	475.08	468.117	816.166	906.755	941.129	862.469	614.958	707.788	917.653	905.556	997.435	1009.36	757.784	-0.534261	0.0892655	-5.98508	2.16282e-09	2.8173e-08
NC_000001.11	61846075	61846176	+	102	gene-MIR12132	MIR12132	miRNA	113219465	microRNA 12132	0	0	0	0	0	0	0	0	0	0	0	0	0	0	0	0	0	0	0	0	0	0	0	0	0	0	0	0	0	0	NA	NA	NA	NA	NA
NC_000001.11	61985266	62032942	-	2667	gene-LOC107984965	LOC107984965	lncRNA	107984965		0	0	0	0	0	0	0	0	0	0	0	0	0	0	1	0	0	0	0	0	0	0	0	0	0	0	0	0	1.05142	0.0751014	-0.0256604	0.0983896	-0.260805	0.794243	NA
NC_000001.11	62078786	62078859	+	74	gene-MIR3116-1	MIR3116-1	miRNA	100422902	microRNA 3116-1	0	0	0	0	0	0	0	0	0	0	0	0	0	0	0	0	0	0	0	0	0	0	0	0	0	0	0	0	0	0	NA	NA	NA	NA	NA
NC_000001.11	62078789	62078856	-	68	gene-MIR3116-2	MIR3116-2	miRNA	100422946	microRNA 3116-2	0	0	0	0	0	0	0	0	0	0	0	0	0	0	0	0	0	0	0	0	0	0	0	0	0	0	0	0	0	0	NA	NA	NA	NA	NA
NC_000001.11	62190492	62190971	+	480	gene-RPS15AP7	RPS15AP7	pseudogene	100271142	ribosomal protein S15a pseudogene 7	0	1	0	0	0	0	0	0	0	0	0	0	0	0	0	0	1.02284	0	0	0	0	0	0	0	0	0	0	0	0	0.0730599	0	0.0983896	0	1	NA
NC_000001.11	62194849	62212328	+	3942	gene-L1TD1	L1TD1	protein_coding	54596	LINE1 type transposase domain containing 1	0	0	0	0	0	0	0	0	0	0	0	0	0	0	1	0	0	0	0	0	0	0	0	0	0	0	0	0	1.05142	0.0751014	-0.0256604	0.0983896	-0.260805	0.794243	NA
NC_000001.11	62236165	62319434	-	6154	gene-KANK4	KANK4	protein_coding	163782	KN motif and ankyrin repeat domains 4	102	176	166	149	75	83	103	90	12	23	14	93	98	101	118	108.817	180.02	154.03	160.713	79.4967	87.4107	105.595	99.1344	17.7148	15.2212	96.2139	96.777	111.316	124.068	102.609	-2.18816	0.229605	-9.5301	1.57128e-21	6.46905e-20
NC_000001.11	62423816	62432939	+	1928	gene-LOC105378768	LOC105378768	lncRNA	105378768		0	0	0	0	0	0	0	0	0	0	0	0	0	0	0	0	0	0	0	0	0	0	0	0	0	0	0	0	0	0	NA	NA	NA	NA	NA
NC_000001.11	62436395	62451804	+	3770	gene-USP1	USP1	protein_coding	7398	ubiquitin specific peptidase 1	3726	4380	5148	4031	3663	3996	3331	3846	4881	4363	5599	4158	4222	4206	4464	3975.02	4480.03	4776.79	4347.88	3882.62	4208.35	3414.93	4236.34	4678.74	6087.41	4301.69	4169.31	4635.59	4693.54	4420.59	0.264859	0.107567	2.46227	0.0138062	0.0428177
NC_000001.11	62454726	62688386	-	8658	gene-DOCK7	DOCK7	protein_coding	85440	dedicator of cytokinesis 7	990	1044	1143	980	843	886	882	1001	878	907	949	1047	1057	1208	1125	1056.16	1067.84	1060.58	1057.04	893.543	933.083	904.222	1102.59	903.457	1031.78	1083.18	1043.81	1331.38	1182.85	1046.54	-0.2596	0.105027	-2.47175	0.0134454	0.04187
NC_000001.11	62597520	62606313	+	2926	gene-ANGPTL3	ANGPTL3	protein_coding	27329	angiopoietin like 3	0	0	0	0	0	0	0	0	0	0	0	0	0	0	0	0	0	0	0	0	0	0	0	0	0	0	0	0	0	0	NA	NA	NA	NA	NA
NC_000001.11	62783765	62865516	+	5284	gene-ATG4C	ATG4C	protein_coding	84938	autophagy related 4C cysteine peptidase	425	508	566	444	402	418	350	426	571	510	667	480	443	441	541	453.404	519.602	525.187	478.903	426.102	440.213	358.818	469.236	547.136	725.184	496.588	437.471	486.043	568.818	495.193	0.331819	0.13178	2.51797	0.0118032	0.0374848
NC_000001.11	63000497	63012471	-	676	gene-LINC01739	LINC01739	lncRNA	105378769	long intergenic non-protein coding RNA 1739	0	0	0	0	0	0	0	0	0	0	0	0	0	0	0	0	0	0	0	0	0	0	0	0	0	0	0	0	0	0	NA	NA	NA	NA	NA
NC_000001.11	63159083	63317257	-	1820	gene-LINC00466	LINC00466	lncRNA	199899	long intergenic non-protein coding RNA 466	0	0	1	0	1	1	1	0	0	0	0	2	2	0	1	0	0	0.927891	0	1.05996	1.05314	1.0252	0	0	0	2.06912	1.97504	0	1.05142	0.654411	-0.257395	0.194969	-1.32019	0.186772	NA
NC_000001.11	63173205	63198709	+	578	gene-LOC105378770	LOC105378770	lncRNA	105378770		0	0	0	0	0	0	0	0	0	0	0	0	0	0	0	0	0	0	0	0	0	0	0	0	0	0	0	0	0	0	NA	NA	NA	NA	NA
NC_000001.11	63262049	63262749	+	701	gene-RPSAP65	RPSAP65	pseudogene	107075109	ribosomal protein SA pseudogene 65	0	0	0	0	0	0	0	0	0	0	0	0	0	0	0	0	0	0	0	0	0	0	0	0	0	0	0	0	0	0	NA	NA	NA	NA	NA
NC_000001.11	63320884	63324441	-	1235	gene-FOXD3-AS1	FOXD3-AS1	lncRNA	100996301	FOXD3 antisense RNA 1	13	10	9	17	21	20	26	18	20	8	20	33	32	18	20	13.8688	10.2284	8.35102	18.3364	22.2591	21.0628	26.6551	19.8269	14.1719	21.7446	34.1404	31.6006	19.8385	21.0284	20.2224	-0.482704	0.303364	-1.59117	0.111571	0.231321
NC_000001.11	63322567	63325128	+	2562	gene-FOXD3	FOXD3	protein_coding	27022	forkhead box D3	6	7	6	4	7	8	0	8	1	7	8	1	11	5	4	6.40099	7.15987	5.56735	4.31444	7.41969	8.42513	0	8.81195	4.04911	8.69786	1.03456	10.8627	5.51069	4.20568	5.89	0.0734077	0.337713	0.217367	0.827922	0.907456
NC_000001.11	63326925	63326984	-	60	gene-MIR6068	MIR6068	miRNA	102464823	microRNA 6068	0	0	0	0	0	0	0	0	0	0	0	0	0	0	0	0	0	0	0	0	0	0	0	0	0	0	0	0	0	0	NA	NA	NA	NA	NA
NC_000001.11	63367627	63438553	+	3325	gene-ALG6	ALG6	protein_coding	29929	ALG6 alpha-1%2C3-glucosyltransferase	416	493	567	481	416	460	365	409	543	490	620	479	423	485	549	443.802	504.259	526.114	518.812	440.942	484.445	374.196	450.511	522.841	674.084	495.553	417.721	534.537	577.23	497.503	0.22304	0.13553	1.64568	0.0998292	0.212037
NC_000001.11	63440770	63529395	-	3722	gene-ITGB3BP	ITGB3BP	protein_coding	23421	integrin subunit beta 3 binding protein	900	1056	1371	996	1184	1353	828	1017	1288	1094	1253	1152	1189	1038	1216	960.149	1080.12	1272.14	1074.3	1254.99	1424.9	848.862	1120.22	1205.62	1362.3	1191.81	1174.16	1144.02	1278.53	1170.87	0.0932795	0.144141	0.64714	0.517541	0.688596
NC_000001.11	63487957	63517794	+	1169	gene-LOC102724319	LOC102724319	lncRNA	102724319		0	0	0	0	0	0	0	0	0	0	0	0	0	0	0	0	0	0	0	0	0	0	0	0	0	0	0	0	0	0	NA	NA	NA	NA	NA
NC_000001.11	63523321	63585401	+	6024	gene-EFCAB7	EFCAB7	protein_coding	84455	EF-hand calcium binding domain 7	280	322	400	272	318	350	232	290	388	340	362	354	340	304	349	298.713	329.354	371.157	293.382	337.066	368.599	237.845	319.433	368.469	393.578	366.234	335.757	335.05	366.946	337.256	0.108389	0.140743	0.770121	0.441228	0.621099
NC_000001.11	63548980	63550636	+	1657	gene-DLEU2L	DLEU2L	ncRNA_pseudogene	79469	deleted in lymphocytic leukemia 2 like	5	4	14	12	8	4	4	5	6	16	22	6	6	6	8	5.33416	4.09135	12.9905	12.9433	8.47965	4.21256	4.10078	5.50747	11.135	23.9191	6.20735	5.92512	6.61283	8.41136	8.56219	0.724512	0.346022	2.09383	0.0362749	0.0948653
NC_000001.11	63593411	63660245	+	3218	gene-PGM1	PGM1	protein_coding	5236	phosphoglucomutase 1	3106	3070	3273	2973	4004	4135	4154	3809	3460	3006	3318	3908	4115	3698	3739	3313.58	3140.11	3036.99	3206.71	4244.06	4354.74	4258.66	4195.59	3272.69	3607.44	4043.05	4063.65	4075.71	3931.26	3767.45	-0.229303	0.0556085	-4.12351	3.73138e-05	0.000237444
NC_000001.11	63668361	63728052	+	2245	gene-LOC105378771	LOC105378771	lncRNA	105378771		0	2	1	0	0	0	0	0	1	0	0	1	0	0	0	0	2.04568	0.927891	0	0	0	0	0	0.506138	0	1.03456	0	0	0	0.322448	0.00658058	0.126958	0.0518326	0.958662	NA
NC_000001.11	63774017	64181498	+	10058	gene-ROR1	ROR1	protein_coding	4919	receptor tyrosine kinase like orphan receptor 1	25	15	15	13	20	23	49	36	2	7	21	31	43	37	40	26.6708	15.3426	13.9184	14.0219	21.1991	24.2222	50.2346	39.6538	4.55525	22.8319	32.0713	42.4634	40.7791	42.0568	27.8587	-1.04158	0.325655	-3.19843	0.00138178	0.00588874
NC_000001.11	63788641	63789334	-	694	gene-RPL19P3	RPL19P3	pseudogene	100131759	ribosomal protein L19 pseudogene 3	0	0	0	0	0	0	0	0	0	0	0	0	0	0	1	0	0	0	0	0	0	0	0	0	0	0	0	0	1.05142	0.0751014	-0.0256604	0.0983896	-0.260805	0.794243	NA
NC_000001.11	63842691	63843767	-	1077	gene-CFL1P3	CFL1P3	pseudogene	100131874	cofilin 1 pseudogene 3	3	2	5	3	1	2	0	0	2	0	0	1	1	1	1	3.2005	2.04568	4.63946	3.23583	1.05996	2.10628	0	0	1.01228	0	1.03456	0.98752	1.10214	1.05142	1.53397	-0.0459735	0.276435	-0.166308	0.867914	NA
NC_000001.11	64033935	64036457	-	1729	gene-LOC105378772	LOC105378772	lncRNA	105378772		0	0	0	0	0	0	0	0	0	0	0	0	0	0	0	0	0	0	0	0	0	0	0	0	0	0	0	0	0	0	NA	NA	NA	NA	NA
NC_000001.11	64094442	64113791	-	3455	gene-ROR1-AS1	ROR1-AS1	lncRNA	101927034	ROR1 antisense RNA 1	0	0	0	0	0	0	0	0	0	0	0	0	0	0	0	0	0	0	0	0	0	0	0	0	0	0	0	0	0	0	NA	NA	NA	NA	NA
NC_000001.11	64186987	64196507	-	5783	gene-LOC105378773	LOC105378773	lncRNA	105378773		0	0	0	0	0	0	0	0	0	0	0	0	0	0	0	0	0	0	0	0	0	0	0	0	0	0	0	0	0	0	NA	NA	NA	NA	NA
NC_000001.11	64202802	64267381	+	4989	gene-UBE2U	UBE2U	protein_coding	148581	ubiquitin conjugating enzyme E2 U	0	0	0	0	0	0	0	0	0	0	0	0	0	0	0	0	0	0	0	0	0	0	0	0	0	0	0	0	0	0	NA	NA	NA	NA	NA
NC_000001.11	64369685	64383595	+	566	gene-LOC105378774	LOC105378774	lncRNA	105378774		0	0	0	0	0	0	0	0	0	0	0	0	0	0	0	0	0	0	0	0	0	0	0	0	0	0	0	0	0	0	NA	NA	NA	NA	NA
NC_000001.11	64468267	64470188	-	1107	gene-LOC107984966	LOC107984966	lncRNA	107984966		2	2	5	3	0	0	1	0	0	0	2	0	0	1	1	2.13366	2.04568	4.63946	3.23583	0	0	1.0252	0	0	2.17446	0	0	1.10214	1.05142	1.24342	0.117438	0.239824	0.489683	0.624359	NA
NC_000001.11	64470129	64693058	+	6525	gene-CACHD1	CACHD1	protein_coding	57685	cache domain containing 1	487	471	551	533	213	184	270	284	381	394	388	227	237	265	270	519.547	481.757	511.268	574.899	225.771	193.778	276.803	312.824	392.257	421.846	234.845	234.042	292.067	283.883	353.971	0.609472	0.150205	4.05761	4.95768e-05	0.000306536
NC_000001.11	64579847	64579923	+	77	gene-MIR4794	MIR4794	miRNA	100616338	microRNA 4794	0	0	0	0	0	0	0	0	0	0	0	0	0	0	0	0	0	0	0	0	0	0	0	0	0	0	0	0	0	0	NA	NA	NA	NA	NA
NC_000001.11	64744979	64833411	+	4851	gene-RAVER2	RAVER2	protein_coding	55225	ribonucleoprotein%2C PTB binding 2	689	844	957	808	655	734	655	684	726	683	786	712	801	712	755	735.047	863.276	887.992	871.517	694.271	773.006	671.503	753.422	713.149	854.564	736.605	791.004	784.723	793.822	780.279	0.00598137	0.0994365	0.0601526	0.952034	0.976417
NC_000001.11	64833229	65067746	-	5550	gene-JAK1	JAK1	protein_coding	3716	Janus kinase 1	3342	3639	3996	3530	2505	2611	3054	2700	3632	3366	3282	3077	3066	3246	3004	3565.35	3722.11	3707.85	3807.49	2655.19	2749.75	3130.95	2974.03	3541.96	3568.3	3183.34	3027.74	3577.54	3158.47	3312.15	0.133579	0.0775905	1.7216	0.0851428	0.187501
NC_000001.11	64918369	64918841	+	473	gene-LOC100130270	LOC100130270	pseudogene	100130270	NDUFA4%2C mitochondrial complex associated pseudogene	0	0	0	0	0	0	0	0	0	0	0	0	0	0	0	0	0	0	0	0	0	0	0	0	0	0	0	0	0	0	NA	NA	NA	NA	NA
NC_000001.11	64979577	65002476	-	1079	gene-LINC01359	LINC01359	lncRNA	101927084	long intergenic non-protein coding RNA 1359	0	1	2	0	2	4	1	10	1	0	1	1	3	1	1	0	1.02284	1.85578	0	2.11991	4.21256	1.0252	11.0149	0.506138	1.08723	1.03456	2.96256	1.10214	1.05142	2.07109	-0.0941589	0.282397	-0.333428	0.738811	0.851389
NC_000001.11	64982782	64986108	-	3327	gene-SLC2A3P2	SLC2A3P2	pseudogene	391045	solute carrier family 2 member 3 pseudogene 2	0	1	3	0	1	9	5	0	5	4	10	4	10	9	6	0	1.02284	2.78367	0	1.05996	9.47827	5.12598	0	4.55525	10.8723	4.13823	9.8752	9.91925	6.30852	4.65282	-0.118243	0.324147	-0.364781	0.715275	0.836131
NC_000001.11	65057755	65057842	-	88	gene-MIR3671	MIR3671	miRNA	100500854	microRNA 3671	0	1	1	1	0	2	0	0	0	0	2	0	3	0	1	0	1.02284	0.927891	1.07861	0	2.10628	0	0	0	2.17446	0	2.96256	0	1.05142	0.808862	-0.0229863	0.194787	-0.118007	0.906062	NA
NC_000001.11	65058434	65058508	-	75	gene-MIR101-1	MIR101-1	miRNA	406893	microRNA 101-1	0	0	0	0	0	0	0	0	0	0	0	0	0	0	0	0	0	0	0	0	0	0	0	0	0	0	0	0	0	0	NA	NA	NA	NA	NA
NC_000001.11	65092025	65092685	-	661	gene-MRPS21P1	MRPS21P1	pseudogene	199900	mitochondrial ribosomal protein S21 pseudogene 1	1	0	0	0	0	0	0	0	0	1	0	0	0	0	0	1.06683	0	0	0	0	0	0	0	0.506138	0	0	0	0	0	0.112355	0.018438	0.0983896	0.187398	0.851349	NA
NC_000001.11	65147342	65232145	+	7521	gene-AK4	AK4	protein_coding	205	adenylate kinase 4	1359	1500	1729	1378	1348	1585	1296	1498	1405	1316	1315	1448	1683	1539	1600	1449.82	1534.26	1604.32	1486.33	1428.82	1669.23	1328.65	1650.04	1377.2	1429.71	1498.04	1662	1696.19	1682.27	1535.49	-0.21688	0.0924919	-2.34485	0.0190346	0.0558692
NC_000001.11	65264749	65415871	+	6259	gene-DNAJC6	DNAJC6	protein_coding	9829	DnaJ heat shock protein family %28Hsp40%29 member C6	163	190	196	134	275	220	279	266	201	185	92	280	309	304	306	173.894	194.339	181.867	144.534	291.488	231.691	286.029	292.997	195.369	100.025	289.676	305.144	335.05	321.735	238.846	-0.970937	0.181917	-5.33725	9.43689e-08	9.64529e-07
NC_000001.11	65290001	65309403	-	12273	gene-LOC102724416	LOC102724416	lncRNA	102724416		1	0	0	0	0	0	0	0	0	0	0	0	1	0	0	1.06683	0	0	0	0	0	0	0	0	0	0	0.98752	0	0	0.146739	-0.0227876	0.0983896	-0.231606	0.816844	NA
NC_000001.11	65314720	65322951	+	6054	gene-LOC112268227	LOC112268227	lncRNA	112268227		3	2	0	1	1	0	0	0	0	1	0	0	0	0	0	3.2005	2.04568	0	1.07861	1.05996	0	0	0	0.506138	0	0	0	0	0	0.563634	0.0812556	0.161404	0.50343	0.614662	NA
NC_000001.11	65420652	65641559	+	11019	gene-LEPR	LEPR	protein_coding	3953	leptin receptor	444	520	620	450	471	581	541	550	445	452	544	544	654	640	776	473.673	531.876	575.293	485.375	499.239	611.875	554.631	605.821	454.006	591.454	562.8	645.838	705.369	815.902	579.511	-0.377383	0.140005	-2.6955	0.00702836	0.0240732
[truncated: 43,093 more rows]
