# Supplementary material for: hnRNP R negatively regulates transcription by modulating the association of P‐TEFb with 7SK and BRD4
Source: EMBO Rep. 2022 Jul 20;23(9):e55432. doi: 10.15252/embr.202255432 (PMC9442301; doi:10.15252/embr.202255432)
Supplement: Supplementary file 5 — Source Data for Appendix [file EMBR-23-e55432-s003.zip]

Archive with 1 entries (1 files):
- EMBR_2210_Source data Appendix Figure S5A.pdf
